# Supplementary material for: ERBB family fusions are recurrent and actionable oncogenic targets across cancer types
Source: Front Oncol. 2023 Apr 24;13:1115405. doi: 10.3389/fonc.2023.1115405 (PMC10164992; doi:10.3389/fonc.2023.1115405)
Supplement: Supplementary file 1 [file Table_1.xlsx]

## Sheet: Fusions by cancer type
Cancer Type	N total	EGFR		ERBB2		ERBB4							Cancer Type	N total	EGFR
		N positive	% positive	N positive	% positive	N positive	% positive								N positive	% positive
Anal Carcinoma	234	0	0	0	0	0	0						High Grade Glioma	2037	35	0.0171821
Anaplastic Thyroid Carcinoma	48	0	0	0	0	0	0						Lung Non-small cell lung cancer (NSCLC)	11696	5	0.000427497
Bladder cancer - non-urothelial	134	0	0	0	0	1	0.00746269						Esophageal and Esophagogastric Junction Carcinoma	1776	4	0.00225225
Bladder cancer - urothelial	1938	0	0	5	0.00257998	14	0.00722394						Breast Carcinoma	6246	3	0.000480307
Bone Cancer	165	0	0	0	0	0	0						Colorectal Adenocarcinoma	8838	3	0.000339443
Breast Carcinoma	6246	3	0.000480307	28	0.00448287	16	0.00256164						Pancreatic Adenocarcinoma	3198	2	0.000625391
Cancer of Unknown Primary	1752	0	0	4	0.00228311	2	0.00114155						Soft Tissue Tumors	1178	2	0.00169779
Cervical Cancer	961	1	0.00104058	4	0.00416233	1	0.00104058						Uterine Neoplasms	4233	2	0.000472478
Cholangiocarcinoma	1675	0	0	4	0.00238806	2	0.00119403						Cervical Cancer	961	1	0.00104058
Colorectal Adenocarcinoma	8838	3	0.000339443	10	0.00113148	2	0.000226296						Gastric Adenocarcinoma	1112	1	0.000899281
Ependymoma	34	0	0	0	0	0	0						Small Intestinal Malignancies	454	1	0.00220264
Esophageal and Esophagogastric Junction Carcinoma	1776	4	0.00225225	20	0.0112613	2	0.00112613						Total	64354	59	0.000916804
Female Genital Tract Malignancy	430	0	0	0	0	0	0
Gastric Adenocarcinoma	1112	1	0.000899281	8	0.00719424	0	0						Cancer Type	N total	ERBB2
Gastrointestinal Stromal Tumors (GIST)	281	0	0	0	0	0	0								N positive	% positive
Head and Neck Cancers	1091	0	0	0	0	0	0						Breast Carcinoma	6246	28	0.00448287
High Grade Glioma	2037	35	0.0171821	0	0	1	0.000490918						Esophageal and Esophagogastric Junction Carcinoma	1776	20	0.0112613
Kidney Cancer	747	0	0	0	0	0	0						Colorectal Adenocarcinoma	8838	10	0.00113148
Liver Hepatocellular Carcinoma	305	0	0	0	0	0	0						Uterine Neoplasms	4233	9	0.00212615
Low Grade Glioma	199	0	0	0	0	0	0						Gastric Adenocarcinoma	1112	8	0.00719424
Lung Non-small cell lung cancer (NSCLC)	11696	5	0.000427497	6	0.000512996	8	0.000683995						Ovarian Surface Epithelial Carcinomas	5917	7	0.00118303
Lung Small Cell Cancer (SCLC)	526	0	0	0	0	0	0						Lung Non-small cell lung cancer (NSCLC)	11696	6	0.000512996
Male Genital Tract Malignancy	70	0	0	0	0	0	0						Pancreatic Adenocarcinoma	3198	6	0.00187617
Malignant Histiocytosis	15	0	0	0	0	0	0						Bladder cancer - urothelial	1938	5	0.00257998
Malignant Pleural Mesothelioma	176	0	0	0	0	0	0						Cancer of Unknown Primary	1752	4	0.00228311
Malignant Solitary Fibrous Tumor of the Pleura (MSFT)	9	0	0	0	0	0	0						Cervical Cancer	961	4	0.00416233
Medulloblastoma	13	0	0	0	0	0	0						Cholangiocarcinoma	1675	4	0.00238806
Melanoma	1573	0	0	0	0	0	0						None Of These Apply	328	1	0.00304878
Meningioma	177	0	0	0	0	0	0						Salivary Gland Tumors	361	1	0.00277008
Merkel Cell Carcinoma (MCC)	51	0	0	0	0	0	0						Small Intestinal Malignancies	454	1	0.00220264
Multiple Myeloma	16	0	0	0	0	0	0						Total	64354	114	0.00177145
Neuroendocrine tumors	902	0	0	0	0	1	0.00110865
Non Epithelial Ovarian Cancer (non-EOC)	164	0	0	0	0	0	0						Cancer Type	N total	ERBB4
None Of These Apply	328	0	0	1	0.00304878	0	0								N positive	% positive
Non-Melanoma, Non-Merkel Skin Cancers	234	0	0	0	0	0	0						Ovarian Surface Epithelial Carcinomas	5917	40	0.00676018
Ovarian Surface Epithelial Carcinomas	5917	0	0	7	0.00118303	40	0.00676018						Breast Carcinoma	6246	16	0.00256164
Pancreatic Adenocarcinoma	3198	2	0.000625391	6	0.00187617	1	0.000312695						Bladder cancer - urothelial	1938	14	0.00722394
Penile Cancer	41	0	0	0	0	0	0						Uterine Neoplasms	4233	12	0.00283487
Pituitary carcinomas, Oligodendroglioma	4	0	0	0	0	0	0						Lung Non-small cell lung cancer (NSCLC)	11696	8	0.000683995
Prostatic Adenocarcinoma	2040	0	0	0	0	2	0.000980392						Cancer of Unknown Primary	1752	2	0.00114155
Retroperitoneal or Peritoneal Carcinoma	4	0	0	0	0	0	0						Cholangiocarcinoma	1675	2	0.00119403
Retroperitoneal or Peritoneal Sarcoma	118	0	0	0	0	0	0						Colorectal Adenocarcinoma	8838	2	0.000226296
Salivary Gland Tumors	361	0	0	1	0.00277008	0	0						Esophageal and Esophagogastric Junction Carcinoma	1776	2	0.00112613
Small Intestinal Malignancies	454	1	0.00220264	1	0.00220264	0	0						Prostatic Adenocarcinoma	2040	2	0.000980392
Soft Tissue Sarcoma - Well-Differentiated/Dedifferentiated Liposarcoma (WD-DDLS) for Retroperitoneal Sarcomas	115	0	0	0	0	0	0						Soft Tissue Tumors	1178	2	0.00169779
Soft Tissue Tumors	1178	2	0.00169779	0	0	2	0.00169779						Bladder cancer - non-urothelial	134	1	0.00746269
Thymic Carcinoma	82	0	0	0	0	1	0.0121951						Cervical Cancer	961	1	0.00104058
Thyroid Carcinoma	378	0	0	0	0	0	0						High Grade Glioma	2037	1	0.000490918
Uterine Neoplasms	4233	2	0.000472478	9	0.00212615	12	0.00283487						Neuroendocrine tumors	902	1	0.00110865
Uveal Melanoma	71	0	0	0	0	0	0						Pancreatic Adenocarcinoma	3198	1	0.000312695
Vulvar Cancer (squamous cell carcinoma)	207	0	0	0	0	0	0						Thymic Carcinoma	82	1	0.0121951
Total	64354	59	0.000916804	114	0.00177145	108	0.00167822						Total	64354	108	0.00167822

## Sheet: Fusion Partners
EGFR								ERBB2								ERBB4
Partner	N events	N in-frame	N w/ KD	N w/ partial KD	Unclassified			Partner	N events	N in-frame	N w/ KD	N w/ partial KD	Unclassified			Partner	N events	N in-frame	N w/ KD	N w/ partial KD	Unclassified
SEPT14	20	20	20	0	0			PGAP3	37	10	11	0	37			IKZF2	36	33	21	0	36
PSPH	4	4	4	0	0			IKZF3	30	19	1	0	30			KANSL1L	6	3	4	2	6
VSTM2A	4	2	3	1	0			CDK12	13	5	1	0	13			LOC101927865	5	0	0	0	5
LANCL2	3	2	2	0	0			JUP	12	0	10	0	12			LANCL1	4	1	2	1	4
GRB2	2	2	2	0	0			GP2	7	7	6	0	6			MED13L	3	1	2	0	3
KITLG	2	1	0	0	2			STARD3	7	1	0	3	7			MEIS1	3	1	3	0	3
SEC61G	2	1	2	0	0			GRB7	4	1	3	0	4			ABCA12	2	1	0	0	2
ABCA13	1	1	1	0	0			IGFBP4	4	3	0	0	4			AGAP1	2	2	2	0	2
ABO	1	1	1	0	0			RBFOX2	4	1	0	0	4			C8orf34	2	0	0	0	2
ACER3	1	1	1	0	0			DMBT1	3	3	3	0	3			DNAJC3	2	1	0	0	2
AKAP9	1	1	1	0	0			GSDMA	3	2	0	0	3			FAM114A1	2	1	2	0	2
DIP2C	1	0	0	0	1			MED1	3	0	1	0	3			FN1	2	2	0	0	2
ELMO1	1	0	1	0	0			PLXDC1	3	1	0	0	3			INSR	2	2	0	0	2
ERC1	1	1	1	0	0			PPP1R1B	3	2	1	0	3			KLF7	2	2	2	0	2
GAB2	1	1	1	0	0			SEL1L	3	1	3	0	3			METTL21B	2	1	0	2	2
GMPR2	1	1	1	0	0			VMP1	3	0	0	0	3			NCOA2	2	1	2	0	2
HOPX	1	1	1	0	0			CPB1	2	1	2	0	2			PANK1	2	2	1	0	2
IGFBP2	1	1	1	0	0			EIF1	2	1	2	0	2			PIP	2	1	0	0	2
KAT5	1	1	1	0	0			GAST	2	1	0	0	2			ACVR2A	1	0	1	0	1
LINC01446	1	0	1	0	0			GSDMB	2	1	0	0	2			B3GNT2	1	0	1	0	1
LOC100996654	1	0	1	0	0			KRT10	2	2	0	0	2			BARD1	1	0	1	0	1
LRP5	1	1	1	0	0			MED24	2	0	0	0	2			BAZ2B	1	1	1	0	1
MUS81	1	1	1	0	0			PCGF2	2	0	0	0	2			BMP2	1	1	0	0	1
MYO3A	1	1	0	1	1			RAPGEFL1	2	1	0	0	2			CCNYL1	1	1	1	0	1
NPSR1	1	0	1	0	0			S100A8	2	0	2	0	2			CNTNAP5	1	1	0	0	1
PLD5	1	1	1	0	0			SCN1B	2	0	2	0	2			COPS7A	1	1	1	0	1
RAD51	1	1	1	0	0			SHC1	2	2	2	0	2			CREB1	1	0	1	0	1
SEL1L	1	1	1	0	0			SYNRG	2	0	1	0	2			DIRC3	1	0	0	0	1
SEMA3E	1	1	1	0	0			TCAP	2	0	0	0	2			EPHA4	1	1	1	0	1
SFRP1	1	1	1	0	0			AKAP1	1	0	0	0	1			EPHA7	1	1	1	0	1
SUMF2	1	1	1	0	0			ARHGAP23	1	0	1	0	1			ERC1	1	1	1	0	1
SYNRG	1	0	1	0	1			C17orf78	1	0	1	0	1			EXOC6B	1	1	1	0	1
VOPP1	1	1	1	0	0			C9	1	0	0	0	1			FARP2	1	0	0	0	1
XRCC5	1	1	1	0	0			CASC8	1	0	1	0	1			FGF14	1	1	0	0	1
Total	64	53	58	2	5			CELA3A	1	1	1	0	1			GNAQ	1	1	0	1	1
								CSF3	1	0	0	0	1			GTF3C3	1	1	0	0	1
								CTTNBP2	1	1	0	0	1			IDH1	1	0	1	0	1
								EP300	1	0	1	0	1			INTS12	1	0	0	0	1
								FBXL20	1	0	1	0	1			IRS4	1	0	1	0	1
								FKBP10	1	1	0	0	1			ITGAV	1	0	1	0	1
								FRY	1	1	1	0	1			LOC100422737	1	0	0	0	1
								GAB2	1	0	1	0	1			LRP1B	1	1	0	0	1
								GPR179	1	0	1	0	1			MAP2	1	0	1	0	1
								HNF1B	1	0	0	0	1			MBIP	1	1	1	0	1
								KRT26	1	0	0	0	1			MOB4	1	1	0	1	1
								KRT27	1	1	0	0	1			MREG	1	0	1	0	1
								KRTAP9-1	1	0	0	0	1			NRP2	1	1	0	1	1
								LGALS3BP	1	1	1	0	1			NTN4	1	1	1	0	1
								MPO	1	0	0	0	1			OLFM2	1	1	0	1	1
								MYO18A	1	1	1	0	1			PECR	1	1	1	0	1
								NBPF1	1	0	1	0	1			PKN1	1	1	0	0	0
								NECTIN2	1	0	0	0	1			PLEKHM3	1	0	1	0	1
								NEK8	1	1	0	0	1			PTPRT	1	1	0	0	1
								NOL11	1	0	1	0	1			PVT1	1	0	1	0	1
								PNMT	1	0	0	0	1			RALGAPA2	1	0	0	1	1
								PPM1D	1	0	1	0	1			RHBDD1	1	1	0	0	1
								PRKCA	1	1	0	0	0			SHANK2	1	1	0	0	1
								PRKCI	1	1	1	0	1			SP3	1	1	1	0	1
								RARA	1	0	0	0	1			SPATA33	1	0	1	0	1
								RHOT1	1	0	0	0	1			SPON1	1	1	1	0	1
								RPS6KB1	1	0	0	0	1			SUMO1P3	1	0	0	0	1
								SLC39A11	1	1	1	0	1			SUSD1	1	0	0	1	1
								SP7	1	0	0	0	1			SYNE1	1	0	0	0	1
								TBC1D3	1	0	0	0	1			TAF4B	1	0	0	0	1
								TBC1D3P2	1	0	0	0	1			UBE2D3	1	0	1	0	1
								THRA	1	0	1	0	1			VPS13C	1	0	0	0	1
								TSPOAP1	1	1	0	0	1			WDR12	1	1	0	0	1
								TUBD1	1	0	1	0	1			ZNF254	1	0	1	0	1
								WBSCR27	1	0	0	0	1			Total	131	81	67	11	130
								ZNF571	1	0	0	0	1
								Total	206	77	69	3	204

## Sheet: Biomarker Summary Stats
	All fusion-positive cases					EGFR fusion-positive					ERBB2 fusion-positive					ERBB4 fusion-positive																					EGFR fusion-positive						ERBB2 fusion-positive						ERBB4 fusion-positive
Biomarker	Positive	Negative	Total	% Positive		Positive	Negative	Total	% Positive		Positive	Negative	Total	% Positive		Positive	Negative	Total	% Positive	P-value	Q-value	Exact Test															Positive	Negative	Total	% Positive			Positive	Negative	Total	% Positive			Positive
dMMR/MSI-High	2	279	281	0.00711744		0	59	59	0		0	114	114	0		2	106	108	0.0185185	0.190366	1	TRUE														dMMR/MSI-High	0	59	59	0		dMMR/MSI-High	0	114	114	0		dMMR/MSI-High	2
IHC-PD-1	5	0	5	1		3	0	3	1		0	0	0	#DIV/0!		2	0	2	1	1	1	TRUE														IHC-PD-1	3	0	3	1		IHC-PD-1	0	0	0	#DIV/0!		IHC-PD-1	2
IHC-PD-L1 (22c3)	49	41	90	0.544444		6	5	11	0.545455		26	17	43	0.604651		17	19	36	0.472222	0.500179	1	FALSE														IHC-PD-L1 (22c3)	6	5	11	0.545455		IHC-PD-L1 (22c3)	26	17	43	0.604651		IHC-PD-L1 (22c3)	17
IHC-PD-L1 (SP142)	11	127	138	0.0797101		6	37	43	0.139535		1	40	41	0.0243902		4	50	54	0.0740741	0.123029	1	TRUE														IHC-PD-L1 (SP142)	6	37	43	0.139535		IHC-PD-L1 (SP142)	1	40	41	0.0243902		IHC-PD-L1 (SP142)	4
IHC-PD-L1 FDA (28-8)	0	1	1	0		0	1	1	0		0	0	0	#DIV/0!		0	0	0	#DIV/0!	1	1	TRUE														IHC-PD-L1 FDA (28-8)	0	1	1	0		IHC-PD-L1 FDA (28-8)	0	0	0	#DIV/0!		IHC-PD-L1 FDA (28-8)	0
IHC-PD-L1 FDA(SP142)	16	47	63	0.253968		0	3	3	0		9	23	32	0.28125		7	21	28	0.25	0.898027	1	TRUE														IHC-PD-L1 FDA(SP142)	0	3	3	0		IHC-PD-L1 FDA(SP142)	9	23	32	0.28125		IHC-PD-L1 FDA(SP142)	7
	All fusion-positive cases					EGFR fusion-positive					ERBB2 fusion-positive					ERBB4 fusion-positive																					EGFR fusion-positive						ERBB2 fusion-positive						ERBB4 fusion-positive
	Positive	Negative	Total	% Positive		Positive	Negative	Total	% Positive		Positive	Negative	Total	% Positive		Positive	Negative	Total	% Positive	P-value	Q-value	Exact Test															Positive	Negative	Total	% Positive			Positive	Negative	Total	% Positive			Positive
NGS-LOH	10	26	36	0.277778		1	6	7	0.142857		5	12	17	0.294118		4	8	12	0.333333	0.790199	1	TRUE														NGS-LOH	1	6	7	0.142857		NGS-LOH	5	12	17	0.294118		NGS-LOH	4
	All fusion-positive cases					EGFR fusion-positive					ERBB2 fusion-positive					ERBB4 fusion-positive																					EGFR fusion-positive						ERBB2 fusion-positive						ERBB4 fusion-positive
	Positive	Negative	Total	% Positive		Positive	Negative	Total	% Positive		Positive	Negative	Total	% Positive		Positive	Negative	Total	% Positive	P-value	Q-value	Exact Test															Positive	Negative	Total	% Positive			Positive	Negative	Total	% Positive			Positive
NGS-TP53	182	78	260	0.7		20	35	55	0.363636		80	25	105	0.761905		82	18	100	0.82	4.57509e-09	1.005e-06	FALSE														NGS-TERT	5	4	9	0.555556		NGS-TP53	80	25	105	0.761905		NGS-TP53	82
NGS-ARID1A	17	80	97	0.175258		2	11	13	0.153846		6	36	42	0.142857		9	33	42	0.214286	0.813455	1	TRUE														NGS-TP53	20	35	55	0.363636		NGS-ARID1A	6	36	42	0.142857		NGS-ARID1A	9
NGS-TERT	7	43	50	0.14		5	4	9	0.555556		1	21	22	0.0454545		1	18	19	0.0526316	0.0015737	0.172845	TRUE														NGS-PTEN	11	42	53	0.207547		NGS-NF1	3	31	34	0.0882353		NGS-PIK3CA	14
NGS-PIK3CA	30	237	267	0.11236		7	49	56	0.125		9	99	108	0.0833333		14	89	103	0.135922	0.454881	1	FALSE														NGS-ARID1A	2	11	13	0.153846		NGS-PIK3CA	9	99	108	0.0833333		NGS-KMT2D	9
NGS-PTEN	19	240	259	0.0733591		11	42	53	0.207547		2	102	104	0.0192308		6	96	102	0.0588235	0.000247292	0.0325931	TRUE														NGS-PIK3CA	7	49	56	0.125		NGS-APC	9	99	108	0.0833333		NGS-KDM6A	8
NGS-APC	17	249	266	0.0639098		6	50	56	0.107143		9	99	108	0.0833333		2	100	102	0.0196078	0.0391911	1	TRUE														NGS-NTHL1	1	8	9	0.111111		NGS-ERBB2	7	102	109	0.0642202		NGS-BRCA1	6
NGS-KMT2D	13	235	248	0.0524194		0	52	52	0		4	93	97	0.0412371		9	90	99	0.0909091	0.0447571	1	TRUE														NGS-RHOA	1	8	9	0.111111		NGS-CDKN2A	6	99	105	0.0571429		NGS-PTEN	6
NGS-NF1	4	76	80	0.05		0	15	15	0		3	31	34	0.0882353		1	30	31	0.0322581	0.520176	1	TRUE														NGS-APC	6	50	56	0.107143		NGS-RUNX1	2	39	41	0.0487805		NGS-TERT	1
NGS-KDM6A	11	239	250	0.044		0	53	53	0		3	99	102	0.0294118		8	87	95	0.0842105	0.0389953	1	TRUE														NGS-EGFR	6	50	56	0.107143		NGS-ASXL1	2	41	43	0.0465116		NGS-B2M	1
NGS-CDKN2A	10	227	237	0.0421941		1	31	32	0.03125		6	99	105	0.0571429		3	97	100	0.03	0.740906	1	TRUE														NGS-PIK3R2	1	12	13	0.0769231		NGS-TERT	1	21	22	0.0454545		NGS-FBXW7	5
NGS-RUNX1	4	98	102	0.0392157		0	20	20	0		2	39	41	0.0487805		2	39	41	0.0487805	1	1	TRUE														NGS-ATRX	2	32	34	0.0588235		NGS-KMT2D	4	93	97	0.0412371		NGS-RUNX1	2
NGS-FBXW7	9	244	253	0.0355731		0	52	52	0		4	96	100	0.04		5	96	101	0.049505	0.305765	1	TRUE														NGS-PIK3R1	3	53	56	0.0535714		NGS-FBXW7	4	96	100	0.04		NGS-KMT2C	4
NGS-ASXL1	3	95	98	0.0306122		0	18	18	0		2	41	43	0.0465116		1	36	37	0.027027	1	1	TRUE														NGS-CHEK2	2	54	56	0.0357143		NGS-NOTCH1	3	92	95	0.0315789		NGS-ATRX	3
NGS-ATRX	5	161	166	0.0301205		2	32	34	0.0588235		0	65	65	0		3	64	67	0.0447761	0.178575	1	TRUE														NGS-MUTYH	2	54	56	0.0357143		NGS-KDM6A	3	99	102	0.0294118		NGS-KRAS	4
NGS-KRAS	8	259	267	0.0299625		1	55	56	0.0178571		3	105	108	0.0277778		4	99	103	0.038835	0.811399	1	TRUE														NGS-CTNNB1	2	54	56	0.0357143		NGS-CHEK2	3	100	103	0.0291262		NGS-SMARCA4	4
NGS-KMT2C	6	211	217	0.0276498		1	47	48	0.0208333		1	85	86	0.0116279		4	79	83	0.0481928	0.38468	1	TRUE														NGS-KDM5C	1	29	30	0.0333333		NGS-SMARCA4	3	104	107	0.0280374		NGS-RB1	3
NGS-BRCA1	7	255	262	0.0267176		1	55	56	0.0178571		0	106	106	0		6	94	100	0.06	0.0163842	1	TRUE														NGS-CDKN2A	1	31	32	0.03125		NGS-KRAS	3	105	108	0.0277778		NGS-NF1	1
NGS-PIK3R1	7	257	264	0.0265152		3	53	56	0.0535714		2	104	106	0.0188679		2	100	102	0.0196078	0.432578	1	TRUE														NGS-RB1	1	46	47	0.0212766		NGS-ERBB3	3	105	108	0.0277778		NGS-CDKN2A	3
NGS-ERBB2	7	258	265	0.0264151		0	55	55	0		7	102	109	0.0642202		0	101	101	0	0.00543285	0.550807	TRUE														NGS-KMT2C	1	47	48	0.0208333		NGS-SPEN	3	105	108	0.0277778		NGS-FGFR3	3
NGS-SMARCA4	7	259	266	0.0263158		0	56	56	0		3	104	107	0.0280374		4	99	103	0.038835	0.481574	1	TRUE														NGS-FAS	1	52	53	0.0188679		NGS-PTEN	2	102	104	0.0192308		NGS-GATA3	3
NGS-EGFR	6	262	268	0.0223881		6	50	56	0.107143		0	109	109	0		0	103	103	0	6.67514e-05	0.0109973	TRUE														NGS-TSC2	1	53	54	0.0185185		NGS-PTCH1	1	51	52	0.0192308		NGS-NSD1	3
NGS-NTHL1	1	48	49	0.0204082		1	8	9	0.111111		0	21	21	0		0	19	19	0	0.183673	1	TRUE														NGS-ERCC2	1	53	54	0.0185185		NGS-PIK3R1	2	104	106	0.0188679		NGS-ASXL1	1
NGS-B2M	1	49	50	0.02		0	9	9	0		0	21	21	0		1	19	20	0.05	0.58	1	TRUE														NGS-JAK2	1	53	54	0.0185185		NGS-CREBBP	2	104	106	0.0188679		NGS-MAP2K4	2
NGS-RHOA	1	49	50	0.02		1	8	9	0.111111		0	21	21	0		0	20	20	0	0.18	1	TRUE														NGS-PBRM1	1	54	55	0.0181818		NGS-KMT2A	2	104	106	0.0188679		NGS-TSC2	2
NGS-CHEK2	5	256	261	0.0191571		2	54	56	0.0357143		3	100	103	0.0291262		0	102	102	0	0.160705	1	TRUE														NGS-MITF	1	54	55	0.0181818		NGS-BRIP1	2	104	106	0.0188679		NGS-STK11	2
NGS-MUTYH	5	260	265	0.0188679		2	54	56	0.0357143		1	106	107	0.00934579		2	100	102	0.0196078	0.362389	1	TRUE														NGS-KRAS	1	55	56	0.0178571		NGS-SMAD4	2	104	106	0.0188679		NGS-SETD2	2
NGS-GATA3	5	263	268	0.0186567		0	56	56	0		2	107	109	0.0183486		3	100	103	0.0291262	0.538185	1	TRUE														NGS-BRCA1	1	55	56	0.0178571		NGS-STK11	2	106	108	0.0185185		NGS-FANCA	2
NGS-RB1	4	213	217	0.0184332		1	46	47	0.0212766		0	87	87	0		3	80	83	0.0361446	0.211885	1	TRUE														NGS-FANCD2	1	55	56	0.0178571		NGS-CTNNB1	2	106	108	0.0185185		NGS-APC	2
NGS-PIK3R2	1	63	64	0.015625		1	12	13	0.0769231		0	28	28	0		0	23	23	0	0.203125	1	TRUE														NGS-MAX	1	55	56	0.0178571		NGS-BRCA2	2	106	108	0.0185185		NGS-PIK3R1	2
NGS-TSC2	4	259	263	0.0152091		1	53	54	0.0185185		1	107	108	0.00925926		2	99	101	0.019802	0.838254	1	TRUE														NGS-FLCN	1	55	56	0.0178571		NGS-GATA3	2	107	109	0.0183486		NGS-MUTYH	2
NGS-PBRM1	4	260	264	0.0151515		1	54	55	0.0181818		1	105	106	0.00943396		2	101	103	0.0194175	0.840642	1	TRUE														NGS-H3F3A	1	55	56	0.0178571		NGS-RNF43	2	107	109	0.0183486		NGS-EP300	2
NGS-STK11	4	261	265	0.0150943		0	56	56	0		2	106	108	0.0185185		2	99	101	0.019802	0.685241	1	TRUE														NGS-KMT2D	0	52	52	0		NGS-MEN1	2	107	109	0.0183486		NGS-PBRM1	2
NGS-CTNNB1	4	262	266	0.0150376		2	54	56	0.0357143		2	106	108	0.0185185		0	102	102	0	0.159997	1	TRUE														NGS-NF1	0	15	15	0		NGS-DNMT3A	1	69	70	0.0142857		NGS-ATM	2
NGS-PTCH1	2	138	140	0.0142857		0	28	28	0		1	51	52	0.0192308		1	59	60	0.0166667	1	1	TRUE														NGS-KDM6A	0	53	53	0		NGS-KDM5C	1	71	72	0.0138889		NGS-TSC1	2
NGS-NOTCH1	3	230	233	0.0128755		0	51	51	0		3	92	95	0.0315789		0	87	87	0	0.238947	1	TRUE														NGS-RUNX1	0	20	20	0		NGS-KMT2C	1	85	86	0.0116279		NGS-ESR1	2
NGS-KDM5C	2	164	166	0.0120482		1	29	30	0.0333333		1	71	72	0.0138889		0	64	64	0	0.476889	1	TRUE														NGS-FBXW7	0	52	52	0		NGS-MRE11	1	94	95	0.0105263		NGS-IDH1	2
NGS-BRCA2	3	260	263	0.0114068		0	54	54	0		2	106	108	0.0185185		1	100	101	0.00990099	0.803486	1	TRUE														NGS-ASXL1	0	18	18	0		NGS-MITF	1	103	104	0.00961538		NGS-PTCH1	1
NGS-CREBBP	3	260	263	0.0114068		0	56	56	0		2	104	106	0.0188679		1	100	101	0.00990099	0.799982	1	TRUE														NGS-ERBB2	0	55	55	0		NGS-BAP1	1	103	104	0.00961538		NGS-PRKDC	1
NGS-FGFR3	3	260	263	0.0114068		0	55	55	0		0	107	107	0		3	98	101	0.029703	0.167399	1	TRUE														NGS-SMARCA4	0	56	56	0		NGS-DICER1	1	103	104	0.00961538		NGS-RAD50	1
NGS-EP300	3	261	264	0.0113636		0	56	56	0		1	105	106	0.00943396		2	100	102	0.0196078	0.613076	1	TRUE														NGS-B2M	0	9	9	0		NGS-MSH2	1	104	105	0.00952381		NGS-CIC	1
NGS-ATM	3	263	266	0.0112782		0	56	56	0		1	106	107	0.00934579		2	101	103	0.0194175	0.612682	1	TRUE														NGS-GATA3	0	56	56	0		NGS-WT1	1	104	105	0.00952381		NGS-BRCA2	1
NGS-ERBB3	3	263	266	0.0112782		0	56	56	0		3	105	108	0.0277778		0	102	102	0	0.23439	1	TRUE														NGS-STK11	0	56	56	0		NGS-PBRM1	1	105	106	0.00943396		NGS-CREBBP	1
NGS-SPEN	3	264	267	0.011236		0	56	56	0		3	105	108	0.0277778		0	103	103	0	0.23389	1	TRUE														NGS-PTCH1	0	28	28	0		NGS-EP300	1	105	106	0.00943396		NGS-ERCC2	1
NGS-TSC1	3	264	267	0.011236		0	56	56	0		1	107	108	0.00925926		2	101	103	0.0194175	0.611682	1	TRUE														NGS-NOTCH1	0	51	51	0		NGS-FAS	1	105	106	0.00943396		NGS-POT1	1
NGS-NSD1	3	265	268	0.011194		0	56	56	0		0	109	109	0		3	100	103	0.0291262	0.167402	1	TRUE														NGS-BRCA2	0	54	54	0		NGS-ERBB4	1	105	106	0.00943396		NGS-NBN	1
NGS-RNF43	3	265	268	0.011194		0	56	56	0		2	107	109	0.0183486		1	102	103	0.00970874	0.801813	1	TRUE														NGS-CREBBP	0	56	56	0		NGS-ARID2	1	105	106	0.00943396		NGS-SF3B1	1
NGS-MAP2K4	2	206	208	0.00961538		0	46	46	0		0	82	82	0		2	78	80	0.025	0.194863	1	TRUE														NGS-FGFR3	0	55	55	0		NGS-BCOR	1	105	106	0.00943396		NGS-PALB2	1
NGS-MITF	2	256	258	0.00775194		1	54	55	0.0181818		1	103	104	0.00961538		0	99	99	0	0.68944	1	TRUE														NGS-EP300	0	56	56	0		NGS-BLM	1	105	106	0.00943396		NGS-SPOP	1
NGS-KMT2A	2	257	259	0.00772201		0	53	53	0		2	104	106	0.0188679		0	100	100	0	0.514591	1	TRUE														NGS-ATM	0	56	56	0		NGS-MUTYH	1	106	107	0.00934579		NGS-RNF43	1
NGS-BRIP1	2	259	261	0.00766284		0	55	55	0		2	104	106	0.0188679		0	100	100	0	0.515768	1	TRUE														NGS-ERBB3	0	56	56	0		NGS-ATM	1	106	107	0.00934579		NGS-MSH2	1
NGS-SETD2	2	259	261	0.00766284		0	55	55	0		0	105	105	0		2	99	101	0.019802	0.192602	1	TRUE														NGS-SPEN	0	56	56	0		NGS-NBN	1	106	107	0.00934579		NGS-ERBB4	1
NGS-ERCC2	2	260	262	0.00763359		1	53	54	0.0185185		0	107	107	0		1	100	101	0.00990099	0.349068	1	TRUE														NGS-TSC1	0	56	56	0		NGS-FH	1	106	107	0.00934579		NGS-PPP2R1A	1
NGS-FAS	2	260	262	0.00763359		1	52	53	0.0188679		1	105	106	0.00943396		0	103	103	0	0.680676	1	TRUE														NGS-NSD1	0	56	56	0		NGS-BARD1	1	106	107	0.00934579		NGS-CDKN1B	1
NGS-FANCA	2	261	263	0.00760456		0	54	54	0		0	108	108	0		2	99	101	0.019802	0.188111	1	TRUE														NGS-RNF43	0	56	56	0		NGS-AMER1	1	106	107	0.00934579		NGS-TNFAIP3	1
NGS-MSH2	2	261	263	0.00760456		0	55	55	0		1	104	105	0.00952381		1	102	103	0.00970874	1	1	TRUE														NGS-MAP2K4	0	46	46	0		NGS-BMPR1A	1	106	107	0.00934579		NGS-CDK12	1
NGS-ERBB4	2	262	264	0.00757576		0	55	55	0		1	105	106	0.00943396		1	102	103	0.00970874	1	1	TRUE														NGS-KMT2A	0	53	53	0		NGS-TSC2	1	107	108	0.00925926		NGS-FOXA1	1
NGS-NBN	2	262	264	0.00757576		0	55	55	0		1	106	107	0.00934579		1	101	102	0.00980392	1	1	TRUE														NGS-BRIP1	0	55	55	0		NGS-TSC1	1	107	108	0.00925926		NGS-ERBB2	0
NGS-SMAD4	2	263	265	0.00754717		0	56	56	0		2	104	106	0.0188679		0	103	103	0	0.353288	1	TRUE														NGS-SETD2	0	55	55	0		NGS-SRC	1	107	108	0.00925926		NGS-EGFR	0
NGS-ESR1	2	264	266	0.0075188		0	55	55	0		0	108	108	0		2	101	103	0.0194175	0.191176	1	TRUE														NGS-FANCA	0	54	54	0		NGS-PPP2R1A	1	108	109	0.00917431		NGS-NTHL1	0
NGS-IDH1	2	266	268	0.00746269		0	56	56	0		0	109	109	0		2	101	103	0.0194175	0.189865	1	TRUE														NGS-MSH2	0	55	55	0		NGS-GNAS	1	108	109	0.00917431		NGS-RHOA	0
NGS-MEN1	2	266	268	0.00746269		0	56	56	0		2	107	109	0.0183486		0	103	103	0	0.515596	1	TRUE														NGS-ERBB4	0	55	55	0		NGS-CDH1	1	108	109	0.00917431		NGS-CHEK2	0
NGS-PPP2R1A	2	266	268	0.00746269		0	56	56	0		1	108	109	0.00917431		1	102	103	0.00970874	1	1	TRUE														NGS-NBN	0	55	55	0		NGS-KEAP1	1	108	109	0.00917431		NGS-PIK3R2	0
NGS-DNMT3A	1	172	173	0.00578035		0	29	29	0		1	69	70	0.0142857		0	74	74	0	0.572254	1	TRUE														NGS-SMAD4	0	56	56	0		NGS-ATRX	0	65	65	0		NGS-CTNNB1	0
NGS-PRKDC	1	224	225	0.00444444		0	49	49	0		0	90	90	0		1	85	86	0.0116279	0.6	1	TRUE														NGS-ESR1	0	55	55	0		NGS-BRCA1	0	106	106	0		NGS-NOTCH1	0
NGS-RAD50	1	243	244	0.00409836		0	51	51	0		0	97	97	0		1	95	96	0.0104167	0.602459	1	TRUE														NGS-IDH1	0	56	56	0		NGS-EGFR	0	109	109	0		NGS-KDM5C	0
NGS-MRE11	1	245	246	0.00406504		0	53	53	0		1	94	95	0.0105263		0	98	98	0	0.601626	1	TRUE														NGS-MEN1	0	56	56	0		NGS-NTHL1	0	21	21	0		NGS-ERBB3	0
NGS-JAK2	1	252	253	0.00395257		1	53	54	0.0185185		0	103	103	0		0	96	96	0	0.213439	1	TRUE														NGS-PPP2R1A	0	56	56	0		NGS-B2M	0	21	21	0		NGS-SPEN	0
NGS-BAP1	1	254	255	0.00392157		0	53	53	0		1	103	104	0.00961538		0	98	98	0	1	1	TRUE														NGS-DNMT3A	0	29	29	0		NGS-RHOA	0	21	21	0		NGS-MITF	0
NGS-ARID2	1	259	260	0.00384615		0	53	53	0		1	105	106	0.00943396		0	101	101	0	1	1	TRUE														NGS-PRKDC	0	49	49	0		NGS-RB1	0	87	87	0		NGS-KMT2A	0
NGS-BCOR	1	259	260	0.00384615		0	55	55	0		1	105	106	0.00943396		0	99	99	0	1	1	TRUE														NGS-RAD50	0	51	51	0		NGS-PIK3R2	0	28	28	0		NGS-BRIP1	0
NGS-CIC	1	260	261	0.00383142		0	55	55	0		0	106	106	0		1	99	100	0.01	0.59387	1	TRUE														NGS-MRE11	0	53	53	0		NGS-FGFR3	0	107	107	0		NGS-FAS	0
NGS-FANCD2	1	260	261	0.00383142		1	55	56	0.0178571		0	105	105	0		0	100	100	0	0.214559	1	TRUE														NGS-BAP1	0	53	53	0		NGS-NSD1	0	109	109	0		NGS-SMAD4	0
NGS-POT1	1	260	261	0.00383142		0	55	55	0		0	105	105	0		1	100	101	0.00990099	0.597701	1	TRUE														NGS-ARID2	0	53	53	0		NGS-MAP2K4	0	82	82	0		NGS-MEN1	0
NGS-WT1	1	260	261	0.00383142		0	54	54	0		1	104	105	0.00952381		0	102	102	0	1	1	TRUE														NGS-BCOR	0	55	55	0		NGS-SETD2	0	105	105	0		NGS-DNMT3A	0
NGS-DICER1	1	262	263	0.00380228		0	56	56	0		1	103	104	0.00961538		0	103	103	0	1	1	TRUE														NGS-CIC	0	55	55	0		NGS-ERCC2	0	107	107	0		NGS-MRE11	0
NGS-FH	1	262	263	0.00380228		0	55	55	0		1	106	107	0.00934579		0	101	101	0	1	1	TRUE														NGS-POT1	0	55	55	0		NGS-FANCA	0	108	108	0		NGS-JAK2	0
NGS-MAX	1	262	263	0.00380228		1	55	56	0.0178571		0	109	109	0		0	98	98	0	0.212928	1	TRUE														NGS-WT1	0	54	54	0		NGS-ESR1	0	108	108	0		NGS-BAP1	0
NGS-SF3B1	1	262	263	0.00380228		0	55	55	0		0	106	106	0		1	101	102	0.00980392	0.596958	1	TRUE														NGS-DICER1	0	56	56	0		NGS-IDH1	0	109	109	0		NGS-ARID2	0
NGS-BLM	1	263	264	0.00378788		0	56	56	0		1	105	106	0.00943396		0	102	102	0	1	1	TRUE														NGS-FH	0	55	55	0		NGS-PRKDC	0	90	90	0		NGS-BCOR	0
NGS-BARD1	1	264	265	0.00377358		0	56	56	0		1	106	107	0.00934579		0	102	102	0	1	1	TRUE														NGS-SF3B1	0	55	55	0		NGS-RAD50	0	97	97	0		NGS-FANCD2	0
NGS-SRC	1	264	265	0.00377358		0	55	55	0		1	107	108	0.00925926		0	102	102	0	1	1	TRUE														NGS-BLM	0	56	56	0		NGS-JAK2	0	103	103	0		NGS-WT1	0
NGS-AMER1	1	265	266	0.0037594		0	56	56	0		1	106	107	0.00934579		0	103	103	0	1	1	TRUE														NGS-BARD1	0	56	56	0		NGS-CIC	0	106	106	0		NGS-DICER1	0
NGS-BMPR1A	1	265	266	0.0037594		0	56	56	0		1	106	107	0.00934579		0	103	103	0	1	1	TRUE														NGS-SRC	0	55	55	0		NGS-FANCD2	0	105	105	0		NGS-FH	0
NGS-GNAS	1	265	266	0.0037594		0	56	56	0		1	108	109	0.00917431		0	101	101	0	1	1	TRUE														NGS-AMER1	0	56	56	0		NGS-POT1	0	105	105	0		NGS-MAX	0
NGS-PALB2	1	265	266	0.0037594		0	56	56	0		0	108	108	0		1	101	102	0.00980392	0.593985	1	TRUE														NGS-BMPR1A	0	56	56	0		NGS-MAX	0	109	109	0		NGS-BLM	0
NGS-SPOP	1	265	266	0.0037594		0	56	56	0		0	108	108	0		1	101	102	0.00980392	0.593985	1	TRUE														NGS-GNAS	0	56	56	0		NGS-SF3B1	0	106	106	0		NGS-BARD1	0
NGS-CDH1	1	266	267	0.00374532		0	56	56	0		1	108	109	0.00917431		0	102	102	0	1	1	TRUE														NGS-PALB2	0	56	56	0		NGS-PALB2	0	108	108	0		NGS-SRC	0
NGS-CDKN1B	1	266	267	0.00374532		0	56	56	0		0	108	108	0		1	102	103	0.00970874	0.595506	1	TRUE														NGS-SPOP	0	56	56	0		NGS-SPOP	0	108	108	0		NGS-AMER1	0
NGS-FLCN	1	266	267	0.00374532		1	55	56	0.0178571		0	109	109	0		0	102	102	0	0.209738	1	TRUE														NGS-CDH1	0	56	56	0		NGS-CDKN1B	0	108	108	0		NGS-BMPR1A	0
NGS-H3F3A	1	266	267	0.00374532		1	55	56	0.0178571		0	108	108	0		0	103	103	0	0.209738	1	TRUE														NGS-CDKN1B	0	56	56	0		NGS-FLCN	0	109	109	0		NGS-GNAS	0
NGS-TNFAIP3	1	266	267	0.00374532		0	56	56	0		0	108	108	0		1	102	103	0.00970874	0.595506	1	TRUE														NGS-TNFAIP3	0	56	56	0		NGS-H3F3A	0	108	108	0		NGS-CDH1	0
NGS-CDK12	1	267	268	0.00373134		0	56	56	0		0	109	109	0		1	102	103	0.00970874	0.593284	1	TRUE														NGS-CDK12	0	56	56	0		NGS-TNFAIP3	0	108	108	0		NGS-FLCN	0
NGS-FOXA1	1	267	268	0.00373134		0	56	56	0		0	109	109	0		1	102	103	0.00970874	0.593284	1	TRUE														NGS-FOXA1	0	56	56	0		NGS-CDK12	0	109	109	0		NGS-H3F3A	0
NGS-KEAP1	1	267	268	0.00373134		0	56	56	0		1	108	109	0.00917431		0	103	103	0	1	1	TRUE														NGS-KEAP1	0	56	56	0		NGS-FOXA1	0	109	109	0		NGS-KEAP1	0
NGS-ABCB11	0	46	46	0		0	9	9	0		0	19	19	0		0	18	18	0	1	1	TRUE														NGS-ABCB11	0	9	9	0		NGS-ABCB11	0	19	19	0		NGS-ABCB11	0
NGS-ABI1	0	200	200	0		0	39	39	0		0	82	82	0		0	79	79	0	1	1	TRUE														NGS-ABI1	0	39	39	0		NGS-ABI1	0	82	82	0		NGS-ABI1	0
NGS-ABL1	0	268	268	0		0	56	56	0		0	109	109	0		0	103	103	0	1	1	TRUE														NGS-ABL1	0	56	56	0		NGS-ABL1	0	109	109	0		NGS-ABL1	0
NGS-ABL2	0	267	267	0		0	56	56	0		0	109	109	0		0	102	102	0	1	1	TRUE														NGS-ABL2	0	56	56	0		NGS-ABL2	0	109	109	0		NGS-ABL2	0
NGS-ABRAXAS1	0	50	50	0		0	9	9	0		0	21	21	0		0	20	20	0	1	1	TRUE														NGS-ABRAXAS1	0	9	9	0		NGS-ABRAXAS1	0	21	21	0		NGS-ABRAXAS1	0
NGS-ACD	0	33	33	0		0	7	7	0		0	13	13	0		0	13	13	0	1	1	TRUE														NGS-ACD	0	7	7	0		NGS-ACD	0	13	13	0		NGS-ACD	0
NGS-ACKR3	0	268	268	0		0	56	56	0		0	109	109	0		0	103	103	0	1	1	TRUE														NGS-ACKR3	0	56	56	0		NGS-ACKR3	0	109	109	0		NGS-ACKR3	0
NGS-ACSL3	0	265	265	0		0	56	56	0		0	107	107	0		0	102	102	0	1	1	TRUE														NGS-ACSL3	0	56	56	0		NGS-ACSL3	0	107	107	0		NGS-ACSL3	0
NGS-ACSL6	0	265	265	0		0	55	55	0		0	107	107	0		0	103	103	0	1	1	TRUE														NGS-ACSL6	0	55	55	0		NGS-ACSL6	0	107	107	0		NGS-ACSL6	0
NGS-ACVR1	0	50	50	0		0	9	9	0		0	21	21	0		0	20	20	0	1	1	TRUE														NGS-ACVR1	0	9	9	0		NGS-ACVR1	0	21	21	0		NGS-ACVR1	0
NGS-ADGRA2	0	55	55	0		0	10	10	0		0	21	21	0		0	24	24	0	1	1	TRUE														NGS-ADGRA2	0	10	10	0		NGS-ADGRA2	0	21	21	0		NGS-ADGRA2	0
NGS-AFDN	0	249	249	0		0	53	53	0		0	101	101	0		0	95	95	0	1	1	TRUE														NGS-AFDN	0	53	53	0		NGS-AFDN	0	101	101	0		NGS-AFDN	0
NGS-AFF1	0	263	263	0		0	56	56	0		0	107	107	0		0	100	100	0	1	1	TRUE														NGS-AFF1	0	56	56	0		NGS-AFF1	0	107	107	0		NGS-AFF1	0
NGS-AFF3	0	158	158	0		0	34	34	0		0	61	61	0		0	63	63	0	1	1	TRUE														NGS-AFF3	0	34	34	0		NGS-AFF3	0	61	61	0		NGS-AFF3	0
NGS-AFF4	0	183	183	0		0	41	41	0		0	69	69	0		0	73	73	0	1	1	TRUE														NGS-AFF4	0	41	41	0		NGS-AFF4	0	69	69	0		NGS-AFF4	0
NGS-AIP	0	49	49	0		0	9	9	0		0	20	20	0		0	20	20	0	1	1	TRUE														NGS-AIP	0	9	9	0		NGS-AIP	0	20	20	0		NGS-AIP	0
NGS-AJUBA	0	49	49	0		0	9	9	0		0	21	21	0		0	19	19	0	1	1	TRUE														NGS-AJUBA	0	9	9	0		NGS-AJUBA	0	21	21	0		NGS-AJUBA	0
NGS-AKAP9	0	153	153	0		0	39	39	0		0	53	53	0		0	61	61	0	1	1	TRUE														NGS-AKAP9	0	39	39	0		NGS-AKAP9	0	53	53	0		NGS-AKAP9	0
NGS-AKT1	0	268	268	0		0	56	56	0		0	109	109	0		0	103	103	0	1	1	TRUE														NGS-AKT1	0	56	56	0		NGS-AKT1	0	109	109	0		NGS-AKT1	0
NGS-AKT2	0	268	268	0		0	56	56	0		0	109	109	0		0	103	103	0	1	1	TRUE														NGS-AKT2	0	56	56	0		NGS-AKT2	0	109	109	0		NGS-AKT2	0
NGS-AKT3	0	266	266	0		0	55	55	0		0	108	108	0		0	103	103	0	1	1	TRUE														NGS-AKT3	0	55	55	0		NGS-AKT3	0	108	108	0		NGS-AKT3	0
NGS-ALDH2	0	218	218	0		0	47	47	0		0	88	88	0		0	83	83	0	1	1	TRUE														NGS-ALDH2	0	47	47	0		NGS-ALDH2	0	88	88	0		NGS-ALDH2	0
NGS-ALK	0	268	268	0		0	56	56	0		0	109	109	0		0	103	103	0	1	1	TRUE														NGS-ALK	0	56	56	0		NGS-ALK	0	109	109	0		NGS-ALK	0
NGS-ALOX12B	0	21	21	0		0	5	5	0		0	5	5	0		0	11	11	0	1	1	TRUE														NGS-ALOX12B	0	5	5	0		NGS-ALOX12B	0	5	5	0		NGS-ALOX12B	0
NGS-ANKRD26	0	1	1	0		0	0	0	#DIV/0!		0	0	0	#DIV/0!		0	1	1	0	1	1	TRUE														NGS-APLNR	0	9	9	0		NGS-APLNR	0	21	21	0		NGS-ANKRD26	0
NGS-APLNR	0	50	50	0		0	9	9	0		0	21	21	0		0	20	20	0	1	1	TRUE														NGS-AR	0	56	56	0		NGS-AR	0	109	109	0		NGS-APLNR	0
NGS-AR	0	268	268	0		0	56	56	0		0	109	109	0		0	103	103	0	1	1	TRUE														NGS-ARAF	0	55	55	0		NGS-ARAF	0	106	106	0		NGS-AR	0
NGS-ARAF	0	264	264	0		0	55	55	0		0	106	106	0		0	103	103	0	1	1	TRUE														NGS-ARFRP1	0	56	56	0		NGS-ARFRP1	0	109	109	0		NGS-ARAF	0
NGS-ARFRP1	0	268	268	0		0	56	56	0		0	109	109	0		0	103	103	0	1	1	TRUE														NGS-ARHGAP26	0	46	46	0		NGS-ARHGAP26	0	87	87	0		NGS-ARFRP1	0
NGS-ARHGAP26	0	216	216	0		0	46	46	0		0	87	87	0		0	83	83	0	1	1	TRUE														NGS-ARHGAP35	0	9	9	0		NGS-ARHGAP35	0	21	21	0		NGS-ARHGAP26	0
NGS-ARHGAP35	0	50	50	0		0	9	9	0		0	21	21	0		0	20	20	0	1	1	TRUE														NGS-ARHGEF12	0	46	46	0		NGS-ARHGEF12	0	87	87	0		NGS-ARHGAP35	0
NGS-ARHGEF12	0	217	217	0		0	46	46	0		0	87	87	0		0	84	84	0	1	1	TRUE														NGS-ARID1B	0	9	9	0		NGS-ARID1B	0	21	21	0		NGS-ARHGEF12	0
NGS-ARID1B	0	49	49	0		0	9	9	0		0	21	21	0		0	19	19	0	1	1	TRUE														NGS-ARID5B	0	6	6	0		NGS-ARID5B	0	17	17	0		NGS-ARID1B	0
NGS-ARID5B	0	41	41	0		0	6	6	0		0	17	17	0		0	18	18	0	1	1	TRUE														NGS-ARNT	0	37	37	0		NGS-ARNT	0	86	86	0		NGS-ARID5B	0
NGS-ARNT	0	204	204	0		0	37	37	0		0	86	86	0		0	81	81	0	1	1	TRUE														NGS-ASPSCR1	0	11	11	0		NGS-ASPSCR1	0	26	26	0		NGS-ARNT	0
NGS-ASPSCR1	0	60	60	0		0	11	11	0		0	26	26	0		0	23	23	0	1	1	TRUE														NGS-ATF1	0	55	55	0		NGS-ASXL2	0	3	3	0		NGS-ASPSCR1	0
NGS-ASXL2	0	4	4	0		0	0	0	#DIV/0!		0	3	3	0		0	1	1	0	1	1	TRUE														NGS-ATIC	0	42	42	0		NGS-ATF1	0	104	104	0		NGS-ASXL2	0
NGS-ATF1	0	260	260	0		0	55	55	0		0	104	104	0		0	101	101	0	1	1	TRUE														NGS-ATP1A1	0	55	55	0		NGS-ATIC	0	85	85	0		NGS-ATF1	0
NGS-ATIC	0	203	203	0		0	42	42	0		0	85	85	0		0	76	76	0	1	1	TRUE														NGS-ATP2B3	0	38	38	0		NGS-ATP1A1	0	105	105	0		NGS-ATIC	0
NGS-ATP1A1	0	257	257	0		0	55	55	0		0	105	105	0		0	97	97	0	1	1	TRUE														NGS-ATR	0	56	56	0		NGS-ATP2B3	0	75	75	0		NGS-ATP1A1	0
NGS-ATP2B3	0	184	184	0		0	38	38	0		0	75	75	0		0	71	71	0	1	1	TRUE														NGS-AURKA	0	48	48	0		NGS-ATR	0	104	104	0		NGS-ATP2B3	0
NGS-ATR	0	263	263	0		0	56	56	0		0	104	104	0		0	103	103	0	1	1	TRUE														NGS-AURKB	0	52	52	0		NGS-AURKA	0	91	91	0		NGS-ATR	0
NGS-AURKA	0	225	225	0		0	48	48	0		0	91	91	0		0	86	86	0	1	1	TRUE														NGS-AXIN1	0	42	42	0		NGS-AURKB	0	92	92	0		NGS-AURKA	0
NGS-AURKB	0	234	234	0		0	52	52	0		0	92	92	0		0	90	90	0	1	1	TRUE														NGS-AXIN2	0	6	6	0		NGS-AXIN1	0	88	88	0		NGS-AURKB	0
NGS-AXIN1	0	208	208	0		0	42	42	0		0	88	88	0		0	78	78	0	1	1	TRUE														NGS-AXL	0	9	9	0		NGS-AXIN2	0	13	13	0		NGS-AXIN1	0
NGS-AXIN2	0	32	32	0		0	6	6	0		0	13	13	0		0	13	13	0	1	1	TRUE														NGS-BCL10	0	40	40	0		NGS-AXL	0	14	14	0		NGS-AXIN2	0
NGS-AXL	0	43	43	0		0	9	9	0		0	14	14	0		0	20	20	0	1	1	TRUE														NGS-BCL11A	0	34	34	0		NGS-BCL10	0	73	73	0		NGS-AXL	0
NGS-BCL10	0	183	183	0		0	40	40	0		0	73	73	0		0	70	70	0	1	1	TRUE														NGS-BCL11B	0	49	49	0		NGS-BCL11A	0	63	63	0		NGS-BCL10	0
NGS-BCL11A	0	163	163	0		0	34	34	0		0	63	63	0		0	66	66	0	1	1	TRUE														NGS-BCL2	0	56	56	0		NGS-BCL11B	0	107	107	0		NGS-BCL11A	0
NGS-BCL11B	0	254	254	0		0	49	49	0		0	107	107	0		0	98	98	0	1	1	TRUE														NGS-BCL2L1	0	9	9	0		NGS-BCL2	0	109	109	0		NGS-BCL11B	0
NGS-BCL2	0	268	268	0		0	56	56	0		0	109	109	0		0	103	103	0	1	1	TRUE														NGS-BCL2L11	0	56	56	0		NGS-BCL2L1	0	21	21	0		NGS-BCL2	0
NGS-BCL2L1	0	50	50	0		0	9	9	0		0	21	21	0		0	20	20	0	1	1	TRUE														NGS-BCL2L2	0	54	54	0		NGS-BCL2L11	0	109	109	0		NGS-BCL2L1	0
NGS-BCL2L11	0	268	268	0		0	56	56	0		0	109	109	0		0	103	103	0	1	1	TRUE														NGS-BCL3	0	23	23	0		NGS-BCL2L12	0	2	2	0		NGS-BCL2L11	0
NGS-BCL2L12	0	3	3	0		0	0	0	#DIV/0!		0	2	2	0		0	1	1	0	1	1	TRUE														NGS-BCL6	0	56	56	0		NGS-BCL2L2	0	106	106	0		NGS-BCL2L12	0
NGS-BCL2L2	0	260	260	0		0	54	54	0		0	106	106	0		0	100	100	0	1	1	TRUE														NGS-BCL7A	0	47	47	0		NGS-BCL3	0	44	44	0		NGS-BCL2L2	0
NGS-BCL3	0	109	109	0		0	23	23	0		0	44	44	0		0	42	42	0	1	1	TRUE														NGS-BCL9	0	56	56	0		NGS-BCL6	0	109	109	0		NGS-BCL3	0
NGS-BCL6	0	268	268	0		0	56	56	0		0	109	109	0		0	103	103	0	1	1	TRUE														NGS-BCORL1	0	56	56	0		NGS-BCL7A	0	88	88	0		NGS-BCL6	0
NGS-BCL7A	0	217	217	0		0	47	47	0		0	88	88	0		0	82	82	0	1	1	TRUE														NGS-BCR	0	36	36	0		NGS-BCL9	0	109	109	0		NGS-BCL7A	0
NGS-BCL9	0	268	268	0		0	56	56	0		0	109	109	0		0	103	103	0	1	1	TRUE														NGS-BIRC3	0	13	13	0		NGS-BCORL1	0	109	109	0		NGS-BCL9	0
NGS-BCORL1	0	267	267	0		0	56	56	0		0	109	109	0		0	102	102	0	1	1	TRUE														NGS-BRAF	0	56	56	0		NGS-BCR	0	65	65	0		NGS-BCORL1	0
NGS-BCR	0	169	169	0		0	36	36	0		0	65	65	0		0	68	68	0	1	1	TRUE														NGS-BRD3	0	46	46	0		NGS-BIRC3	0	18	18	0		NGS-BCR	0
NGS-BIRC3	0	59	59	0		0	13	13	0		0	18	18	0		0	28	28	0	1	1	TRUE														NGS-BRD4	0	23	23	0		NGS-BRAF	0	107	107	0		NGS-BIRC3	0
NGS-BRAF	0	266	266	0		0	56	56	0		0	107	107	0		0	103	103	0	1	1	TRUE														NGS-BTG1	0	56	56	0		NGS-BRD3	0	87	87	0		NGS-BRAF	0
NGS-BRD3	0	212	212	0		0	46	46	0		0	87	87	0		0	79	79	0	1	1	TRUE														NGS-BTG2	0	8	8	0		NGS-BRD4	0	50	50	0		NGS-BRD3	0
NGS-BRD4	0	125	125	0		0	23	23	0		0	50	50	0		0	52	52	0	1	1	TRUE														NGS-BTK	0	46	46	0		NGS-BTG1	0	109	109	0		NGS-BRD4	0
NGS-BTG1	0	267	267	0		0	56	56	0		0	109	109	0		0	102	102	0	1	1	TRUE														NGS-BUB1B	0	41	41	0		NGS-BTG2	0	21	21	0		NGS-BTG1	0
NGS-BTG2	0	49	49	0		0	8	8	0		0	21	21	0		0	20	20	0	1	1	TRUE														NGS-C15orf65	0	56	56	0		NGS-BTK	0	84	84	0		NGS-BTG2	0
NGS-BTK	0	213	213	0		0	46	46	0		0	84	84	0		0	83	83	0	1	1	TRUE														NGS-CACNA1D	0	20	20	0		NGS-BUB1B	0	69	69	0		NGS-BTK	0
NGS-BUB1B	0	178	178	0		0	41	41	0		0	69	69	0		0	68	68	0	1	1	TRUE														NGS-CALR	0	56	56	0		NGS-C15orf65	0	108	108	0		NGS-BUB1B	0
NGS-C15orf65	0	267	267	0		0	56	56	0		0	108	108	0		0	103	103	0	1	1	TRUE														NGS-CAMTA1	0	49	49	0		NGS-CACNA1D	0	42	42	0		NGS-C15orf65	0
NGS-CACNA1D	0	116	116	0		0	20	20	0		0	42	42	0		0	54	54	0	1	1	TRUE														NGS-CANT1	0	47	47	0		NGS-CALR	0	106	106	0		NGS-CACNA1D	0
NGS-CALR	0	265	265	0		0	56	56	0		0	106	106	0		0	103	103	0	1	1	TRUE														NGS-CARD11	0	53	53	0		NGS-CAMTA1	0	84	84	0		NGS-CALR	0
NGS-CAMTA1	0	216	216	0		0	49	49	0		0	84	84	0		0	83	83	0	1	1	TRUE														NGS-CARS	0	56	56	0		NGS-CANT1	0	88	88	0		NGS-CAMTA1	0
NGS-CANT1	0	218	218	0		0	47	47	0		0	88	88	0		0	83	83	0	1	1	TRUE														NGS-CASP8	0	55	55	0		NGS-CARD11	0	108	108	0		NGS-CANT1	0
NGS-CARD11	0	261	261	0		0	53	53	0		0	108	108	0		0	100	100	0	1	1	TRUE														NGS-CBFA2T3	0	35	35	0		NGS-CARS	0	106	106	0		NGS-CARD11	0
NGS-CARS	0	262	262	0		0	56	56	0		0	106	106	0		0	100	100	0	1	1	TRUE														NGS-CBFB	0	56	56	0		NGS-CASP8	0	102	102	0		NGS-CARS	0
NGS-CASP8	0	258	258	0		0	55	55	0		0	102	102	0		0	101	101	0	1	1	TRUE														NGS-CBL	0	46	46	0		NGS-CBFA2T3	0	80	80	0		NGS-CASP8	0
NGS-CBFA2T3	0	177	177	0		0	35	35	0		0	80	80	0		0	62	62	0	1	1	TRUE														NGS-CBLB	0	44	44	0		NGS-CBFB	0	107	107	0		NGS-CBFA2T3	0
NGS-CBFB	0	265	265	0		0	56	56	0		0	107	107	0		0	102	102	0	1	1	TRUE														NGS-CBLC	0	47	47	0		NGS-CBL	0	91	91	0		NGS-CBFB	0
NGS-CBL	0	234	234	0		0	46	46	0		0	91	91	0		0	97	97	0	1	1	TRUE														NGS-CCDC6	0	28	28	0		NGS-CBLB	0	79	79	0		NGS-CBL	0
NGS-CBLB	0	204	204	0		0	44	44	0		0	79	79	0		0	81	81	0	1	1	TRUE														NGS-CCNB1IP1	0	47	47	0		NGS-CBLC	0	88	88	0		NGS-CBLB	0
NGS-CBLC	0	218	218	0		0	47	47	0		0	88	88	0		0	83	83	0	1	1	TRUE														NGS-CCND1	0	56	56	0		NGS-CCDC6	0	85	85	0		NGS-CBLC	0
NGS-CCDC6	0	198	198	0		0	28	28	0		0	85	85	0		0	85	85	0	1	1	TRUE														NGS-CCND2	0	56	56	0		NGS-CCNB1IP1	0	87	87	0		NGS-CCDC6	0
NGS-CCNB1IP1	0	217	217	0		0	47	47	0		0	87	87	0		0	83	83	0	1	1	TRUE														NGS-CCND3	0	56	56	0		NGS-CCND1	0	109	109	0		NGS-CCNB1IP1	0
NGS-CCND1	0	268	268	0		0	56	56	0		0	109	109	0		0	103	103	0	1	1	TRUE														NGS-CCNE1	0	38	38	0		NGS-CCND2	0	109	109	0		NGS-CCND1	0
NGS-CCND2	0	267	267	0		0	56	56	0		0	109	109	0		0	102	102	0	1	1	TRUE														NGS-CD22	0	3	3	0		NGS-CCND3	0	109	109	0		NGS-CCND2	0
NGS-CCND3	0	268	268	0		0	56	56	0		0	109	109	0		0	103	103	0	1	1	TRUE														NGS-CD274	0	52	52	0		NGS-CCNE1	0	82	82	0		NGS-CCND3	0
NGS-CCNE1	0	201	201	0		0	38	38	0		0	82	82	0		0	81	81	0	1	1	TRUE														NGS-CD70	0	9	9	0		NGS-CD22	0	9	9	0		NGS-CCNE1	0
NGS-CD22	0	22	22	0		0	3	3	0		0	9	9	0		0	10	10	0	1	1	TRUE														NGS-CD74	0	49	49	0		NGS-CD274	0	100	100	0		NGS-CD22	0
NGS-CD274	0	248	248	0		0	52	52	0		0	100	100	0		0	96	96	0	1	1	TRUE														NGS-CD79A	0	7	7	0		NGS-CD70	0	19	19	0		NGS-CD274	0
NGS-CD70	0	46	46	0		0	9	9	0		0	19	19	0		0	18	18	0	1	1	TRUE														NGS-CD79B	0	54	54	0		NGS-CD74	0	97	97	0		NGS-CD70	0
NGS-CD74	0	244	244	0		0	49	49	0		0	97	97	0		0	98	98	0	1	1	TRUE														NGS-CDC73	0	50	50	0		NGS-CD79A	0	23	23	0		NGS-CD74	0
NGS-CD79A	0	60	60	0		0	7	7	0		0	23	23	0		0	30	30	0	1	1	TRUE														NGS-CDH11	0	56	56	0		NGS-CD79B	0	107	107	0		NGS-CD79A	0
NGS-CD79B	0	262	262	0		0	54	54	0		0	107	107	0		0	101	101	0	1	1	TRUE														NGS-CDH23	0	1	1	0		NGS-CDC73	0	98	98	0		NGS-CD79B	0
NGS-CDC73	0	241	241	0		0	50	50	0		0	98	98	0		0	93	93	0	1	1	TRUE														NGS-CDK4	0	56	56	0		NGS-CDH11	0	108	108	0		NGS-CDC73	0
NGS-CDH11	0	267	267	0		0	56	56	0		0	108	108	0		0	103	103	0	1	1	TRUE														NGS-CDK6	0	55	55	0		NGS-CDH23	0	10	10	0		NGS-CDH11	0
NGS-CDH23	0	20	20	0		0	1	1	0		0	10	10	0		0	9	9	0	1	1	TRUE														NGS-CDK8	0	54	54	0		NGS-CDK4	0	109	109	0		NGS-CDH23	0
NGS-CDK4	0	268	268	0		0	56	56	0		0	109	109	0		0	103	103	0	1	1	TRUE														NGS-CDKN1A	0	9	9	0		NGS-CDK6	0	102	102	0		NGS-CDK4	0
NGS-CDK6	0	255	255	0		0	55	55	0		0	102	102	0		0	98	98	0	1	1	TRUE														NGS-CDKN1C	0	7	7	0		NGS-CDK8	0	102	102	0		NGS-CDK6	0
NGS-CDK8	0	253	253	0		0	54	54	0		0	102	102	0		0	97	97	0	1	1	TRUE														NGS-CDKN2B	0	53	53	0		NGS-CDKN1A	0	21	21	0		NGS-CDK8	0
NGS-CDKN1A	0	50	50	0		0	9	9	0		0	21	21	0		0	20	20	0	1	1	TRUE														NGS-CDKN2C	0	56	56	0		NGS-CDKN1C	0	19	19	0		NGS-CDKN1A	0
NGS-CDKN1C	0	41	41	0		0	7	7	0		0	19	19	0		0	15	15	0	1	1	TRUE														NGS-CDX2	0	55	55	0		NGS-CDKN2B	0	108	108	0		NGS-CDKN1C	0
NGS-CDKN2B	0	264	264	0		0	53	53	0		0	108	108	0		0	103	103	0	1	1	TRUE														NGS-CEBPA	0	34	34	0		NGS-CDKN2C	0	109	109	0		NGS-CDKN2B	0
NGS-CDKN2C	0	268	268	0		0	56	56	0		0	109	109	0		0	103	103	0	1	1	TRUE														NGS-CHCHD7	0	46	46	0		NGS-CDX2	0	108	108	0		NGS-CDKN2C	0
NGS-CDX2	0	264	264	0		0	55	55	0		0	108	108	0		0	101	101	0	1	1	TRUE														NGS-CHD4	0	5	5	0		NGS-CEBPA	0	72	72	0		NGS-CDX2	0
NGS-CEBPA	0	181	181	0		0	34	34	0		0	72	72	0		0	75	75	0	1	1	TRUE														NGS-CHEK1	0	55	55	0		NGS-CHCHD7	0	87	87	0		NGS-CEBPA	0
NGS-CHCHD7	0	216	216	0		0	46	46	0		0	87	87	0		0	83	83	0	1	1	TRUE														NGS-CHIC2	0	47	47	0		NGS-CHD4	0	8	8	0		NGS-CHCHD7	0
NGS-CHD4	0	21	21	0		0	5	5	0		0	8	8	0		0	8	8	0	1	1	TRUE														NGS-CHN1	0	44	44	0		NGS-CHEK1	0	104	104	0		NGS-CHD4	0
NGS-CHEK1	0	259	259	0		0	55	55	0		0	104	104	0		0	100	100	0	1	1	TRUE														NGS-CIITA	0	52	52	0		NGS-CHIC2	0	87	87	0		NGS-CHEK1	0
NGS-CHIC2	0	224	224	0		0	47	47	0		0	87	87	0		0	90	90	0	1	1	TRUE														NGS-CLP1	0	47	47	0		NGS-CHN1	0	75	75	0		NGS-CHIC2	0
NGS-CHN1	0	195	195	0		0	44	44	0		0	75	75	0		0	76	76	0	1	1	TRUE														NGS-CLTC	0	47	47	0		NGS-CIITA	0	97	97	0		NGS-CHN1	0
NGS-CIITA	0	241	241	0		0	52	52	0		0	97	97	0		0	92	92	0	1	1	TRUE														NGS-CLTCL1	0	44	44	0		NGS-CLP1	0	87	87	0		NGS-CIITA	0
NGS-CLP1	0	217	217	0		0	47	47	0		0	87	87	0		0	83	83	0	1	1	TRUE														NGS-CLYBL	0	8	8	0		NGS-CLTC	0	87	87	0		NGS-CLP1	0
NGS-CLTC	0	216	216	0		0	47	47	0		0	87	87	0		0	82	82	0	1	1	TRUE														NGS-CNBP	0	56	56	0		NGS-CLTCL1	0	83	83	0		NGS-CLTC	0
NGS-CLTCL1	0	205	205	0		0	44	44	0		0	83	83	0		0	78	78	0	1	1	TRUE														NGS-CNOT3	0	54	54	0		NGS-CLYBL	0	20	20	0		NGS-CLTCL1	0
NGS-CLYBL	0	47	47	0		0	8	8	0		0	20	20	0		0	19	19	0	1	1	TRUE														NGS-CNTRL	0	44	44	0		NGS-CNBP	0	109	109	0		NGS-CLYBL	0
NGS-CNBP	0	268	268	0		0	56	56	0		0	109	109	0		0	103	103	0	1	1	TRUE														NGS-COL1A1	0	7	7	0		NGS-CNOT3	0	104	104	0		NGS-CNBP	0
NGS-CNOT3	0	259	259	0		0	54	54	0		0	104	104	0		0	101	101	0	1	1	TRUE														NGS-COPB1	0	39	39	0		NGS-CNTRL	0	76	76	0		NGS-CNOT3	0
NGS-CNTRL	0	197	197	0		0	44	44	0		0	76	76	0		0	77	77	0	1	1	TRUE														NGS-COX6C	0	56	56	0		NGS-COL1A1	0	19	19	0		NGS-CNTRL	0
NGS-COL1A1	0	44	44	0		0	7	7	0		0	19	19	0		0	18	18	0	1	1	TRUE														NGS-CREB1	0	51	51	0		NGS-COPB1	0	68	68	0		NGS-COL1A1	0
NGS-COPB1	0	171	171	0		0	39	39	0		0	68	68	0		0	64	64	0	1	1	TRUE														NGS-CREB3L1	0	54	54	0		NGS-COX6C	0	109	109	0		NGS-COPB1	0
NGS-COX6C	0	268	268	0		0	56	56	0		0	109	109	0		0	103	103	0	1	1	TRUE														NGS-CREB3L2	0	45	45	0		NGS-CREB1	0	97	97	0		NGS-COX6C	0
NGS-CREB1	0	240	240	0		0	51	51	0		0	97	97	0		0	92	92	0	1	1	TRUE														NGS-CRKL	0	56	56	0		NGS-CREB3L1	0	103	103	0		NGS-CREB1	0
NGS-CREB3L1	0	254	254	0		0	54	54	0		0	103	103	0		0	97	97	0	1	1	TRUE														NGS-CRLF2	0	47	47	0		NGS-CREB3L2	0	85	85	0		NGS-CREB3L1	0
NGS-CREB3L2	0	215	215	0		0	45	45	0		0	85	85	0		0	85	85	0	1	1	TRUE														NGS-CRTC1	0	52	52	0		NGS-CRKL	0	109	109	0		NGS-CREB3L2	0
NGS-CRKL	0	268	268	0		0	56	56	0		0	109	109	0		0	103	103	0	1	1	TRUE														NGS-CRTC3	0	56	56	0		NGS-CRLF2	0	92	92	0		NGS-CRKL	0
NGS-CRLF2	0	227	227	0		0	47	47	0		0	92	92	0		0	88	88	0	1	1	TRUE														NGS-CSF1R	0	56	56	0		NGS-CRTC1	0	101	101	0		NGS-CRLF2	0
NGS-CRTC1	0	245	245	0		0	52	52	0		0	101	101	0		0	92	92	0	1	1	TRUE														NGS-CSF3R	0	47	47	0		NGS-CRTC3	0	108	108	0		NGS-CRTC1	0
NGS-CRTC3	0	267	267	0		0	56	56	0		0	108	108	0		0	103	103	0	1	1	TRUE														NGS-CTCF	0	56	56	0		NGS-CSF1R	0	109	109	0		NGS-CRTC3	0
NGS-CSF1R	0	267	267	0		0	56	56	0		0	109	109	0		0	102	102	0	1	1	TRUE														NGS-CTLA4	0	55	55	0		NGS-CSF3R	0	89	89	0		NGS-CSF1R	0
NGS-CSF3R	0	220	220	0		0	47	47	0		0	89	89	0		0	84	84	0	1	1	TRUE														NGS-CTNNA1	0	55	55	0		NGS-CTCF	0	108	108	0		NGS-CSF3R	0
NGS-CTCF	0	266	266	0		0	56	56	0		0	108	108	0		0	102	102	0	1	1	TRUE														NGS-CUL3	0	6	6	0		NGS-CTLA4	0	106	106	0		NGS-CTCF	0
NGS-CTLA4	0	264	264	0		0	55	55	0		0	106	106	0		0	103	103	0	1	1	TRUE														NGS-CUL4A	0	9	9	0		NGS-CTNNA1	0	108	108	0		NGS-CTLA4	0
NGS-CTNNA1	0	266	266	0		0	55	55	0		0	108	108	0		0	103	103	0	1	1	TRUE														NGS-CUX1	0	1	1	0		NGS-CUL3	0	18	18	0		NGS-CTNNA1	0
NGS-CUL3	0	39	39	0		0	6	6	0		0	18	18	0		0	15	15	0	1	1	TRUE														NGS-CXCR4	0	9	9	0		NGS-CUL4A	0	20	20	0		NGS-CUL3	0
NGS-CUL4A	0	49	49	0		0	9	9	0		0	20	20	0		0	20	20	0	1	1	TRUE														NGS-CYLD	0	54	54	0		NGS-CUX1	0	4	4	0		NGS-CUL4A	0
NGS-CUX1	0	11	11	0		0	1	1	0		0	4	4	0		0	6	6	0	1	1	TRUE														NGS-CYP17A1	0	9	9	0		NGS-CXCR4	0	21	21	0		NGS-CUX1	0
NGS-CXCR4	0	50	50	0		0	9	9	0		0	21	21	0		0	20	20	0	1	1	TRUE														NGS-CYP2D6	0	49	49	0		NGS-CYLD	0	104	104	0		NGS-CXCR4	0
NGS-CYLD	0	257	257	0		0	54	54	0		0	104	104	0		0	99	99	0	1	1	TRUE														NGS-DAXX	0	56	56	0		NGS-CYP17A1	0	21	21	0		NGS-CYLD	0
NGS-CYP17A1	0	50	50	0		0	9	9	0		0	21	21	0		0	20	20	0	1	1	TRUE														NGS-DDB2	0	53	53	0		NGS-CYP2D6	0	83	83	0		NGS-CYP17A1	0
NGS-CYP2D6	0	225	225	0		0	49	49	0		0	83	83	0		0	93	93	0	1	1	TRUE														NGS-DDIT3	0	56	56	0		NGS-DAXX	0	108	108	0		NGS-CYP2D6	0
NGS-DAXX	0	266	266	0		0	56	56	0		0	108	108	0		0	102	102	0	1	1	TRUE														NGS-DDR1	0	3	3	0		NGS-DDB2	0	99	99	0		NGS-DAXX	0
NGS-DDB2	0	247	247	0		0	53	53	0		0	99	99	0		0	95	95	0	1	1	TRUE														NGS-DDR2	0	56	56	0		NGS-DDIT3	0	109	109	0		NGS-DDB2	0
NGS-DDIT3	0	268	268	0		0	56	56	0		0	109	109	0		0	103	103	0	1	1	TRUE														NGS-DDX10	0	46	46	0		NGS-DDR1	0	5	5	0		NGS-DDIT3	0
NGS-DDR1	0	17	17	0		0	3	3	0		0	5	5	0		0	9	9	0	1	1	TRUE														NGS-DDX3X	0	9	9	0		NGS-DDR2	0	109	109	0		NGS-DDR1	0
NGS-DDR2	0	268	268	0		0	56	56	0		0	109	109	0		0	103	103	0	1	1	TRUE														NGS-DDX41	0	9	9	0		NGS-DDX10	0	85	85	0		NGS-DDR2	0
NGS-DDX10	0	212	212	0		0	46	46	0		0	85	85	0		0	81	81	0	1	1	TRUE														NGS-DDX5	0	47	47	0		NGS-DDX3X	0	21	21	0		NGS-DDX10	0
NGS-DDX3X	0	48	48	0		0	9	9	0		0	21	21	0		0	18	18	0	1	1	TRUE														NGS-DDX6	0	56	56	0		NGS-DDX41	0	21	21	0		NGS-DDX3X	0
NGS-DDX41	0	50	50	0		0	9	9	0		0	21	21	0		0	20	20	0	1	1	TRUE														NGS-DEK	0	45	45	0		NGS-DDX5	0	87	87	0		NGS-DDX41	0
NGS-DDX5	0	217	217	0		0	47	47	0		0	87	87	0		0	83	83	0	1	1	TRUE														NGS-DIS3	0	4	4	0		NGS-DDX6	0	108	108	0		NGS-DDX5	0
NGS-DDX6	0	267	267	0		0	56	56	0		0	108	108	0		0	103	103	0	1	1	TRUE														NGS-DIS3L2	0	1	1	0		NGS-DEK	0	87	87	0		NGS-DDX6	0
NGS-DEK	0	216	216	0		0	45	45	0		0	87	87	0		0	84	84	0	1	1	TRUE														NGS-DKC1	0	7	7	0		NGS-DIS3	0	11	11	0		NGS-DEK	0
NGS-DIS3	0	23	23	0		0	4	4	0		0	11	11	0		0	8	8	0	1	1	TRUE														NGS-DMC1	0	9	9	0		NGS-DIS3L2	0	1	1	0		NGS-DIS3	0
NGS-DIS3L2	0	3	3	0		0	1	1	0		0	1	1	0		0	1	1	0	1	1	TRUE														NGS-DNA2	0	3	3	0		NGS-DKC1	0	16	16	0		NGS-DIS3L2	0
NGS-DKC1	0	41	41	0		0	7	7	0		0	16	16	0		0	18	18	0	1	1	TRUE														NGS-DNAJB1	0	9	9	0		NGS-DMC1	0	18	18	0		NGS-DKC1	0
NGS-DMC1	0	44	44	0		0	9	9	0		0	18	18	0		0	17	17	0	1	1	TRUE														NGS-DNM2	0	47	47	0		NGS-DNA2	0	13	13	0		NGS-DMC1	0
NGS-DNA2	0	23	23	0		0	3	3	0		0	13	13	0		0	7	7	0	1	1	TRUE														NGS-DOT1L	0	19	19	0		NGS-DNAJB1	0	21	21	0		NGS-DNA2	0
NGS-DNAJB1	0	50	50	0		0	9	9	0		0	21	21	0		0	20	20	0	1	1	TRUE														NGS-EBF1	0	41	41	0		NGS-DNM2	0	88	88	0		NGS-DNAJB1	0
NGS-DNM2	0	218	218	0		0	47	47	0		0	88	88	0		0	83	83	0	1	1	TRUE														NGS-ECT2L	0	56	56	0		NGS-DOT1L	0	36	36	0		NGS-DNM2	0
NGS-DOT1L	0	90	90	0		0	19	19	0		0	36	36	0		0	35	35	0	1	1	TRUE														NGS-EED	0	9	9	0		NGS-EBF1	0	78	78	0		NGS-DOT1L	0
NGS-EBF1	0	199	199	0		0	41	41	0		0	78	78	0		0	80	80	0	1	1	TRUE														NGS-EGLN1	0	6	6	0		NGS-ECT2L	0	106	106	0		NGS-EBF1	0
NGS-ECT2L	0	264	264	0		0	56	56	0		0	106	106	0		0	102	102	0	1	1	TRUE														NGS-EIF4A2	0	52	52	0		NGS-EED	0	21	21	0		NGS-ECT2L	0
NGS-EED	0	50	50	0		0	9	9	0		0	21	21	0		0	20	20	0	1	1	TRUE														NGS-ELF3	0	6	6	0		NGS-EGLN1	0	14	14	0		NGS-EED	0
NGS-EGLN1	0	32	32	0		0	6	6	0		0	14	14	0		0	12	12	0	1	1	TRUE														NGS-ELF4	0	45	45	0		NGS-EIF1AX	0	1	1	0		NGS-EGLN1	0
NGS-EIF1AX	0	5	5	0		0	0	0	#DIV/0!		0	1	1	0		0	4	4	0	1	1	TRUE														NGS-ELK4	0	55	55	0		NGS-EIF4A2	0	106	106	0		NGS-EIF1AX	0
NGS-EIF4A2	0	259	259	0		0	52	52	0		0	106	106	0		0	101	101	0	1	1	TRUE														NGS-ELL	0	5	5	0		NGS-ELF3	0	16	16	0		NGS-EIF4A2	0
NGS-ELF3	0	36	36	0		0	6	6	0		0	16	16	0		0	14	14	0	1	1	TRUE														NGS-ELN	0	28	28	0		NGS-ELF4	0	84	84	0		NGS-ELF3	0
NGS-ELF4	0	211	211	0		0	45	45	0		0	84	84	0		0	82	82	0	1	1	TRUE														NGS-EME1	0	9	9	0		NGS-ELK4	0	105	105	0		NGS-ELF4	0
NGS-ELK4	0	259	259	0		0	55	55	0		0	105	105	0		0	99	99	0	1	1	TRUE														NGS-EME2	0	1	1	0		NGS-ELL	0	9	9	0		NGS-ELK4	0
NGS-ELL	0	25	25	0		0	5	5	0		0	9	9	0		0	11	11	0	1	1	TRUE														NGS-EML4	0	40	40	0		NGS-ELN	0	48	48	0		NGS-ELL	0
NGS-ELN	0	118	118	0		0	28	28	0		0	48	48	0		0	42	42	0	1	1	TRUE														NGS-EMSY	0	49	49	0		NGS-EME1	0	21	21	0		NGS-ELN	0
NGS-EME1	0	50	50	0		0	9	9	0		0	21	21	0		0	20	20	0	1	1	TRUE														NGS-EPCAM	0	7	7	0		NGS-EME2	0	2	2	0		NGS-EME1	0
NGS-EME2	0	4	4	0		0	1	1	0		0	2	2	0		0	1	1	0	1	1	TRUE														NGS-EPHA2	0	8	8	0		NGS-EML4	0	71	71	0		NGS-EME2	0
NGS-EML4	0	175	175	0		0	40	40	0		0	71	71	0		0	64	64	0	1	1	TRUE														NGS-EPHA3	0	54	54	0		NGS-EMSY	0	86	86	0		NGS-EML4	0
NGS-EMSY	0	220	220	0		0	49	49	0		0	86	86	0		0	85	85	0	1	1	TRUE														NGS-EPHA5	0	51	51	0		NGS-EPCAM	0	20	20	0		NGS-EMSY	0
NGS-EPCAM	0	46	46	0		0	7	7	0		0	20	20	0		0	19	19	0	1	1	TRUE														NGS-EPHA7	0	3	3	0		NGS-EPHA2	0	19	19	0		NGS-EPCAM	0
NGS-EPHA2	0	45	45	0		0	8	8	0		0	19	19	0		0	18	18	0	1	1	TRUE														NGS-EPHB1	0	56	56	0		NGS-EPHA3	0	102	102	0		NGS-EPHA2	0
NGS-EPHA3	0	253	253	0		0	54	54	0		0	102	102	0		0	97	97	0	1	1	TRUE														NGS-EPHB4	0	7	7	0		NGS-EPHA5	0	99	99	0		NGS-EPHA3	0
NGS-EPHA5	0	247	247	0		0	51	51	0		0	99	99	0		0	97	97	0	1	1	TRUE														NGS-EPS15	0	13	13	0		NGS-EPHA7	0	14	14	0		NGS-EPHA5	0
NGS-EPHA7	0	27	27	0		0	3	3	0		0	14	14	0		0	10	10	0	1	1	TRUE														NGS-ERC1	0	56	56	0		NGS-EPHB1	0	109	109	0		NGS-EPHA7	0
NGS-EPHB1	0	268	268	0		0	56	56	0		0	109	109	0		0	103	103	0	1	1	TRUE														NGS-ERCC1	0	55	55	0		NGS-EPHB4	0	16	16	0		NGS-EPHB1	0
NGS-EPHB4	0	36	36	0		0	7	7	0		0	16	16	0		0	13	13	0	1	1	TRUE														NGS-ERCC3	0	53	53	0		NGS-EPS15	0	20	20	0		NGS-EPHB4	0
NGS-EPS15	0	62	62	0		0	13	13	0		0	20	20	0		0	29	29	0	1	1	TRUE														NGS-ERCC4	0	56	56	0		NGS-ERC1	0	108	108	0		NGS-EPS15	0
NGS-ERC1	0	267	267	0		0	56	56	0		0	108	108	0		0	103	103	0	1	1	TRUE														NGS-ERCC5	0	56	56	0		NGS-ERCC1	0	107	107	0		NGS-ERC1	0
NGS-ERCC1	0	264	264	0		0	55	55	0		0	107	107	0		0	102	102	0	1	1	TRUE														NGS-ERCC6	0	2	2	0		NGS-ERCC3	0	106	106	0		NGS-ERCC1	0
NGS-ERCC3	0	256	256	0		0	53	53	0		0	106	106	0		0	97	97	0	1	1	TRUE														NGS-EREG	0	4	4	0		NGS-ERCC4	0	105	105	0		NGS-ERCC3	0
NGS-ERCC4	0	261	261	0		0	56	56	0		0	105	105	0		0	100	100	0	1	1	TRUE														NGS-ERG	0	56	56	0		NGS-ERCC5	0	106	106	0		NGS-ERCC4	0
NGS-ERCC5	0	264	264	0		0	56	56	0		0	106	106	0		0	102	102	0	1	1	TRUE														NGS-ERRFI1	0	9	9	0		NGS-ERCC6	0	14	14	0		NGS-ERCC5	0
NGS-ERCC6	0	28	28	0		0	2	2	0		0	14	14	0		0	12	12	0	1	1	TRUE														NGS-ETS1	0	8	8	0		NGS-EREG	0	6	6	0		NGS-ERCC6	0
NGS-EREG	0	20	20	0		0	4	4	0		0	6	6	0		0	10	10	0	1	1	TRUE														NGS-ETV1	0	54	54	0		NGS-ERG	0	107	107	0		NGS-EREG	0
NGS-ERG	0	266	266	0		0	56	56	0		0	107	107	0		0	103	103	0	1	1	TRUE														NGS-ETV4	0	39	39	0		NGS-ERRFI1	0	21	21	0		NGS-ERG	0
NGS-ERRFI1	0	50	50	0		0	9	9	0		0	21	21	0		0	20	20	0	1	1	TRUE														NGS-ETV5	0	56	56	0		NGS-ETS1	0	16	16	0		NGS-ERRFI1	0
NGS-ETS1	0	42	42	0		0	8	8	0		0	16	16	0		0	18	18	0	1	1	TRUE														NGS-ETV6	0	56	56	0		NGS-ETV1	0	94	94	0		NGS-ETS1	0
NGS-ETV1	0	243	243	0		0	54	54	0		0	94	94	0		0	95	95	0	1	1	TRUE														NGS-EWSR1	0	31	31	0		NGS-ETV4	0	74	74	0		NGS-ETV1	0
NGS-ETV4	0	188	188	0		0	39	39	0		0	74	74	0		0	75	75	0	1	1	TRUE														NGS-EXO1	0	9	9	0		NGS-ETV5	0	106	106	0		NGS-ETV4	0
NGS-ETV5	0	265	265	0		0	56	56	0		0	106	106	0		0	103	103	0	1	1	TRUE														NGS-EXT1	0	56	56	0		NGS-ETV6	0	109	109	0		NGS-ETV5	0
NGS-ETV6	0	268	268	0		0	56	56	0		0	109	109	0		0	103	103	0	1	1	TRUE														NGS-EXT2	0	56	56	0		NGS-EWSR1	0	67	67	0		NGS-ETV6	0
NGS-EWSR1	0	161	161	0		0	31	31	0		0	67	67	0		0	63	63	0	1	1	TRUE														NGS-EZH2	0	55	55	0		NGS-EXO1	0	21	21	0		NGS-EWSR1	0
NGS-EXO1	0	50	50	0		0	9	9	0		0	21	21	0		0	20	20	0	1	1	TRUE														NGS-EZR	0	53	53	0		NGS-EXT1	0	109	109	0		NGS-EXO1	0
NGS-EXT1	0	268	268	0		0	56	56	0		0	109	109	0		0	103	103	0	1	1	TRUE														NGS-FAM46C	0	56	56	0		NGS-EXT2	0	108	108	0		NGS-EXT1	0
NGS-EXT2	0	267	267	0		0	56	56	0		0	108	108	0		0	103	103	0	1	1	TRUE														NGS-FANCB	0	9	9	0		NGS-EZH2	0	106	106	0		NGS-EXT2	0
NGS-EZH2	0	263	263	0		0	55	55	0		0	106	106	0		0	102	102	0	1	1	TRUE														NGS-FANCC	0	55	55	0		NGS-EZR	0	106	106	0		NGS-EZH2	0
NGS-EZR	0	259	259	0		0	53	53	0		0	106	106	0		0	100	100	0	1	1	TRUE														NGS-FANCE	0	11	11	0		NGS-FAM46C	0	109	109	0		NGS-EZR	0
NGS-FAM46C	0	268	268	0		0	56	56	0		0	109	109	0		0	103	103	0	1	1	TRUE														NGS-FANCF	0	56	56	0		NGS-FANCB	0	21	21	0		NGS-FAM46C	0
NGS-FANCB	0	50	50	0		0	9	9	0		0	21	21	0		0	20	20	0	1	1	TRUE														NGS-FANCG	0	56	56	0		NGS-FANCC	0	104	104	0		NGS-FANCB	0
NGS-FANCC	0	260	260	0		0	55	55	0		0	104	104	0		0	101	101	0	1	1	TRUE														NGS-FANCI	0	9	9	0		NGS-FANCE	0	27	27	0		NGS-FANCC	0
NGS-FANCE	0	64	64	0		0	11	11	0		0	27	27	0		0	26	26	0	1	1	TRUE														NGS-FANCL	0	54	54	0		NGS-FANCF	0	109	109	0		NGS-FANCE	0
NGS-FANCF	0	268	268	0		0	56	56	0		0	109	109	0		0	103	103	0	1	1	TRUE														NGS-FANCM	0	9	9	0		NGS-FANCG	0	109	109	0		NGS-FANCF	0
NGS-FANCG	0	268	268	0		0	56	56	0		0	109	109	0		0	103	103	0	1	1	TRUE														NGS-FAT1	0	9	9	0		NGS-FANCI	0	21	21	0		NGS-FANCG	0
NGS-FANCI	0	50	50	0		0	9	9	0		0	21	21	0		0	20	20	0	1	1	TRUE														NGS-FAT3	0	4	4	0		NGS-FANCL	0	102	102	0		NGS-FANCI	0
NGS-FANCL	0	255	255	0		0	54	54	0		0	102	102	0		0	99	99	0	1	1	TRUE														NGS-FBXO11	0	52	52	0		NGS-FANCM	0	21	21	0		NGS-FANCL	0
NGS-FANCM	0	50	50	0		0	9	9	0		0	21	21	0		0	20	20	0	1	1	TRUE														NGS-FCRL4	0	56	56	0		NGS-FAT1	0	21	21	0		NGS-FANCM	0
NGS-FAT1	0	50	50	0		0	9	9	0		0	21	21	0		0	20	20	0	1	1	TRUE														NGS-FEN1	0	9	9	0		NGS-FAT3	0	12	12	0		NGS-FAT1	0
NGS-FAT3	0	25	25	0		0	4	4	0		0	12	12	0		0	9	9	0	1	1	TRUE														NGS-FEV	0	20	20	0		NGS-FBXO11	0	97	97	0		NGS-FAT3	0
NGS-FBXO11	0	240	240	0		0	52	52	0		0	97	97	0		0	91	91	0	1	1	TRUE														NGS-FGF10	0	56	56	0		NGS-FCRL4	0	109	109	0		NGS-FBXO11	0
NGS-FCRL4	0	268	268	0		0	56	56	0		0	109	109	0		0	103	103	0	1	1	TRUE														NGS-FGF12	0	9	9	0		NGS-FEN1	0	21	21	0		NGS-FCRL4	0
NGS-FEN1	0	50	50	0		0	9	9	0		0	21	21	0		0	20	20	0	1	1	TRUE														NGS-FGF14	0	54	54	0		NGS-FEV	0	49	49	0		NGS-FEN1	0
NGS-FEV	0	114	114	0		0	20	20	0		0	49	49	0		0	45	45	0	1	1	TRUE														NGS-FGF19	0	51	51	0		NGS-FGF10	0	108	108	0		NGS-FEV	0
NGS-FGF10	0	267	267	0		0	56	56	0		0	108	108	0		0	103	103	0	1	1	TRUE														NGS-FGF23	0	56	56	0		NGS-FGF12	0	21	21	0		NGS-FGF10	0
NGS-FGF12	0	48	48	0		0	9	9	0		0	21	21	0		0	18	18	0	1	1	TRUE														NGS-FGF3	0	41	41	0		NGS-FGF14	0	100	100	0		NGS-FGF12	0
NGS-FGF14	0	254	254	0		0	54	54	0		0	100	100	0		0	100	100	0	1	1	TRUE														NGS-FGF4	0	52	52	0		NGS-FGF19	0	107	107	0		NGS-FGF14	0
NGS-FGF19	0	258	258	0		0	51	51	0		0	107	107	0		0	100	100	0	1	1	TRUE														NGS-FGF6	0	56	56	0		NGS-FGF23	0	109	109	0		NGS-FGF19	0
NGS-FGF23	0	268	268	0		0	56	56	0		0	109	109	0		0	103	103	0	1	1	TRUE														NGS-FGFR1	0	56	56	0		NGS-FGF3	0	94	94	0		NGS-FGF23	0
NGS-FGF3	0	227	227	0		0	41	41	0		0	94	94	0		0	92	92	0	1	1	TRUE														NGS-FGFR1OP	0	27	27	0		NGS-FGF4	0	106	106	0		NGS-FGF3	0
NGS-FGF4	0	260	260	0		0	52	52	0		0	106	106	0		0	102	102	0	1	1	TRUE														NGS-FGFR2	0	56	56	0		NGS-FGF6	0	109	109	0		NGS-FGF4	0
NGS-FGF6	0	268	268	0		0	56	56	0		0	109	109	0		0	103	103	0	1	1	TRUE														NGS-FGFR4	0	52	52	0		NGS-FGFR1	0	107	107	0		NGS-FGF6	0
NGS-FGFR1	0	266	266	0		0	56	56	0		0	107	107	0		0	103	103	0	1	1	TRUE														NGS-FHIT	0	54	54	0		NGS-FGFR1OP	0	52	52	0		NGS-FGFR1	0
NGS-FGFR1OP	0	127	127	0		0	27	27	0		0	52	52	0		0	48	48	0	1	1	TRUE														NGS-FIP1L1	0	54	54	0		NGS-FGFR2	0	108	108	0		NGS-FGFR1OP	0
NGS-FGFR2	0	267	267	0		0	56	56	0		0	108	108	0		0	103	103	0	1	1	TRUE														NGS-FLI1	0	42	42	0		NGS-FGFR4	0	105	105	0		NGS-FGFR2	0
NGS-FGFR4	0	253	253	0		0	52	52	0		0	105	105	0		0	96	96	0	1	1	TRUE														NGS-FLT1	0	54	54	0		NGS-FHIT	0	103	103	0		NGS-FGFR4	0
NGS-FHIT	0	258	258	0		0	54	54	0		0	103	103	0		0	101	101	0	1	1	TRUE														NGS-FLT3	0	11	11	0		NGS-FIP1L1	0	97	97	0		NGS-FHIT	0
NGS-FIP1L1	0	246	246	0		0	54	54	0		0	97	97	0		0	95	95	0	1	1	TRUE														NGS-FLT4	0	49	49	0		NGS-FLI1	0	86	86	0		NGS-FIP1L1	0
NGS-FLI1	0	212	212	0		0	42	42	0		0	86	86	0		0	84	84	0	1	1	TRUE														NGS-FNBP1	0	33	33	0		NGS-FLT1	0	105	105	0		NGS-FLI1	0
NGS-FLT1	0	261	261	0		0	54	54	0		0	105	105	0		0	102	102	0	1	1	TRUE														NGS-FOXL2	0	56	56	0		NGS-FLT3	0	33	33	0		NGS-FLT1	0
NGS-FLT3	0	72	72	0		0	11	11	0		0	33	33	0		0	28	28	0	1	1	TRUE														NGS-FOXO1	0	47	47	0		NGS-FLT4	0	101	101	0		NGS-FLT3	0
NGS-FLT4	0	245	245	0		0	49	49	0		0	101	101	0		0	95	95	0	1	1	TRUE														NGS-FOXO3	0	56	56	0		NGS-FNBP1	0	68	68	0		NGS-FLT4	0
NGS-FNBP1	0	164	164	0		0	33	33	0		0	68	68	0		0	63	63	0	1	1	TRUE														NGS-FOXO4	0	56	56	0		NGS-FOXL2	0	109	109	0		NGS-FNBP1	0
NGS-FOXL2	0	268	268	0		0	56	56	0		0	109	109	0		0	103	103	0	1	1	TRUE														NGS-FOXP1	0	53	53	0		NGS-FOXO1	0	94	94	0		NGS-FOXL2	0
NGS-FOXO1	0	226	226	0		0	47	47	0		0	94	94	0		0	85	85	0	1	1	TRUE														NGS-FRS2	0	9	9	0		NGS-FOXO3	0	109	109	0		NGS-FOXO1	0
NGS-FOXO3	0	267	267	0		0	56	56	0		0	109	109	0		0	102	102	0	1	1	TRUE														NGS-FSTL3	0	6	6	0		NGS-FOXO4	0	107	107	0		NGS-FOXO3	0
NGS-FOXO4	0	264	264	0		0	56	56	0		0	107	107	0		0	101	101	0	1	1	TRUE														NGS-FUBP1	0	53	53	0		NGS-FOXP1	0	106	106	0		NGS-FOXO4	0
NGS-FOXP1	0	259	259	0		0	53	53	0		0	106	106	0		0	100	100	0	1	1	TRUE														NGS-FUS	0	52	52	0		NGS-FRS2	0	21	21	0		NGS-FOXP1	0
NGS-FRS2	0	50	50	0		0	9	9	0		0	21	21	0		0	20	20	0	1	1	TRUE														NGS-FYN	0	9	9	0		NGS-FSTL3	0	15	15	0		NGS-FRS2	0
NGS-FSTL3	0	33	33	0		0	6	6	0		0	15	15	0		0	12	12	0	1	1	TRUE														NGS-GABRA6	0	9	9	0		NGS-FUBP1	0	94	94	0		NGS-FSTL3	0
NGS-FUBP1	0	242	242	0		0	53	53	0		0	94	94	0		0	95	95	0	1	1	TRUE														NGS-GALNT12	0	7	7	0		NGS-FUS	0	100	100	0		NGS-FUBP1	0
NGS-FUS	0	253	253	0		0	52	52	0		0	100	100	0		0	101	101	0	1	1	TRUE														NGS-GAS7	0	47	47	0		NGS-FYN	0	21	21	0		NGS-FUS	0
NGS-FYN	0	50	50	0		0	9	9	0		0	21	21	0		0	20	20	0	1	1	TRUE														NGS-GATA1	0	54	54	0		NGS-GABRA6	0	21	21	0		NGS-FYN	0
NGS-GABRA6	0	50	50	0		0	9	9	0		0	21	21	0		0	20	20	0	1	1	TRUE														NGS-GATA2	0	56	56	0		NGS-GALNT12	0	18	18	0		NGS-GABRA6	0
NGS-GALNT12	0	38	38	0		0	7	7	0		0	18	18	0		0	13	13	0	1	1	TRUE														NGS-GATA4	0	9	9	0		NGS-GAS7	0	88	88	0		NGS-GALNT12	0
NGS-GAS7	0	218	218	0		0	47	47	0		0	88	88	0		0	83	83	0	1	1	TRUE														NGS-GATA6	0	7	7	0		NGS-GATA1	0	106	106	0		NGS-GAS7	0
NGS-GATA1	0	259	259	0		0	54	54	0		0	106	106	0		0	99	99	0	1	1	TRUE														NGS-GID4	0	53	53	0		NGS-GATA2	0	109	109	0		NGS-GATA1	0
NGS-GATA2	0	267	267	0		0	56	56	0		0	109	109	0		0	102	102	0	1	1	TRUE														NGS-GLI1	0	3	3	0		NGS-GATA4	0	16	16	0		NGS-GATA2	0
NGS-GATA4	0	40	40	0		0	9	9	0		0	16	16	0		0	15	15	0	1	1	TRUE														NGS-GLI2	0	9	9	0		NGS-GATA6	0	16	16	0		NGS-GATA4	0
NGS-GATA6	0	41	41	0		0	7	7	0		0	16	16	0		0	18	18	0	1	1	TRUE														NGS-GMPS	0	56	56	0		NGS-GID4	0	104	104	0		NGS-GATA6	0
NGS-GID4	0	253	253	0		0	53	53	0		0	104	104	0		0	96	96	0	1	1	TRUE														NGS-GNA11	0	56	56	0		NGS-GLI1	0	4	4	0		NGS-GID4	0
NGS-GLI1	0	13	13	0		0	3	3	0		0	4	4	0		0	6	6	0	1	1	TRUE														NGS-GNA13	0	56	56	0		NGS-GLI2	0	20	20	0		NGS-GLI1	0
NGS-GLI2	0	49	49	0		0	9	9	0		0	20	20	0		0	20	20	0	1	1	TRUE														NGS-GNAQ	0	56	56	0		NGS-GMPS	0	106	106	0		NGS-GLI2	0
NGS-GMPS	0	265	265	0		0	56	56	0		0	106	106	0		0	103	103	0	1	1	TRUE														NGS-GOLGA5	0	47	47	0		NGS-GNA11	0	109	109	0		NGS-GMPS	0
NGS-GNA11	0	267	267	0		0	56	56	0		0	109	109	0		0	102	102	0	1	1	TRUE														NGS-GOPC	0	36	36	0		NGS-GNA13	0	105	105	0		NGS-GNA11	0
NGS-GNA13	0	263	263	0		0	56	56	0		0	105	105	0		0	102	102	0	1	1	TRUE														NGS-GPC3	0	53	53	0		NGS-GNAQ	0	108	108	0		NGS-GNA13	0
NGS-GNAQ	0	267	267	0		0	56	56	0		0	108	108	0		0	103	103	0	1	1	TRUE														NGS-GPHN	0	41	41	0		NGS-GOLGA5	0	83	83	0		NGS-GNAQ	0
NGS-GOLGA5	0	210	210	0		0	47	47	0		0	83	83	0		0	80	80	0	1	1	TRUE														NGS-GPS2	0	7	7	0		NGS-GOPC	0	55	55	0		NGS-GOLGA5	0
NGS-GOPC	0	151	151	0		0	36	36	0		0	55	55	0		0	60	60	0	1	1	TRUE														NGS-GREM1	0	9	9	0		NGS-GPC3	0	103	103	0		NGS-GOPC	0
NGS-GPC3	0	255	255	0		0	53	53	0		0	103	103	0		0	99	99	0	1	1	TRUE														NGS-GRIN2A	0	56	56	0		NGS-GPHN	0	74	74	0		NGS-GPC3	0
NGS-GPHN	0	189	189	0		0	41	41	0		0	74	74	0		0	74	74	0	1	1	TRUE														NGS-GRM3	0	9	9	0		NGS-GPS2	0	17	17	0		NGS-GPHN	0
NGS-GPS2	0	37	37	0		0	7	7	0		0	17	17	0		0	13	13	0	1	1	TRUE														NGS-GSK3B	0	51	51	0		NGS-GREM1	0	21	21	0		NGS-GPS2	0
NGS-GREM1	0	50	50	0		0	9	9	0		0	21	21	0		0	20	20	0	1	1	TRUE														NGS-H2AFX	0	9	9	0		NGS-GRIN2A	0	108	108	0		NGS-GREM1	0
NGS-GRIN2A	0	267	267	0		0	56	56	0		0	108	108	0		0	103	103	0	1	1	TRUE														NGS-H3F3B	0	56	56	0		NGS-GRM3	0	21	21	0		NGS-GRIN2A	0
NGS-GRM3	0	50	50	0		0	9	9	0		0	21	21	0		0	20	20	0	1	1	TRUE														NGS-HDAC1	0	3	3	0		NGS-GSK3B	0	100	100	0		NGS-GRM3	0
NGS-GSK3B	0	252	252	0		0	51	51	0		0	100	100	0		0	101	101	0	1	1	TRUE														NGS-HERPUD1	0	47	47	0		NGS-H2AFX	0	21	21	0		NGS-GSK3B	0
NGS-H2AFX	0	50	50	0		0	9	9	0		0	21	21	0		0	20	20	0	1	1	TRUE														NGS-HEY1	0	56	56	0		NGS-H3F3B	0	109	109	0		NGS-H2AFX	0
NGS-H3F3B	0	268	268	0		0	56	56	0		0	109	109	0		0	103	103	0	1	1	TRUE														NGS-HGF	0	49	49	0		NGS-HDAC1	0	3	3	0		NGS-H3F3B	0
NGS-HDAC1	0	11	11	0		0	3	3	0		0	3	3	0		0	5	5	0	1	1	TRUE														NGS-HIF1A	0	9	9	0		NGS-HERPUD1	0	87	87	0		NGS-HDAC1	0
NGS-HERPUD1	0	217	217	0		0	47	47	0		0	87	87	0		0	83	83	0	1	1	TRUE														NGS-HIP1	0	41	41	0		NGS-HEY1	0	109	109	0		NGS-HERPUD1	0
NGS-HEY1	0	268	268	0		0	56	56	0		0	109	109	0		0	103	103	0	1	1	TRUE														NGS-HIST1H3B	0	56	56	0		NGS-HGF	0	87	87	0		NGS-HEY1	0
NGS-HGF	0	224	224	0		0	49	49	0		0	87	87	0		0	88	88	0	1	1	TRUE														NGS-HIST1H3C	0	9	9	0		NGS-HIF1A	0	21	21	0		NGS-HGF	0
NGS-HIF1A	0	50	50	0		0	9	9	0		0	21	21	0		0	20	20	0	1	1	TRUE														NGS-HIST1H4I	0	56	56	0		NGS-HIP1	0	73	73	0		NGS-HIF1A	0
NGS-HIP1	0	189	189	0		0	41	41	0		0	73	73	0		0	75	75	0	1	1	TRUE														NGS-HLF	0	56	56	0		NGS-HIST1H3B	0	109	109	0		NGS-HIP1	0
NGS-HIST1H3B	0	268	268	0		0	56	56	0		0	109	109	0		0	103	103	0	1	1	TRUE														NGS-HMGA1	0	47	47	0		NGS-HIST1H3C	0	21	21	0		NGS-HIST1H3B	0
NGS-HIST1H3C	0	50	50	0		0	9	9	0		0	21	21	0		0	20	20	0	1	1	TRUE														NGS-HMGA2	0	48	48	0		NGS-HIST1H4I	0	109	109	0		NGS-HIST1H3C	0
NGS-HIST1H4I	0	268	268	0		0	56	56	0		0	109	109	0		0	103	103	0	1	1	TRUE														NGS-HMGN2P46	0	5	5	0		NGS-HLF	0	109	109	0		NGS-HIST1H4I	0
NGS-HLF	0	268	268	0		0	56	56	0		0	109	109	0		0	103	103	0	1	1	TRUE														NGS-HNF1A	0	56	56	0		NGS-HMGA1	0	88	88	0		NGS-HLF	0
NGS-HMGA1	0	218	218	0		0	47	47	0		0	88	88	0		0	83	83	0	1	1	TRUE														NGS-HNRNPA2B1	0	47	47	0		NGS-HMGA2	0	90	90	0		NGS-HMGA1	0
NGS-HMGA2	0	230	230	0		0	48	48	0		0	90	90	0		0	92	92	0	1	1	TRUE														NGS-HOOK3	0	51	51	0		NGS-HMGN2P46	0	13	13	0		NGS-HMGA2	0
NGS-HMGN2P46	0	31	31	0		0	5	5	0		0	13	13	0		0	13	13	0	1	1	TRUE														NGS-HOXA11	0	52	52	0		NGS-HNF1A	0	109	109	0		NGS-HMGN2P46	0
NGS-HNF1A	0	267	267	0		0	56	56	0		0	109	109	0		0	102	102	0	1	1	TRUE														NGS-HOXA13	0	46	46	0		NGS-HNRNPA2B1	0	87	87	0		NGS-HNF1A	0
NGS-HNRNPA2B1	0	217	217	0		0	47	47	0		0	87	87	0		0	83	83	0	1	1	TRUE														NGS-HOXA9	0	56	56	0		NGS-HOOK3	0	84	84	0		NGS-HNRNPA2B1	0
NGS-HOOK3	0	224	224	0		0	51	51	0		0	84	84	0		0	89	89	0	1	1	TRUE														NGS-HOXB13	0	9	9	0		NGS-HOXA11	0	104	104	0		NGS-HOOK3	0
NGS-HOXA11	0	250	250	0		0	52	52	0		0	104	104	0		0	94	94	0	1	1	TRUE														NGS-HOXC11	0	47	47	0		NGS-HOXA13	0	82	82	0		NGS-HOXA11	0
NGS-HOXA13	0	202	202	0		0	46	46	0		0	82	82	0		0	74	74	0	1	1	TRUE														NGS-HOXC13	0	47	47	0		NGS-HOXA9	0	109	109	0		NGS-HOXA13	0
NGS-HOXA9	0	268	268	0		0	56	56	0		0	109	109	0		0	103	103	0	1	1	TRUE														NGS-HOXD11	0	12	12	0		NGS-HOXB13	0	21	21	0		NGS-HOXA9	0
NGS-HOXB13	0	50	50	0		0	9	9	0		0	21	21	0		0	20	20	0	1	1	TRUE														NGS-HOXD13	0	56	56	0		NGS-HOXC11	0	87	87	0		NGS-HOXB13	0
NGS-HOXC11	0	216	216	0		0	47	47	0		0	87	87	0		0	82	82	0	1	1	TRUE														NGS-HRAS	0	56	56	0		NGS-HOXC13	0	88	88	0		NGS-HOXC11	0
NGS-HOXC13	0	218	218	0		0	47	47	0		0	88	88	0		0	83	83	0	1	1	TRUE														NGS-HRG	0	9	9	0		NGS-HOXD11	0	27	27	0		NGS-HOXC13	0
NGS-HOXD11	0	73	73	0		0	12	12	0		0	27	27	0		0	34	34	0	1	1	TRUE														NGS-HSD3B1	0	9	9	0		NGS-HOXD13	0	109	109	0		NGS-HOXD11	0
NGS-HOXD13	0	268	268	0		0	56	56	0		0	109	109	0		0	103	103	0	1	1	TRUE														NGS-HSP90AA1	0	54	54	0		NGS-HRAS	0	109	109	0		NGS-HOXD13	0
NGS-HRAS	0	268	268	0		0	56	56	0		0	109	109	0		0	103	103	0	1	1	TRUE														NGS-HSP90AB1	0	56	56	0		NGS-HRG	0	21	21	0		NGS-HRAS	0
NGS-HRG	0	50	50	0		0	9	9	0		0	21	21	0		0	20	20	0	1	1	TRUE														NGS-ID2	0	9	9	0		NGS-HSD3B1	0	21	21	0		NGS-HRG	0
NGS-HSD3B1	0	50	50	0		0	9	9	0		0	21	21	0		0	20	20	0	1	1	TRUE														NGS-ID3	0	9	9	0		NGS-HSP90AA1	0	106	106	0		NGS-HSD3B1	0
NGS-HSP90AA1	0	262	262	0		0	54	54	0		0	106	106	0		0	102	102	0	1	1	TRUE														NGS-IDH2	0	55	55	0		NGS-HSP90AB1	0	107	107	0		NGS-HSP90AA1	0
NGS-HSP90AB1	0	266	266	0		0	56	56	0		0	107	107	0		0	103	103	0	1	1	TRUE														NGS-IFNGR1	0	8	8	0		NGS-ID2	0	21	21	0		NGS-HSP90AB1	0
NGS-ID2	0	50	50	0		0	9	9	0		0	21	21	0		0	20	20	0	1	1	TRUE														NGS-IGF1R	0	56	56	0		NGS-ID3	0	21	21	0		NGS-ID2	0
NGS-ID3	0	50	50	0		0	9	9	0		0	21	21	0		0	20	20	0	1	1	TRUE														NGS-IGF2	0	7	7	0		NGS-IDH2	0	109	109	0		NGS-ID3	0
NGS-IDH2	0	266	266	0		0	55	55	0		0	109	109	0		0	102	102	0	1	1	TRUE														NGS-IKBKE	0	55	55	0		NGS-IFNGR1	0	15	15	0		NGS-IDH2	0
NGS-IFNGR1	0	39	39	0		0	8	8	0		0	15	15	0		0	16	16	0	1	1	TRUE														NGS-IKZF1	0	56	56	0		NGS-IGF1R	0	108	108	0		NGS-IFNGR1	0
NGS-IGF1R	0	267	267	0		0	56	56	0		0	108	108	0		0	103	103	0	1	1	TRUE														NGS-IL2	0	47	47	0		NGS-IGF2	0	19	19	0		NGS-IGF1R	0
NGS-IGF2	0	45	45	0		0	7	7	0		0	19	19	0		0	19	19	0	1	1	TRUE														NGS-IL21R	0	47	47	0		NGS-IKBKE	0	107	107	0		NGS-IGF2	0
NGS-IKBKE	0	264	264	0		0	55	55	0		0	107	107	0		0	102	102	0	1	1	TRUE														NGS-IL6ST	0	45	45	0		NGS-IKZF1	0	107	107	0		NGS-IKBKE	0
NGS-IKZF1	0	266	266	0		0	56	56	0		0	107	107	0		0	103	103	0	1	1	TRUE														NGS-IL7R	0	56	56	0		NGS-IL2	0	86	86	0		NGS-IKZF1	0
NGS-IL2	0	214	214	0		0	47	47	0		0	86	86	0		0	81	81	0	1	1	TRUE														NGS-INHBA	0	56	56	0		NGS-IL21R	0	88	88	0		NGS-IL2	0
NGS-IL21R	0	218	218	0		0	47	47	0		0	88	88	0		0	83	83	0	1	1	TRUE														NGS-INPP4B	0	2	2	0		NGS-IL6ST	0	80	80	0		NGS-IL21R	0
NGS-IL6ST	0	203	203	0		0	45	45	0		0	80	80	0		0	78	78	0	1	1	TRUE														NGS-IRF1	0	7	7	0		NGS-IL7R	0	108	108	0		NGS-IL6ST	0
NGS-IL7R	0	266	266	0		0	56	56	0		0	108	108	0		0	102	102	0	1	1	TRUE														NGS-IRF2	0	9	9	0		NGS-INHBA	0	109	109	0		NGS-IL7R	0
NGS-INHBA	0	268	268	0		0	56	56	0		0	109	109	0		0	103	103	0	1	1	TRUE														NGS-IRF4	0	56	56	0		NGS-INPP4B	0	6	6	0		NGS-INHBA	0
NGS-INPP4B	0	13	13	0		0	2	2	0		0	6	6	0		0	5	5	0	1	1	TRUE														NGS-IRS2	0	53	53	0		NGS-IRF1	0	14	14	0		NGS-INPP4B	0
NGS-IRF1	0	38	38	0		0	7	7	0		0	14	14	0		0	17	17	0	1	1	TRUE														NGS-ITK	0	55	55	0		NGS-IRF2	0	18	18	0		NGS-IRF1	0
NGS-IRF2	0	47	47	0		0	9	9	0		0	18	18	0		0	20	20	0	1	1	TRUE														NGS-JAK1	0	55	55	0		NGS-IRF4	0	108	108	0		NGS-IRF2	0
NGS-IRF4	0	267	267	0		0	56	56	0		0	108	108	0		0	103	103	0	1	1	TRUE														NGS-JAK3	0	53	53	0		NGS-IRS2	0	102	102	0		NGS-IRF4	0
NGS-IRS2	0	251	251	0		0	53	53	0		0	102	102	0		0	96	96	0	1	1	TRUE														NGS-JAZF1	0	56	56	0		NGS-ITK	0	108	108	0		NGS-IRS2	0
NGS-ITK	0	266	266	0		0	55	55	0		0	108	108	0		0	103	103	0	1	1	TRUE														NGS-JUN	0	56	56	0		NGS-JAK1	0	103	103	0		NGS-ITK	0
NGS-JAK1	0	260	260	0		0	55	55	0		0	103	103	0		0	102	102	0	1	1	TRUE														NGS-KAT6A	0	55	55	0		NGS-JAK3	0	107	107	0		NGS-JAK1	0
NGS-JAK3	0	260	260	0		0	53	53	0		0	107	107	0		0	100	100	0	1	1	TRUE														NGS-KAT6B	0	51	51	0		NGS-JAZF1	0	108	108	0		NGS-JAK3	0
NGS-JAZF1	0	267	267	0		0	56	56	0		0	108	108	0		0	103	103	0	1	1	TRUE														NGS-KCNJ5	0	56	56	0		NGS-JUN	0	109	109	0		NGS-JAZF1	0
NGS-JUN	0	268	268	0		0	56	56	0		0	109	109	0		0	103	103	0	1	1	TRUE														NGS-KDM5A	0	53	53	0		NGS-KAT6A	0	108	108	0		NGS-JUN	0
NGS-KAT6A	0	266	266	0		0	55	55	0		0	108	108	0		0	103	103	0	1	1	TRUE														NGS-KDR	0	56	56	0		NGS-KAT6B	0	107	107	0		NGS-KAT6A	0
NGS-KAT6B	0	259	259	0		0	51	51	0		0	107	107	0		0	101	101	0	1	1	TRUE														NGS-KDSR	0	54	54	0		NGS-KCNJ5	0	109	109	0		NGS-KAT6B	0
NGS-KCNJ5	0	268	268	0		0	56	56	0		0	109	109	0		0	103	103	0	1	1	TRUE														NGS-KEL	0	7	7	0		NGS-KDM5A	0	98	98	0		NGS-KCNJ5	0
NGS-KDM5A	0	248	248	0		0	53	53	0		0	98	98	0		0	97	97	0	1	1	TRUE														NGS-KIAA1549	0	15	15	0		NGS-KDR	0	107	107	0		NGS-KDM5A	0
NGS-KDR	0	266	266	0		0	56	56	0		0	107	107	0		0	103	103	0	1	1	TRUE														NGS-KIF1B	0	6	6	0		NGS-KDSR	0	103	103	0		NGS-KDR	0
NGS-KDSR	0	257	257	0		0	54	54	0		0	103	103	0		0	100	100	0	1	1	TRUE														NGS-KIF5B	0	49	49	0		NGS-KEL	0	18	18	0		NGS-KDSR	0
NGS-KEL	0	42	42	0		0	7	7	0		0	18	18	0		0	17	17	0	1	1	TRUE														NGS-KIT	0	56	56	0		NGS-KIAA1549	0	31	31	0		NGS-KEL	0
NGS-KIAA1549	0	74	74	0		0	15	15	0		0	31	31	0		0	28	28	0	1	1	TRUE														NGS-KLF4	0	55	55	0		NGS-KIF1B	0	11	11	0		NGS-KIAA1549	0
NGS-KIF1B	0	25	25	0		0	6	6	0		0	11	11	0		0	8	8	0	1	1	TRUE														NGS-KLHL6	0	56	56	0		NGS-KIF5B	0	101	101	0		NGS-KIF1B	0
NGS-KIF5B	0	244	244	0		0	49	49	0		0	101	101	0		0	94	94	0	1	1	TRUE														NGS-KLK2	0	55	55	0		NGS-KIT	0	107	107	0		NGS-KIF5B	0
NGS-KIT	0	266	266	0		0	56	56	0		0	107	107	0		0	103	103	0	1	1	TRUE														NGS-KNL1	0	32	32	0		NGS-KLF4	0	109	109	0		NGS-KIT	0
NGS-KLF4	0	267	267	0		0	55	55	0		0	109	109	0		0	103	103	0	1	1	TRUE														NGS-KTN1	0	46	46	0		NGS-KLHL6	0	109	109	0		NGS-KLF4	0
NGS-KLHL6	0	268	268	0		0	56	56	0		0	109	109	0		0	103	103	0	1	1	TRUE														NGS-LASP1	0	47	47	0		NGS-KLK2	0	109	109	0		NGS-KLHL6	0
NGS-KLK2	0	267	267	0		0	55	55	0		0	109	109	0		0	103	103	0	1	1	TRUE														NGS-LCK	0	56	56	0		NGS-KNL1	0	41	41	0		NGS-KLK2	0
NGS-KNL1	0	123	123	0		0	32	32	0		0	41	41	0		0	50	50	0	1	1	TRUE														NGS-LCP1	0	47	47	0		NGS-KTN1	0	83	83	0		NGS-KNL1	0
NGS-KTN1	0	209	209	0		0	46	46	0		0	83	83	0		0	80	80	0	1	1	TRUE														NGS-LDLR	0	8	8	0		NGS-LASP1	0	85	85	0		NGS-KTN1	0
NGS-LASP1	0	214	214	0		0	47	47	0		0	85	85	0		0	82	82	0	1	1	TRUE														NGS-LGR5	0	46	46	0		NGS-LCK	0	109	109	0		NGS-LASP1	0
NGS-LCK	0	268	268	0		0	56	56	0		0	109	109	0		0	103	103	0	1	1	TRUE														NGS-LHFPL6	0	56	56	0		NGS-LCP1	0	87	87	0		NGS-LCK	0
NGS-LCP1	0	217	217	0		0	47	47	0		0	87	87	0		0	83	83	0	1	1	TRUE														NGS-LIFR	0	45	45	0		NGS-LDLR	0	17	17	0		NGS-LCP1	0
NGS-LDLR	0	41	41	0		0	8	8	0		0	17	17	0		0	16	16	0	1	1	TRUE														NGS-LIG1	0	4	4	0		NGS-LGR5	0	85	85	0		NGS-LDLR	0
NGS-LGR5	0	214	214	0		0	46	46	0		0	85	85	0		0	83	83	0	1	1	TRUE														NGS-LMNA	0	8	8	0		NGS-LHFPL6	0	109	109	0		NGS-LGR5	0
NGS-LHFPL6	0	268	268	0		0	56	56	0		0	109	109	0		0	103	103	0	1	1	TRUE														NGS-LMO1	0	49	49	0		NGS-LIFR	0	88	88	0		NGS-LHFPL6	0
NGS-LIFR	0	216	216	0		0	45	45	0		0	88	88	0		0	83	83	0	1	1	TRUE														NGS-LMO2	0	37	37	0		NGS-LIG1	0	8	8	0		NGS-LIFR	0
NGS-LIG1	0	19	19	0		0	4	4	0		0	8	8	0		0	7	7	0	1	1	TRUE														NGS-LPP	0	56	56	0		NGS-LMNA	0	19	19	0		NGS-LIG1	0
NGS-LMNA	0	46	46	0		0	8	8	0		0	19	19	0		0	19	19	0	1	1	TRUE														NGS-LRIG3	0	47	47	0		NGS-LMO1	0	95	95	0		NGS-LMNA	0
NGS-LMO1	0	233	233	0		0	49	49	0		0	95	95	0		0	89	89	0	1	1	TRUE														NGS-LRP1B	0	54	54	0		NGS-LMO2	0	74	74	0		NGS-LMO1	0
NGS-LMO2	0	184	184	0		0	37	37	0		0	74	74	0		0	73	73	0	1	1	TRUE														NGS-LYL1	0	22	22	0		NGS-LPP	0	109	109	0		NGS-LMO2	0
NGS-LPP	0	268	268	0		0	56	56	0		0	109	109	0		0	103	103	0	1	1	TRUE														NGS-LYN	0	9	9	0		NGS-LRIG3	0	85	85	0		NGS-LPP	0
NGS-LRIG3	0	215	215	0		0	47	47	0		0	85	85	0		0	83	83	0	1	1	TRUE														NGS-LZTR1	0	9	9	0		NGS-LRP1B	0	103	103	0		NGS-LRIG3	0
NGS-LRP1B	0	255	255	0		0	54	54	0		0	103	103	0		0	98	98	0	1	1	TRUE														NGS-MAF	0	56	56	0		NGS-LTK	0	1	1	0		NGS-LRP1B	0
NGS-LTK	0	3	3	0		0	0	0	#DIV/0!		0	1	1	0		0	2	2	0	1	1	TRUE														NGS-MAFB	0	56	56	0		NGS-LYL1	0	46	46	0		NGS-LTK	0
NGS-LYL1	0	122	122	0		0	22	22	0		0	46	46	0		0	54	54	0	1	1	TRUE														NGS-MAML2	0	56	56	0		NGS-LYN	0	21	21	0		NGS-LYL1	0
NGS-LYN	0	50	50	0		0	9	9	0		0	21	21	0		0	20	20	0	1	1	TRUE														NGS-MAP2K1	0	56	56	0		NGS-LZTR1	0	20	20	0		NGS-LYN	0
NGS-LZTR1	0	48	48	0		0	9	9	0		0	20	20	0		0	19	19	0	1	1	TRUE														NGS-MAP2K2	0	56	56	0		NGS-MAF	0	107	107	0		NGS-LZTR1	0
NGS-MAF	0	264	264	0		0	56	56	0		0	107	107	0		0	101	101	0	1	1	TRUE														NGS-MAP3K1	0	42	42	0		NGS-MAFB	0	107	107	0		NGS-MAF	0
NGS-MAFB	0	266	266	0		0	56	56	0		0	107	107	0		0	103	103	0	1	1	TRUE														NGS-MAP3K13	0	9	9	0		NGS-MALT1	0	1	1	0		NGS-MAFB	0
NGS-MAGI2	0	2	2	0		0	0	0	#DIV/0!		0	0	0	#DIV/0!		0	2	2	0	1	1	TRUE														NGS-MAPK1	0	9	9	0		NGS-MAML2	0	108	108	0		NGS-MAGI2	0
NGS-MALT1	0	3	3	0		0	0	0	#DIV/0!		0	1	1	0		0	2	2	0	1	1	TRUE														NGS-MAPK3	0	9	9	0		NGS-MAP2K1	0	109	109	0		NGS-MALT1	0
NGS-MAML2	0	266	266	0		0	56	56	0		0	108	108	0		0	102	102	0	1	1	TRUE														NGS-MBD4	0	7	7	0		NGS-MAP2K2	0	108	108	0		NGS-MAML2	0
NGS-MAP2K1	0	268	268	0		0	56	56	0		0	109	109	0		0	103	103	0	1	1	TRUE														NGS-MCL1	0	56	56	0		NGS-MAP3K1	0	85	85	0		NGS-MAP2K1	0
NGS-MAP2K2	0	267	267	0		0	56	56	0		0	108	108	0		0	103	103	0	1	1	TRUE														NGS-MDC1	0	7	7	0		NGS-MAP3K13	0	20	20	0		NGS-MAP2K2	0
NGS-MAP3K1	0	207	207	0		0	42	42	0		0	85	85	0		0	80	80	0	1	1	TRUE														NGS-MDM2	0	55	55	0		NGS-MAPK1	0	21	21	0		NGS-MAP3K1	0
NGS-MAP3K13	0	48	48	0		0	9	9	0		0	20	20	0		0	19	19	0	1	1	TRUE														NGS-MDM4	0	56	56	0		NGS-MAPK3	0	21	21	0		NGS-MAP3K13	0
NGS-MAPK1	0	50	50	0		0	9	9	0		0	21	21	0		0	20	20	0	1	1	TRUE														NGS-MDS2	0	56	56	0		NGS-MBD4	0	17	17	0		NGS-MAPK1	0
NGS-MAPK3	0	49	49	0		0	9	9	0		0	21	21	0		0	19	19	0	1	1	TRUE														NGS-MECOM	0	54	54	0		NGS-MCL1	0	109	109	0		NGS-MAPK3	0
NGS-MBD4	0	38	38	0		0	7	7	0		0	17	17	0		0	14	14	0	1	1	TRUE														NGS-MED12	0	12	12	0		NGS-MDC1	0	18	18	0		NGS-MBD4	0
NGS-MCL1	0	268	268	0		0	56	56	0		0	109	109	0		0	103	103	0	1	1	TRUE														NGS-MEF2B	0	14	14	0		NGS-MDM2	0	107	107	0		NGS-MCL1	0
NGS-MDC1	0	44	44	0		0	7	7	0		0	18	18	0		0	19	19	0	1	1	TRUE														NGS-MERTK	0	6	6	0		NGS-MDM4	0	109	109	0		NGS-MDC1	0
NGS-MDM2	0	264	264	0		0	55	55	0		0	107	107	0		0	102	102	0	1	1	TRUE														NGS-MET	0	56	56	0		NGS-MDS2	0	106	106	0		NGS-MDM2	0
NGS-MDM4	0	268	268	0		0	56	56	0		0	109	109	0		0	103	103	0	1	1	TRUE														NGS-MGA	0	4	4	0		NGS-MECOM	0	101	101	0		NGS-MDM4	0
NGS-MDS2	0	263	263	0		0	56	56	0		0	106	106	0		0	101	101	0	1	1	TRUE														NGS-MGMT	0	6	6	0		NGS-MED12	0	28	28	0		NGS-MDS2	0
NGS-MECOM	0	256	256	0		0	54	54	0		0	101	101	0		0	101	101	0	1	1	TRUE														NGS-MKL1	0	43	43	0		NGS-MEF2B	0	35	35	0		NGS-MECOM	0
NGS-MED12	0	75	75	0		0	12	12	0		0	28	28	0		0	35	35	0	1	1	TRUE														NGS-MLF1	0	49	49	0		NGS-MERTK	0	13	13	0		NGS-MED12	0
NGS-MEF2B	0	94	94	0		0	14	14	0		0	35	35	0		0	45	45	0	1	1	TRUE														NGS-MLH1	0	56	56	0		NGS-MET	0	106	106	0		NGS-MEF2B	0
NGS-MERTK	0	26	26	0		0	6	6	0		0	13	13	0		0	7	7	0	1	1	TRUE														NGS-MLH3	0	9	9	0		NGS-MGA	0	6	6	0		NGS-MERTK	0
NGS-MET	0	265	265	0		0	56	56	0		0	106	106	0		0	103	103	0	1	1	TRUE														NGS-MLLT1	0	16	16	0		NGS-MGMT	0	16	16	0		NGS-MET	0
NGS-MGA	0	16	16	0		0	4	4	0		0	6	6	0		0	6	6	0	1	1	TRUE														NGS-MLLT10	0	31	31	0		NGS-MKL1	0	84	84	0		NGS-MGA	0
NGS-MGMT	0	34	34	0		0	6	6	0		0	16	16	0		0	12	12	0	1	1	TRUE														NGS-MLLT11	0	56	56	0		NGS-MKNK1	0	1	1	0		NGS-MGMT	0
NGS-MKL1	0	205	205	0		0	43	43	0		0	84	84	0		0	78	78	0	1	1	TRUE														NGS-MLLT3	0	43	43	0		NGS-MLF1	0	89	89	0		NGS-MKL1	0
NGS-MKNK1	0	3	3	0		0	0	0	#DIV/0!		0	1	1	0		0	2	2	0	1	1	TRUE														NGS-MLLT6	0	10	10	0		NGS-MLH1	0	108	108	0		NGS-MKNK1	0
NGS-MLF1	0	234	234	0		0	49	49	0		0	89	89	0		0	96	96	0	1	1	TRUE														NGS-MN1	0	50	50	0		NGS-MLH3	0	21	21	0		NGS-MLF1	0
NGS-MLH1	0	267	267	0		0	56	56	0		0	108	108	0		0	103	103	0	1	1	TRUE														NGS-MPL	0	56	56	0		NGS-MLLT1	0	32	32	0		NGS-MLH1	0
NGS-MLH3	0	50	50	0		0	9	9	0		0	21	21	0		0	20	20	0	1	1	TRUE														NGS-MSH3	0	9	9	0		NGS-MLLT10	0	79	79	0		NGS-MLH3	0
NGS-MLLT1	0	87	87	0		0	16	16	0		0	32	32	0		0	39	39	0	1	1	TRUE														NGS-MSH6	0	55	55	0		NGS-MLLT11	0	109	109	0		NGS-MLLT1	0
NGS-MLLT10	0	193	193	0		0	31	31	0		0	79	79	0		0	83	83	0	1	1	TRUE														NGS-MSI2	0	48	48	0		NGS-MLLT3	0	98	98	0		NGS-MLLT10	0
NGS-MLLT11	0	268	268	0		0	56	56	0		0	109	109	0		0	103	103	0	1	1	TRUE														NGS-MSN	0	45	45	0		NGS-MLLT6	0	32	32	0		NGS-MLLT11	0
NGS-MLLT3	0	239	239	0		0	43	43	0		0	98	98	0		0	98	98	0	1	1	TRUE														NGS-MST1R	0	9	9	0		NGS-MN1	0	95	95	0		NGS-MLLT3	0
NGS-MLLT6	0	63	63	0		0	10	10	0		0	32	32	0		0	21	21	0	1	1	TRUE														NGS-MTAP	0	5	5	0		NGS-MPL	0	109	109	0		NGS-MLLT6	0
NGS-MN1	0	240	240	0		0	50	50	0		0	95	95	0		0	95	95	0	1	1	TRUE														NGS-MTCP1	0	56	56	0		NGS-MSH3	0	21	21	0		NGS-MN1	0
NGS-MNX1	0	1	1	0		0	0	0	#DIV/0!		0	0	0	#DIV/0!		0	1	1	0	1	1	TRUE														NGS-MTOR	0	56	56	0		NGS-MSH6	0	107	107	0		NGS-MNX1	0
NGS-MPL	0	268	268	0		0	56	56	0		0	109	109	0		0	103	103	0	1	1	TRUE														NGS-MUC1	0	13	13	0		NGS-MSI2	0	93	93	0		NGS-MPL	0
NGS-MSH3	0	50	50	0		0	9	9	0		0	21	21	0		0	20	20	0	1	1	TRUE														NGS-MUS81	0	6	6	0		NGS-MSN	0	77	77	0		NGS-MSH3	0
NGS-MSH6	0	264	264	0		0	55	55	0		0	107	107	0		0	102	102	0	1	1	TRUE														NGS-MYB	0	46	46	0		NGS-MST1R	0	21	21	0		NGS-MSH6	0
NGS-MSI2	0	225	225	0		0	48	48	0		0	93	93	0		0	84	84	0	1	1	TRUE														NGS-MYC	0	56	56	0		NGS-MTAP	0	14	14	0		NGS-MSI2	0
NGS-MSN	0	202	202	0		0	45	45	0		0	77	77	0		0	80	80	0	1	1	TRUE														NGS-MYCL	0	50	50	0		NGS-MTCP1	0	108	108	0		NGS-MSN	0
NGS-MST1R	0	50	50	0		0	9	9	0		0	21	21	0		0	20	20	0	1	1	TRUE														NGS-MYCN	0	51	51	0		NGS-MTOR	0	108	108	0		NGS-MST1R	0
NGS-MTAP	0	37	37	0		0	5	5	0		0	14	14	0		0	18	18	0	1	1	TRUE														NGS-MYD88	0	56	56	0		NGS-MUC1	0	37	37	0		NGS-MTAP	0
NGS-MTCP1	0	267	267	0		0	56	56	0		0	108	108	0		0	103	103	0	1	1	TRUE														NGS-MYH11	0	49	49	0		NGS-MUS81	0	16	16	0		NGS-MTCP1	0
NGS-MTOR	0	267	267	0		0	56	56	0		0	108	108	0		0	103	103	0	1	1	TRUE														NGS-MYH9	0	52	52	0		NGS-MYB	0	88	88	0		NGS-MTOR	0
NGS-MUC1	0	87	87	0		0	13	13	0		0	37	37	0		0	37	37	0	1	1	TRUE														NGS-NACA	0	47	47	0		NGS-MYC	0	109	109	0		NGS-MUC1	0
NGS-MUS81	0	38	38	0		0	6	6	0		0	16	16	0		0	16	16	0	1	1	TRUE														NGS-NCKIPSD	0	47	47	0		NGS-MYCL	0	98	98	0		NGS-MUS81	0
NGS-MYB	0	217	217	0		0	46	46	0		0	88	88	0		0	83	83	0	1	1	TRUE														NGS-NCOA1	0	46	46	0		NGS-MYCN	0	103	103	0		NGS-MYB	0
NGS-MYC	0	268	268	0		0	56	56	0		0	109	109	0		0	103	103	0	1	1	TRUE														NGS-NCOA2	0	55	55	0		NGS-MYD88	0	109	109	0		NGS-MYC	0
NGS-MYCL	0	239	239	0		0	50	50	0		0	98	98	0		0	91	91	0	1	1	TRUE														NGS-NCOA3	0	7	7	0		NGS-MYH11	0	95	95	0		NGS-MYCL	0
NGS-MYCN	0	249	249	0		0	51	51	0		0	103	103	0		0	95	95	0	1	1	TRUE														NGS-NCOA4	0	53	53	0		NGS-MYH9	0	104	104	0		NGS-MYCN	0
NGS-MYD88	0	268	268	0		0	56	56	0		0	109	109	0		0	103	103	0	1	1	TRUE														NGS-NCOR1	0	3	3	0		NGS-NACA	0	86	86	0		NGS-MYD88	0
NGS-MYH11	0	235	235	0		0	49	49	0		0	95	95	0		0	91	91	0	1	1	TRUE														NGS-NDRG1	0	52	52	0		NGS-NCKIPSD	0	88	88	0		NGS-MYH11	0
NGS-MYH9	0	257	257	0		0	52	52	0		0	104	104	0		0	101	101	0	1	1	TRUE														NGS-NF2	0	56	56	0		NGS-NCOA1	0	85	85	0		NGS-MYH9	0
NGS-NACA	0	216	216	0		0	47	47	0		0	86	86	0		0	83	83	0	1	1	TRUE														NGS-NFE2L2	0	53	53	0		NGS-NCOA2	0	106	106	0		NGS-NACA	0
NGS-NCKIPSD	0	218	218	0		0	47	47	0		0	88	88	0		0	83	83	0	1	1	TRUE														NGS-NFIB	0	52	52	0		NGS-NCOA3	0	17	17	0		NGS-NCKIPSD	0
NGS-NCOA1	0	213	213	0		0	46	46	0		0	85	85	0		0	82	82	0	1	1	TRUE														NGS-NFKB2	0	32	32	0		NGS-NCOA4	0	103	103	0		NGS-NCOA1	0
NGS-NCOA2	0	264	264	0		0	55	55	0		0	106	106	0		0	103	103	0	1	1	TRUE														NGS-NFKBIA	0	54	54	0		NGS-NCOR1	0	7	7	0		NGS-NCOA2	0
NGS-NCOA3	0	43	43	0		0	7	7	0		0	17	17	0		0	19	19	0	1	1	TRUE														NGS-NFKBIE	0	6	6	0		NGS-NDRG1	0	105	105	0		NGS-NCOA3	0
NGS-NCOA4	0	256	256	0		0	53	53	0		0	103	103	0		0	100	100	0	1	1	TRUE														NGS-NIN	0	14	14	0		NGS-NF2	0	108	108	0		NGS-NCOA4	0
NGS-NCOR1	0	18	18	0		0	3	3	0		0	7	7	0		0	8	8	0	1	1	TRUE														NGS-NKX2-1	0	40	40	0		NGS-NFE2L2	0	95	95	0		NGS-NCOR1	0
NGS-NDRG1	0	254	254	0		0	52	52	0		0	105	105	0		0	97	97	0	1	1	TRUE														NGS-NONO	0	51	51	0		NGS-NFIB	0	99	99	0		NGS-NDRG1	0
NGS-NF2	0	266	266	0		0	56	56	0		0	108	108	0		0	102	102	0	1	1	TRUE														NGS-NOTCH2	0	32	32	0		NGS-NFKB2	0	91	91	0		NGS-NF2	0
NGS-NFE2L2	0	238	238	0		0	53	53	0		0	95	95	0		0	90	90	0	1	1	TRUE														NGS-NOTCH3	0	1	1	0		NGS-NFKBIA	0	109	109	0		NGS-NFE2L2	0
NGS-NFIB	0	249	249	0		0	52	52	0		0	99	99	0		0	98	98	0	1	1	TRUE														NGS-NPM1	0	47	47	0		NGS-NFKBIE	0	15	15	0		NGS-NFIB	0
NGS-NFKB2	0	206	206	0		0	32	32	0		0	91	91	0		0	83	83	0	1	1	TRUE														NGS-NR4A3	0	56	56	0		NGS-NIN	0	26	26	0		NGS-NFKB2	0
NGS-NFKBIA	0	266	266	0		0	54	54	0		0	109	109	0		0	103	103	0	1	1	TRUE														NGS-NRAS	0	56	56	0		NGS-NKX2-1	0	81	81	0		NGS-NFKBIA	0
NGS-NFKBIE	0	35	35	0		0	6	6	0		0	15	15	0		0	14	14	0	1	1	TRUE														NGS-NSD2	0	53	53	0		NGS-NONO	0	94	94	0		NGS-NFKBIE	0
NGS-NIN	0	68	68	0		0	14	14	0		0	26	26	0		0	28	28	0	1	1	TRUE														NGS-NSD3	0	55	55	0		NGS-NOTCH2	0	41	41	0		NGS-NIN	0
NGS-NKX2-1	0	198	198	0		0	40	40	0		0	81	81	0		0	77	77	0	1	1	TRUE														NGS-NT5C2	0	50	50	0		NGS-NOTCH3	0	3	3	0		NGS-NKX2-1	0
NGS-NONO	0	242	242	0		0	51	51	0		0	94	94	0		0	97	97	0	1	1	TRUE														NGS-NTRK1	0	54	54	0		NGS-NPM1	0	83	83	0		NGS-NONO	0
NGS-NOTCH2	0	119	119	0		0	32	32	0		0	41	41	0		0	46	46	0	1	1	TRUE														NGS-NTRK2	0	55	55	0		NGS-NR4A3	0	107	107	0		NGS-NOTCH2	0
NGS-NOTCH3	0	6	6	0		0	1	1	0		0	3	3	0		0	2	2	0	1	1	TRUE														NGS-NTRK3	0	56	56	0		NGS-NRAS	0	108	108	0		NGS-NOTCH3	0
NGS-NPM1	0	213	213	0		0	47	47	0		0	83	83	0		0	83	83	0	1	1	TRUE														NGS-NUMA1	0	47	47	0		NGS-NSD2	0	100	100	0		NGS-NPM1	0
NGS-NR4A3	0	266	266	0		0	56	56	0		0	107	107	0		0	103	103	0	1	1	TRUE														NGS-NUP214	0	56	56	0		NGS-NSD3	0	101	101	0		NGS-NR4A3	0
NGS-NRAS	0	267	267	0		0	56	56	0		0	108	108	0		0	103	103	0	1	1	TRUE														NGS-NUP93	0	56	56	0		NGS-NT5C2	0	96	96	0		NGS-NRAS	0
NGS-NSD2	0	250	250	0		0	53	53	0		0	100	100	0		0	97	97	0	1	1	TRUE														NGS-NUP98	0	55	55	0		NGS-NTRK1	0	108	108	0		NGS-NSD2	0
NGS-NSD3	0	256	256	0		0	55	55	0		0	101	101	0		0	100	100	0	1	1	TRUE														NGS-NUTM1	0	56	56	0		NGS-NTRK2	0	106	106	0		NGS-NSD3	0
NGS-NT5C2	0	243	243	0		0	50	50	0		0	96	96	0		0	97	97	0	1	1	TRUE														NGS-NUTM2B	0	2	2	0		NGS-NTRK3	0	107	107	0		NGS-NT5C2	0
NGS-NTRK1	0	264	264	0		0	54	54	0		0	108	108	0		0	102	102	0	1	1	TRUE														NGS-OLIG2	0	56	56	0		NGS-NUMA1	0	88	88	0		NGS-NTRK1	0
NGS-NTRK2	0	264	264	0		0	55	55	0		0	106	106	0		0	103	103	0	1	1	TRUE														NGS-OMD	0	47	47	0		NGS-NUP214	0	106	106	0		NGS-NTRK2	0
NGS-NTRK3	0	265	265	0		0	56	56	0		0	107	107	0		0	102	102	0	1	1	TRUE														NGS-P2RY8	0	56	56	0		NGS-NUP93	0	107	107	0		NGS-NTRK3	0
NGS-NUMA1	0	218	218	0		0	47	47	0		0	88	88	0		0	83	83	0	1	1	TRUE														NGS-PAFAH1B2	0	56	56	0		NGS-NUP98	0	104	104	0		NGS-NUMA1	0
NGS-NUP214	0	264	264	0		0	56	56	0		0	106	106	0		0	102	102	0	1	1	TRUE														NGS-PAK1	0	9	9	0		NGS-NUTM1	0	109	109	0		NGS-NUP214	0
NGS-NUP93	0	266	266	0		0	56	56	0		0	107	107	0		0	103	103	0	1	1	TRUE														NGS-PAK3	0	37	37	0		NGS-NUTM2B	0	9	9	0		NGS-NUP93	0
NGS-NUP98	0	259	259	0		0	55	55	0		0	104	104	0		0	100	100	0	1	1	TRUE														NGS-PARP1	0	9	9	0		NGS-OLIG2	0	109	109	0		NGS-NUP98	0
NGS-NUTM1	0	268	268	0		0	56	56	0		0	109	109	0		0	103	103	0	1	1	TRUE														NGS-PARP2	0	8	8	0		NGS-OMD	0	87	87	0		NGS-NUTM1	0
NGS-NUTM2B	0	23	23	0		0	2	2	0		0	9	9	0		0	12	12	0	1	1	TRUE														NGS-PARP3	0	9	9	0		NGS-P2RY8	0	109	109	0		NGS-NUTM2B	0
NGS-OLIG2	0	268	268	0		0	56	56	0		0	109	109	0		0	103	103	0	1	1	TRUE														NGS-PATZ1	0	47	47	0		NGS-PAFAH1B2	0	109	109	0		NGS-OLIG2	0
NGS-OMD	0	217	217	0		0	47	47	0		0	87	87	0		0	83	83	0	1	1	TRUE														NGS-PAX3	0	53	53	0		NGS-PAK1	0	18	18	0		NGS-OMD	0
NGS-P2RY8	0	268	268	0		0	56	56	0		0	109	109	0		0	103	103	0	1	1	TRUE														NGS-PAX5	0	36	36	0		NGS-PAK3	0	74	74	0		NGS-P2RY8	0
NGS-PAFAH1B2	0	268	268	0		0	56	56	0		0	109	109	0		0	103	103	0	1	1	TRUE														NGS-PAX7	0	54	54	0		NGS-PARP1	0	21	21	0		NGS-PAFAH1B2	0
NGS-PAK1	0	46	46	0		0	9	9	0		0	18	18	0		0	19	19	0	1	1	TRUE														NGS-PAX8	0	56	56	0		NGS-PARP2	0	18	18	0		NGS-PAK1	0
NGS-PAK3	0	188	188	0		0	37	37	0		0	74	74	0		0	77	77	0	1	1	TRUE														NGS-PBX1	0	56	56	0		NGS-PARP3	0	21	21	0		NGS-PAK3	0
NGS-PARP1	0	50	50	0		0	9	9	0		0	21	21	0		0	20	20	0	1	1	TRUE														NGS-PCM1	0	36	36	0		NGS-PATZ1	0	88	88	0		NGS-PARP1	0
NGS-PARP2	0	44	44	0		0	8	8	0		0	18	18	0		0	18	18	0	1	1	TRUE														NGS-PCSK7	0	23	23	0		NGS-PAX3	0	107	107	0		NGS-PARP2	0
NGS-PARP3	0	50	50	0		0	9	9	0		0	21	21	0		0	20	20	0	1	1	TRUE														NGS-PDCD1	0	56	56	0		NGS-PAX5	0	84	84	0		NGS-PARP3	0
NGS-PATZ1	0	218	218	0		0	47	47	0		0	88	88	0		0	83	83	0	1	1	TRUE														NGS-PDCD1LG2	0	54	54	0		NGS-PAX7	0	104	104	0		NGS-PATZ1	0
NGS-PAX3	0	260	260	0		0	53	53	0		0	107	107	0		0	100	100	0	1	1	TRUE														NGS-PDE4DIP	0	40	40	0		NGS-PAX8	0	109	109	0		NGS-PAX3	0
NGS-PAX5	0	206	206	0		0	36	36	0		0	84	84	0		0	86	86	0	1	1	TRUE														NGS-PDGFB	0	55	55	0		NGS-PBX1	0	109	109	0		NGS-PAX5	0
NGS-PAX7	0	258	258	0		0	54	54	0		0	104	104	0		0	100	100	0	1	1	TRUE														NGS-PDGFRA	0	56	56	0		NGS-PCM1	0	62	62	0		NGS-PAX7	0
NGS-PAX8	0	267	267	0		0	56	56	0		0	109	109	0		0	102	102	0	1	1	TRUE														NGS-PDGFRB	0	56	56	0		NGS-PCSK7	0	33	33	0		NGS-PAX8	0
NGS-PBX1	0	268	268	0		0	56	56	0		0	109	109	0		0	103	103	0	1	1	TRUE														NGS-PDK1	0	55	55	0		NGS-PDCD1	0	108	108	0		NGS-PBX1	0
NGS-PCM1	0	159	159	0		0	36	36	0		0	62	62	0		0	61	61	0	1	1	TRUE														NGS-PER1	0	49	49	0		NGS-PDCD1LG2	0	106	106	0		NGS-PCM1	0
NGS-PCSK7	0	93	93	0		0	23	23	0		0	33	33	0		0	37	37	0	1	1	TRUE														NGS-PHF6	0	48	48	0		NGS-PDE4DIP	0	76	76	0		NGS-PCSK7	0
NGS-PDCD1	0	264	264	0		0	56	56	0		0	108	108	0		0	100	100	0	1	1	TRUE														NGS-PHOX2B	0	54	54	0		NGS-PDGFB	0	108	108	0		NGS-PDCD1	0
NGS-PDCD1LG2	0	263	263	0		0	54	54	0		0	106	106	0		0	103	103	0	1	1	TRUE														NGS-PICALM	0	43	43	0		NGS-PDGFRA	0	109	109	0		NGS-PDCD1LG2	0
NGS-PDE4DIP	0	192	192	0		0	40	40	0		0	76	76	0		0	76	76	0	1	1	TRUE														NGS-PIK3C2B	0	7	7	0		NGS-PDGFRB	0	109	109	0		NGS-PDE4DIP	0
NGS-PDGFB	0	264	264	0		0	55	55	0		0	108	108	0		0	101	101	0	1	1	TRUE														NGS-PIK3C2G	0	1	1	0		NGS-PDK1	0	104	104	0		NGS-PDGFB	0
NGS-PDGFRA	0	268	268	0		0	56	56	0		0	109	109	0		0	103	103	0	1	1	TRUE														NGS-PIK3CB	0	1	1	0		NGS-PER1	0	89	89	0		NGS-PDGFRA	0
NGS-PDGFRB	0	268	268	0		0	56	56	0		0	109	109	0		0	103	103	0	1	1	TRUE														NGS-PIK3CD	0	5	5	0		NGS-PHF6	0	96	96	0		NGS-PDGFRB	0
NGS-PDK1	0	260	260	0		0	55	55	0		0	104	104	0		0	101	101	0	1	1	TRUE														NGS-PIK3CG	0	56	56	0		NGS-PHOX2B	0	97	97	0		NGS-PDK1	0
NGS-PER1	0	227	227	0		0	49	49	0		0	89	89	0		0	89	89	0	1	1	TRUE														NGS-PIM1	0	56	56	0		NGS-PICALM	0	74	74	0		NGS-PER1	0
NGS-PHF6	0	235	235	0		0	48	48	0		0	96	96	0		0	91	91	0	1	1	TRUE														NGS-PLAG1	0	55	55	0		NGS-PIK3C2B	0	18	18	0		NGS-PHF6	0
NGS-PHOX2B	0	250	250	0		0	54	54	0		0	97	97	0		0	99	99	0	1	1	TRUE														NGS-PLCG2	0	6	6	0		NGS-PIK3CD	0	8	8	0		NGS-PHOX2B	0
NGS-PICALM	0	193	193	0		0	43	43	0		0	74	74	0		0	76	76	0	1	1	TRUE														NGS-PML	0	56	56	0		NGS-PIK3CG	0	107	107	0		NGS-PICALM	0
NGS-PIK3C2B	0	44	44	0		0	7	7	0		0	18	18	0		0	19	19	0	1	1	TRUE														NGS-PMS1	0	56	56	0		NGS-PIM1	0	109	109	0		NGS-PIK3C2B	0
NGS-PIK3C2G	0	4	4	0		0	1	1	0		0	0	0	#DIV/0!		0	3	3	0	1	1	TRUE														NGS-PMS2	0	41	41	0		NGS-PLAG1	0	108	108	0		NGS-PIK3C2G	0
NGS-PIK3CB	0	1	1	0		0	1	1	0		0	0	0	#DIV/0!		0	0	0	#DIV/0!	1	1	TRUE														NGS-POLD1	0	7	7	0		NGS-PLCG2	0	14	14	0		NGS-PIK3CD	0
NGS-PIK3CD	0	21	21	0		0	5	5	0		0	8	8	0		0	8	8	0	1	1	TRUE														NGS-POLD2	0	8	8	0		NGS-PML	0	109	109	0		NGS-PIK3CG	0
NGS-PIK3CG	0	266	266	0		0	56	56	0		0	107	107	0		0	103	103	0	1	1	TRUE														NGS-POLD3	0	9	9	0		NGS-PMS1	0	107	107	0		NGS-PIM1	0
NGS-PIM1	0	268	268	0		0	56	56	0		0	109	109	0		0	103	103	0	1	1	TRUE														NGS-POLD4	0	5	5	0		NGS-PMS2	0	67	67	0		NGS-PLAG1	0
NGS-PLAG1	0	266	266	0		0	55	55	0		0	108	108	0		0	103	103	0	1	1	TRUE														NGS-POLE	0	56	56	0		NGS-POLD1	0	17	17	0		NGS-PLCG2	0
NGS-PLCG2	0	33	33	0		0	6	6	0		0	14	14	0		0	13	13	0	1	1	TRUE														NGS-POLH	0	9	9	0		NGS-POLD2	0	16	16	0		NGS-PML	0
NGS-PML	0	267	267	0		0	56	56	0		0	109	109	0		0	102	102	0	1	1	TRUE														NGS-POLQ	0	9	9	0		NGS-POLD3	0	19	19	0		NGS-PMS1	0
NGS-PMS1	0	265	265	0		0	56	56	0		0	107	107	0		0	102	102	0	1	1	TRUE														NGS-POU2AF1	0	56	56	0		NGS-POLD4	0	8	8	0		NGS-PMS2	0
NGS-PMS2	0	166	166	0		0	41	41	0		0	67	67	0		0	58	58	0	1	1	TRUE														NGS-POU5F1	0	47	47	0		NGS-POLE	0	109	109	0		NGS-POLD1	0
NGS-POLD1	0	42	42	0		0	7	7	0		0	17	17	0		0	18	18	0	1	1	TRUE														NGS-PPARG	0	55	55	0		NGS-POLH	0	21	21	0		NGS-POLD2	0
NGS-POLD2	0	38	38	0		0	8	8	0		0	16	16	0		0	14	14	0	1	1	TRUE														NGS-PPM1D	0	7	7	0		NGS-POLQ	0	21	21	0		NGS-POLD3	0
NGS-POLD3	0	44	44	0		0	9	9	0		0	19	19	0		0	16	16	0	1	1	TRUE														NGS-PPP2R2A	0	9	9	0		NGS-POU2AF1	0	109	109	0		NGS-POLD4	0
NGS-POLD4	0	20	20	0		0	5	5	0		0	8	8	0		0	7	7	0	1	1	TRUE														NGS-PPP6C	0	9	9	0		NGS-POU5F1	0	88	88	0		NGS-POLE	0
NGS-POLE	0	267	267	0		0	56	56	0		0	109	109	0		0	102	102	0	1	1	TRUE														NGS-PRCC	0	56	56	0		NGS-PPARG	0	108	108	0		NGS-POLH	0
NGS-POLH	0	50	50	0		0	9	9	0		0	21	21	0		0	20	20	0	1	1	TRUE														NGS-PRDM1	0	56	56	0		NGS-PPM1D	0	16	16	0		NGS-POLQ	0
NGS-POLQ	0	50	50	0		0	9	9	0		0	21	21	0		0	20	20	0	1	1	TRUE														NGS-PRDM16	0	43	43	0		NGS-PPP2R2A	0	20	20	0		NGS-POU2AF1	0
NGS-POU2AF1	0	268	268	0		0	56	56	0		0	109	109	0		0	103	103	0	1	1	TRUE														NGS-PREX2	0	2	2	0		NGS-PPP6C	0	21	21	0		NGS-POU5F1	0
NGS-POU5F1	0	218	218	0		0	47	47	0		0	88	88	0		0	83	83	0	1	1	TRUE														NGS-PRF1	0	55	55	0		NGS-PRCC	0	109	109	0		NGS-PPARG	0
NGS-PPARG	0	265	265	0		0	55	55	0		0	108	108	0		0	102	102	0	1	1	TRUE														NGS-PRKAR1A	0	55	55	0		NGS-PRDM1	0	108	108	0		NGS-PPM1D	0
NGS-PPM1D	0	40	40	0		0	7	7	0		0	16	16	0		0	17	17	0	1	1	TRUE														NGS-PRKCH	0	9	9	0		NGS-PRDM16	0	85	85	0		NGS-PPP2R2A	0
NGS-PPP2R2A	0	48	48	0		0	9	9	0		0	20	20	0		0	19	19	0	1	1	TRUE														NGS-PRKCI	0	7	7	0		NGS-PREX2	0	8	8	0		NGS-PPP6C	0
NGS-PPP6C	0	49	49	0		0	9	9	0		0	21	21	0		0	19	19	0	1	1	TRUE														NGS-PRKN	0	4	4	0		NGS-PRF1	0	108	108	0		NGS-PRCC	0
NGS-PRCC	0	268	268	0		0	56	56	0		0	109	109	0		0	103	103	0	1	1	TRUE														NGS-PRRX1	0	56	56	0		NGS-PRKACA	0	1	1	0		NGS-PRDM1	0
NGS-PRDM1	0	267	267	0		0	56	56	0		0	108	108	0		0	103	103	0	1	1	TRUE														NGS-PRSS8	0	4	4	0		NGS-PRKAR1A	0	107	107	0		NGS-PRDM16	0
NGS-PRDM16	0	204	204	0		0	43	43	0		0	85	85	0		0	76	76	0	1	1	TRUE														NGS-PSIP1	0	43	43	0		NGS-PRKCH	0	21	21	0		NGS-PREX2	0
NGS-PREX2	0	20	20	0		0	2	2	0		0	8	8	0		0	10	10	0	1	1	TRUE														NGS-PTCH2	0	8	8	0		NGS-PRKCI	0	18	18	0		NGS-PRF1	0
NGS-PRF1	0	266	266	0		0	55	55	0		0	108	108	0		0	103	103	0	1	1	TRUE														NGS-PTPN11	0	47	47	0		NGS-PRKN	0	11	11	0		NGS-PRKAR1A	0
NGS-PRKACA	0	1	1	0		0	0	0	#DIV/0!		0	1	1	0		0	0	0	#DIV/0!	1	1	TRUE														NGS-PTPRC	0	33	33	0		NGS-PRRX1	0	107	107	0		NGS-PRKCH	0
NGS-PRKAR1A	0	264	264	0		0	55	55	0		0	107	107	0		0	102	102	0	1	1	TRUE														NGS-PTPRD	0	2	2	0		NGS-PRSS8	0	11	11	0		NGS-PRKCI	0
NGS-PRKCH	0	50	50	0		0	9	9	0		0	21	21	0		0	20	20	0	1	1	TRUE														NGS-PTPRO	0	1	1	0		NGS-PSIP1	0	80	80	0		NGS-PRKN	0
NGS-PRKCI	0	45	45	0		0	7	7	0		0	18	18	0		0	20	20	0	1	1	TRUE														NGS-QKI	0	9	9	0		NGS-PTCH2	0	20	20	0		NGS-PRRX1	0
NGS-PRKN	0	28	28	0		0	4	4	0		0	11	11	0		0	13	13	0	1	1	TRUE														NGS-RABEP1	0	46	46	0		NGS-PTK2B	0	3	3	0		NGS-PRSS8	0
NGS-PRRX1	0	265	265	0		0	56	56	0		0	107	107	0		0	102	102	0	1	1	TRUE														NGS-RABL3	0	9	9	0		NGS-PTPN11	0	89	89	0		NGS-PSIP1	0
NGS-PRSS8	0	24	24	0		0	4	4	0		0	11	11	0		0	9	9	0	1	1	TRUE														NGS-RAC1	0	24	24	0		NGS-PTPN22	0	1	1	0		NGS-PTCH2	0
NGS-PSIP1	0	203	203	0		0	43	43	0		0	80	80	0		0	80	80	0	1	1	TRUE														NGS-RAD21	0	54	54	0		NGS-PTPRC	0	61	61	0		NGS-PTK2B	0
NGS-PTCH2	0	47	47	0		0	8	8	0		0	20	20	0		0	19	19	0	1	1	TRUE														NGS-RAD51	0	56	56	0		NGS-PTPRD	0	1	1	0		NGS-PTPN11	0
NGS-PTK2B	0	4	4	0		0	0	0	#DIV/0!		0	3	3	0		0	1	1	0	1	1	TRUE														NGS-RAD51B	0	56	56	0		NGS-PTPRT	0	2	2	0		NGS-PTPRC	0
NGS-PTPN11	0	219	219	0		0	47	47	0		0	89	89	0		0	83	83	0	1	1	TRUE														NGS-RAD51C	0	9	9	0		NGS-QKI	0	21	21	0		NGS-PTPRD	0
NGS-PTPN22	0	1	1	0		0	0	0	#DIV/0!		0	1	1	0		0	0	0	#DIV/0!	1	1	TRUE														NGS-RAD51D	0	9	9	0		NGS-RABEP1	0	83	83	0		NGS-PTPRO	0
NGS-PTPRC	0	154	154	0		0	33	33	0		0	61	61	0		0	60	60	0	1	1	TRUE														NGS-RAD52	0	8	8	0		NGS-RABL3	0	21	21	0		NGS-PTPRT	0
NGS-PTPRD	0	5	5	0		0	2	2	0		0	1	1	0		0	2	2	0	1	1	TRUE														NGS-RAD54B	0	3	3	0		NGS-RAC1	0	43	43	0		NGS-QKI	0
NGS-PTPRO	0	3	3	0		0	1	1	0		0	0	0	#DIV/0!		0	2	2	0	1	1	TRUE														NGS-RAD54L	0	7	7	0		NGS-RAD21	0	103	103	0		NGS-RABEP1	0
NGS-PTPRT	0	4	4	0		0	0	0	#DIV/0!		0	2	2	0		0	2	2	0	1	1	TRUE														NGS-RAF1	0	56	56	0		NGS-RAD51	0	109	109	0		NGS-RABL3	0
NGS-QKI	0	50	50	0		0	9	9	0		0	21	21	0		0	20	20	0	1	1	TRUE														NGS-RALGDS	0	34	34	0		NGS-RAD51B	0	104	104	0		NGS-RAC1	0
NGS-RABEP1	0	212	212	0		0	46	46	0		0	83	83	0		0	83	83	0	1	1	TRUE														NGS-RANBP17	0	28	28	0		NGS-RAD51C	0	21	21	0		NGS-RAD21	0
NGS-RABL3	0	50	50	0		0	9	9	0		0	21	21	0		0	20	20	0	1	1	TRUE														NGS-RAP1GDS1	0	46	46	0		NGS-RAD51D	0	19	19	0		NGS-RAD51	0
NGS-RAC1	0	108	108	0		0	24	24	0		0	43	43	0		0	41	41	0	1	1	TRUE														NGS-RARA	0	54	54	0		NGS-RAD52	0	18	18	0		NGS-RAD51B	0
NGS-RAD21	0	260	260	0		0	54	54	0		0	103	103	0		0	103	103	0	1	1	TRUE														NGS-RBM10	0	5	5	0		NGS-RAD54B	0	10	10	0		NGS-RAD51C	0
NGS-RAD51	0	268	268	0		0	56	56	0		0	109	109	0		0	103	103	0	1	1	TRUE														NGS-RBM15	0	47	47	0		NGS-RAD54L	0	18	18	0		NGS-RAD51D	0
NGS-RAD51B	0	261	261	0		0	56	56	0		0	104	104	0		0	101	101	0	1	1	TRUE														NGS-RCAN1	0	6	6	0		NGS-RAF1	0	107	107	0		NGS-RAD52	0
NGS-RAD51C	0	50	50	0		0	9	9	0		0	21	21	0		0	20	20	0	1	1	TRUE														NGS-RECQL4	0	43	43	0		NGS-RALGDS	0	70	70	0		NGS-RAD54B	0
NGS-RAD51D	0	47	47	0		0	9	9	0		0	19	19	0		0	19	19	0	1	1	TRUE														NGS-REL	0	27	27	0		NGS-RANBP17	0	60	60	0		NGS-RAD54L	0
NGS-RAD52	0	45	45	0		0	8	8	0		0	18	18	0		0	19	19	0	1	1	TRUE														NGS-RET	0	55	55	0		NGS-RANBP2	0	2	2	0		NGS-RAF1	0
NGS-RAD54B	0	27	27	0		0	3	3	0		0	10	10	0		0	14	14	0	1	1	TRUE														NGS-RHOH	0	56	56	0		NGS-RAP1GDS1	0	85	85	0		NGS-RALGDS	0
NGS-RAD54L	0	44	44	0		0	7	7	0		0	18	18	0		0	19	19	0	1	1	TRUE														NGS-RICTOR	0	47	47	0		NGS-RARA	0	106	106	0		NGS-RANBP17	0
NGS-RAF1	0	266	266	0		0	56	56	0		0	107	107	0		0	103	103	0	1	1	TRUE														NGS-RINT1	0	5	5	0		NGS-RBBP8	0	3	3	0		NGS-RAP1GDS1	0
NGS-RALGDS	0	167	167	0		0	34	34	0		0	70	70	0		0	63	63	0	1	1	TRUE														NGS-RIT1	0	9	9	0		NGS-RBM10	0	8	8	0		NGS-RARA	0
NGS-RANBP17	0	148	148	0		0	28	28	0		0	60	60	0		0	60	60	0	1	1	TRUE														NGS-RMI2	0	18	18	0		NGS-RBM15	0	86	86	0		NGS-RBBP8	0
NGS-RANBP2	0	2	2	0		0	0	0	#DIV/0!		0	2	2	0		0	0	0	#DIV/0!	1	1	TRUE														NGS-RNF213	0	46	46	0		NGS-RCAN1	0	13	13	0		NGS-RBM10	0
NGS-RAP1GDS1	0	212	212	0		0	46	46	0		0	85	85	0		0	81	81	0	1	1	TRUE														NGS-ROS1	0	54	54	0		NGS-RECQL4	0	86	86	0		NGS-RBM15	0
NGS-RARA	0	261	261	0		0	54	54	0		0	106	106	0		0	101	101	0	1	1	TRUE														NGS-RPA2	0	7	7	0		NGS-REL	0	54	54	0		NGS-RCAN1	0
NGS-RBBP8	0	5	5	0		0	0	0	#DIV/0!		0	3	3	0		0	2	2	0	1	1	TRUE														NGS-RPA3	0	9	9	0		NGS-RELA	0	1	1	0		NGS-RECQL4	0
NGS-RBM10	0	25	25	0		0	5	5	0		0	8	8	0		0	12	12	0	1	1	TRUE														NGS-RPA4	0	9	9	0		NGS-RET	0	108	108	0		NGS-REL	0
NGS-RBM15	0	216	216	0		0	47	47	0		0	86	86	0		0	83	83	0	1	1	TRUE														NGS-RPL10	0	56	56	0		NGS-RHEB	0	1	1	0		NGS-RELA	0
NGS-RCAN1	0	31	31	0		0	6	6	0		0	13	13	0		0	12	12	0	1	1	TRUE														NGS-RPL22	0	54	54	0		NGS-RHOH	0	109	109	0		NGS-RET	0
NGS-RECQL4	0	207	207	0		0	43	43	0		0	86	86	0		0	78	78	0	1	1	TRUE														NGS-RPL5	0	52	52	0		NGS-RICTOR	0	88	88	0		NGS-RHEB	0
NGS-REL	0	146	146	0		0	27	27	0		0	54	54	0		0	65	65	0	1	1	TRUE														NGS-RPN1	0	56	56	0		NGS-RINT1	0	6	6	0		NGS-RHOH	0
NGS-RELA	0	2	2	0		0	0	0	#DIV/0!		0	1	1	0		0	1	1	0	1	1	TRUE														NGS-RPTOR	0	52	52	0		NGS-RIT1	0	21	21	0		NGS-RICTOR	0
NGS-RET	0	266	266	0		0	55	55	0		0	108	108	0		0	103	103	0	1	1	TRUE														NGS-RRAS2	0	8	8	0		NGS-RMI2	0	31	31	0		NGS-RINT1	0
NGS-RHEB	0	2	2	0		0	0	0	#DIV/0!		0	1	1	0		0	1	1	0	1	1	TRUE														NGS-RSPO1	0	9	9	0		NGS-RNF213	0	82	82	0		NGS-RIT1	0
NGS-RHOH	0	268	268	0		0	56	56	0		0	109	109	0		0	103	103	0	1	1	TRUE														NGS-RSPO2	0	9	9	0		NGS-ROS1	0	103	103	0		NGS-RMI2	0
NGS-RICTOR	0	217	217	0		0	47	47	0		0	88	88	0		0	82	82	0	1	1	TRUE														NGS-RSPO3	0	9	9	0		NGS-RPA1	0	2	2	0		NGS-RNF213	0
NGS-RINT1	0	22	22	0		0	5	5	0		0	6	6	0		0	11	11	0	1	1	TRUE														NGS-RUNx1T1	0	56	56	0		NGS-RPA2	0	18	18	0		NGS-ROS1	0
NGS-RIT1	0	50	50	0		0	9	9	0		0	21	21	0		0	20	20	0	1	1	TRUE														NGS-SBDS	0	56	56	0		NGS-RPA3	0	20	20	0		NGS-RPA1	0
NGS-RMI2	0	87	87	0		0	18	18	0		0	31	31	0		0	38	38	0	1	1	TRUE														NGS-SDC4	0	56	56	0		NGS-RPA4	0	21	21	0		NGS-RPA2	0
NGS-RNF213	0	208	208	0		0	46	46	0		0	82	82	0		0	80	80	0	1	1	TRUE														NGS-SDHA	0	6	6	0		NGS-RPL10	0	109	109	0		NGS-RPA3	0
NGS-ROS1	0	255	255	0		0	54	54	0		0	103	103	0		0	98	98	0	1	1	TRUE														NGS-SDHAF2	0	53	53	0		NGS-RPL22	0	105	105	0		NGS-RPA4	0
NGS-RPA1	0	3	3	0		0	0	0	#DIV/0!		0	2	2	0		0	1	1	0	1	1	TRUE														NGS-SDHB	0	56	56	0		NGS-RPL5	0	98	98	0		NGS-RPL10	0
NGS-RPA2	0	44	44	0		0	7	7	0		0	18	18	0		0	19	19	0	1	1	TRUE														NGS-SDHC	0	55	55	0		NGS-RPN1	0	108	108	0		NGS-RPL22	0
NGS-RPA3	0	49	49	0		0	9	9	0		0	20	20	0		0	20	20	0	1	1	TRUE														NGS-SDHD	0	56	56	0		NGS-RPTOR	0	99	99	0		NGS-RPL5	0
NGS-RPA4	0	50	50	0		0	9	9	0		0	21	21	0		0	20	20	0	1	1	TRUE														NGS-SEM1	0	9	9	0		NGS-RRAS2	0	17	17	0		NGS-RPN1	0
NGS-RPL10	0	266	266	0		0	56	56	0		0	109	109	0		0	101	101	0	1	1	TRUE														NGS-SEPT5	0	47	47	0		NGS-RSPO1	0	21	21	0		NGS-RPTOR	0
NGS-RPL22	0	260	260	0		0	54	54	0		0	105	105	0		0	101	101	0	1	1	TRUE														NGS-SEPT6	0	47	47	0		NGS-RSPO2	0	21	21	0		NGS-RRAS2	0
NGS-RPL5	0	245	245	0		0	52	52	0		0	98	98	0		0	95	95	0	1	1	TRUE														NGS-SEPT9	0	47	47	0		NGS-RSPO3	0	21	21	0		NGS-RSPO1	0
NGS-RPN1	0	267	267	0		0	56	56	0		0	108	108	0		0	103	103	0	1	1	TRUE														NGS-SERPINB3	0	9	9	0		NGS-RUNx1T1	0	109	109	0		NGS-RSPO2	0
NGS-RPTOR	0	245	245	0		0	52	52	0		0	99	99	0		0	94	94	0	1	1	TRUE														NGS-SET	0	46	46	0		NGS-SBDS	0	107	107	0		NGS-RSPO3	0
NGS-RRAS2	0	39	39	0		0	8	8	0		0	17	17	0		0	14	14	0	1	1	TRUE														NGS-SETBP1	0	54	54	0		NGS-SDC4	0	109	109	0		NGS-RUNx1T1	0
NGS-RSPO1	0	50	50	0		0	9	9	0		0	21	21	0		0	20	20	0	1	1	TRUE														NGS-SFPQ	0	41	41	0		NGS-SDHA	0	14	14	0		NGS-SBDS	0
NGS-RSPO2	0	50	50	0		0	9	9	0		0	21	21	0		0	20	20	0	1	1	TRUE														NGS-SGK1	0	9	9	0		NGS-SDHAF2	0	106	106	0		NGS-SDC4	0
NGS-RSPO3	0	50	50	0		0	9	9	0		0	21	21	0		0	20	20	0	1	1	TRUE														NGS-SH2B3	0	54	54	0		NGS-SDHB	0	108	108	0		NGS-SDHA	0
NGS-RUNx1T1	0	268	268	0		0	56	56	0		0	109	109	0		0	103	103	0	1	1	TRUE														NGS-SH3GL1	0	47	47	0		NGS-SDHC	0	108	108	0		NGS-SDHAF2	0
NGS-SBDS	0	266	266	0		0	56	56	0		0	107	107	0		0	103	103	0	1	1	TRUE														NGS-SLC34A2	0	56	56	0		NGS-SDHD	0	109	109	0		NGS-SDHB	0
NGS-SDC4	0	268	268	0		0	56	56	0		0	109	109	0		0	103	103	0	1	1	TRUE														NGS-SLC45A3	0	47	47	0		NGS-SEM1	0	21	21	0		NGS-SDHC	0
NGS-SDHA	0	35	35	0		0	6	6	0		0	14	14	0		0	15	15	0	1	1	TRUE														NGS-SLIT2	0	5	5	0		NGS-SEPT5	0	88	88	0		NGS-SDHD	0
NGS-SDHAF2	0	259	259	0		0	53	53	0		0	106	106	0		0	100	100	0	1	1	TRUE														NGS-SLX4	0	9	9	0		NGS-SEPT6	0	88	88	0		NGS-SEM1	0
NGS-SDHB	0	267	267	0		0	56	56	0		0	108	108	0		0	103	103	0	1	1	TRUE														NGS-SMAD2	0	55	55	0		NGS-SEPT9	0	88	88	0		NGS-SEPT5	0
NGS-SDHC	0	265	265	0		0	55	55	0		0	108	108	0		0	102	102	0	1	1	TRUE														NGS-SMAD3	0	9	9	0		NGS-SERPINB3	0	21	21	0		NGS-SEPT6	0
NGS-SDHD	0	268	268	0		0	56	56	0		0	109	109	0		0	103	103	0	1	1	TRUE														NGS-SMARCB1	0	56	56	0		NGS-SET	0	83	83	0		NGS-SEPT9	0
NGS-SEM1	0	50	50	0		0	9	9	0		0	21	21	0		0	20	20	0	1	1	TRUE														NGS-SMARCE1	0	48	48	0		NGS-SETBP1	0	101	101	0		NGS-SERPINB3	0
NGS-SEPT5	0	218	218	0		0	47	47	0		0	88	88	0		0	83	83	0	1	1	TRUE														NGS-SMC3	0	5	5	0		NGS-SFPQ	0	79	79	0		NGS-SET	0
NGS-SEPT6	0	218	218	0		0	47	47	0		0	88	88	0		0	83	83	0	1	1	TRUE														NGS-SMO	0	56	56	0		NGS-SGK1	0	21	21	0		NGS-SETBP1	0
NGS-SEPT9	0	218	218	0		0	47	47	0		0	88	88	0		0	83	83	0	1	1	TRUE														NGS-SNX29	0	50	50	0		NGS-SH2B3	0	108	108	0		NGS-SFPQ	0
NGS-SERPINB3	0	50	50	0		0	9	9	0		0	21	21	0		0	20	20	0	1	1	TRUE														NGS-SOCS1	0	56	56	0		NGS-SH3GL1	0	88	88	0		NGS-SGK1	0
NGS-SET	0	205	205	0		0	46	46	0		0	83	83	0		0	76	76	0	1	1	TRUE														NGS-SOS1	0	4	4	0		NGS-SLC34A2	0	108	108	0		NGS-SH2B3	0
NGS-SETBP1	0	258	258	0		0	54	54	0		0	101	101	0		0	103	103	0	1	1	TRUE														NGS-SOX10	0	54	54	0		NGS-SLC45A3	0	88	88	0		NGS-SH3GL1	0
NGS-SFPQ	0	196	196	0		0	41	41	0		0	79	79	0		0	76	76	0	1	1	TRUE														NGS-SOX2	0	56	56	0		NGS-SLIT2	0	14	14	0		NGS-SLC34A2	0
NGS-SGK1	0	50	50	0		0	9	9	0		0	21	21	0		0	20	20	0	1	1	TRUE														NGS-SOX9	0	8	8	0		NGS-SLX4	0	20	20	0		NGS-SLC45A3	0
NGS-SH2B3	0	263	263	0		0	54	54	0		0	108	108	0		0	101	101	0	1	1	TRUE														NGS-SPECC1	0	56	56	0		NGS-SMAD2	0	106	106	0		NGS-SLIT2	0
NGS-SH3GL1	0	218	218	0		0	47	47	0		0	88	88	0		0	83	83	0	1	1	TRUE														NGS-SPRED1	0	9	9	0		NGS-SMAD3	0	21	21	0		NGS-SLX4	0
NGS-SLC34A2	0	267	267	0		0	56	56	0		0	108	108	0		0	103	103	0	1	1	TRUE														NGS-SPTA1	0	3	3	0		NGS-SMARCA1	0	2	2	0		NGS-SMAD2	0
NGS-SLC45A3	0	218	218	0		0	47	47	0		0	88	88	0		0	83	83	0	1	1	TRUE														NGS-SRGAP3	0	56	56	0		NGS-SMARCB1	0	109	109	0		NGS-SMAD3	0
NGS-SLIT2	0	30	30	0		0	5	5	0		0	14	14	0		0	11	11	0	1	1	TRUE														NGS-SRSF2	0	56	56	0		NGS-SMARCE1	0	88	88	0		NGS-SMARCA1	0
NGS-SLX4	0	48	48	0		0	9	9	0		0	20	20	0		0	19	19	0	1	1	TRUE														NGS-SRSF3	0	56	56	0		NGS-SMC3	0	16	16	0		NGS-SMARCB1	0
NGS-SMAD2	0	263	263	0		0	55	55	0		0	106	106	0		0	102	102	0	1	1	TRUE														NGS-SS18	0	49	49	0		NGS-SMO	0	109	109	0		NGS-SMARCE1	0
NGS-SMAD3	0	50	50	0		0	9	9	0		0	21	21	0		0	20	20	0	1	1	TRUE														NGS-SS18L1	0	47	47	0		NGS-SNCAIP	0	1	1	0		NGS-SMC3	0
NGS-SMARCA1	0	4	4	0		0	0	0	#DIV/0!		0	2	2	0		0	2	2	0	1	1	TRUE														NGS-SSBP1	0	9	9	0		NGS-SNX29	0	100	100	0		NGS-SMO	0
NGS-SMARCB1	0	268	268	0		0	56	56	0		0	109	109	0		0	103	103	0	1	1	TRUE														NGS-SSX1	0	47	47	0		NGS-SOCS1	0	109	109	0		NGS-SNCAIP	0
NGS-SMARCE1	0	217	217	0		0	48	48	0		0	88	88	0		0	81	81	0	1	1	TRUE														NGS-STAG2	0	38	38	0		NGS-SOS1	0	9	9	0		NGS-SNX29	0
NGS-SMC3	0	33	33	0		0	5	5	0		0	16	16	0		0	12	12	0	1	1	TRUE														NGS-STAT3	0	56	56	0		NGS-SOX10	0	107	107	0		NGS-SOCS1	0
NGS-SMO	0	267	267	0		0	56	56	0		0	109	109	0		0	102	102	0	1	1	TRUE														NGS-STAT4	0	43	43	0		NGS-SOX2	0	109	109	0		NGS-SOS1	0
NGS-SNCAIP	0	2	2	0		0	0	0	#DIV/0!		0	1	1	0		0	1	1	0	1	1	TRUE														NGS-STAT5B	0	43	43	0		NGS-SOX9	0	20	20	0		NGS-SOX10	0
NGS-SNX29	0	241	241	0		0	50	50	0		0	100	100	0		0	91	91	0	1	1	TRUE														NGS-STAT6	0	8	8	0		NGS-SPECC1	0	106	106	0		NGS-SOX2	0
NGS-SOCS1	0	267	267	0		0	56	56	0		0	109	109	0		0	102	102	0	1	1	TRUE														NGS-STIL	0	43	43	0		NGS-SPRED1	0	21	21	0		NGS-SOX9	0
NGS-SOS1	0	21	21	0		0	4	4	0		0	9	9	0		0	8	8	0	1	1	TRUE														NGS-SUFU	0	56	56	0		NGS-SPTA1	0	9	9	0		NGS-SPECC1	0
NGS-SOX10	0	262	262	0		0	54	54	0		0	107	107	0		0	101	101	0	1	1	TRUE														NGS-SUZ12	0	44	44	0		NGS-SRGAP3	0	109	109	0		NGS-SPRED1	0
NGS-SOX2	0	268	268	0		0	56	56	0		0	109	109	0		0	103	103	0	1	1	TRUE														NGS-SYK	0	56	56	0		NGS-SRSF2	0	109	109	0		NGS-SPTA1	0
NGS-SOX9	0	47	47	0		0	8	8	0		0	20	20	0		0	19	19	0	1	1	TRUE														NGS-TAF1	0	5	5	0		NGS-SRSF3	0	107	107	0		NGS-SRGAP3	0
NGS-SPECC1	0	264	264	0		0	56	56	0		0	106	106	0		0	102	102	0	1	1	TRUE														NGS-TAF15	0	28	28	0		NGS-SS18	0	89	89	0		NGS-SRSF2	0
NGS-SPRED1	0	50	50	0		0	9	9	0		0	21	21	0		0	20	20	0	1	1	TRUE														NGS-TAL1	0	13	13	0		NGS-SS18L1	0	88	88	0		NGS-SRSF3	0
NGS-SPTA1	0	17	17	0		0	3	3	0		0	9	9	0		0	5	5	0	1	1	TRUE														NGS-TAL2	0	56	56	0		NGS-SSBP1	0	17	17	0		NGS-SS18	0
NGS-SRGAP3	0	268	268	0		0	56	56	0		0	109	109	0		0	103	103	0	1	1	TRUE														NGS-TBL1XR1	0	42	42	0		NGS-SSX1	0	85	85	0		NGS-SS18L1	0
NGS-SRSF2	0	268	268	0		0	56	56	0		0	109	109	0		0	103	103	0	1	1	TRUE														NGS-TBX3	0	6	6	0		NGS-STAG2	0	70	70	0		NGS-SSBP1	0
NGS-SRSF3	0	264	264	0		0	56	56	0		0	107	107	0		0	101	101	0	1	1	TRUE														NGS-TBXT	0	9	9	0		NGS-STAT3	0	107	107	0		NGS-SSX1	0
NGS-SS18	0	222	222	0		0	49	49	0		0	89	89	0		0	84	84	0	1	1	TRUE														NGS-TCEA1	0	55	55	0		NGS-STAT4	0	75	75	0		NGS-STAG2	0
NGS-SS18L1	0	218	218	0		0	47	47	0		0	88	88	0		0	83	83	0	1	1	TRUE														NGS-TCF12	0	47	47	0		NGS-STAT5B	0	82	82	0		NGS-STAT3	0
NGS-SSBP1	0	41	41	0		0	9	9	0		0	17	17	0		0	15	15	0	1	1	TRUE														NGS-TCF3	0	23	23	0		NGS-STAT6	0	19	19	0		NGS-STAT4	0
NGS-SSX1	0	215	215	0		0	47	47	0		0	85	85	0		0	83	83	0	1	1	TRUE														NGS-TCF7L2	0	56	56	0		NGS-STIL	0	86	86	0		NGS-STAT5B	0
NGS-STAG2	0	177	177	0		0	38	38	0		0	70	70	0		0	69	69	0	1	1	TRUE														NGS-TCL1A	0	47	47	0		NGS-SUFU	0	109	109	0		NGS-STAT6	0
NGS-STAT3	0	265	265	0		0	56	56	0		0	107	107	0		0	102	102	0	1	1	TRUE														NGS-TEK	0	3	3	0		NGS-SUZ12	0	78	78	0		NGS-STIL	0
NGS-STAT4	0	194	194	0		0	43	43	0		0	75	75	0		0	76	76	0	1	1	TRUE														NGS-TERC	0	9	9	0		NGS-SYK	0	108	108	0		NGS-SUFU	0
NGS-STAT5B	0	196	196	0		0	43	43	0		0	82	82	0		0	71	71	0	1	1	TRUE														NGS-TERF2IP	0	3	3	0		NGS-TAF1	0	11	11	0		NGS-SUZ12	0
NGS-STAT6	0	47	47	0		0	8	8	0		0	19	19	0		0	20	20	0	1	1	TRUE														NGS-TET1	0	42	42	0		NGS-TAF15	0	46	46	0		NGS-SYK	0
NGS-STIL	0	219	219	0		0	43	43	0		0	86	86	0		0	90	90	0	1	1	TRUE														NGS-TET2	0	56	56	0		NGS-TAL1	0	34	34	0		NGS-TAF1	0
NGS-SUFU	0	268	268	0		0	56	56	0		0	109	109	0		0	103	103	0	1	1	TRUE														NGS-TFE3	0	51	51	0		NGS-TAL2	0	109	109	0		NGS-TAF15	0
NGS-SUZ12	0	194	194	0		0	44	44	0		0	78	78	0		0	72	72	0	1	1	TRUE														NGS-TFEB	0	54	54	0		NGS-TBL1XR1	0	73	73	0		NGS-TAL1	0
NGS-SYK	0	267	267	0		0	56	56	0		0	108	108	0		0	103	103	0	1	1	TRUE														NGS-TFG	0	55	55	0		NGS-TBX3	0	14	14	0		NGS-TAL2	0
NGS-TAF1	0	30	30	0		0	5	5	0		0	11	11	0		0	14	14	0	1	1	TRUE														NGS-TFPT	0	47	47	0		NGS-TBXT	0	19	19	0		NGS-TBL1XR1	0
NGS-TAF15	0	119	119	0		0	28	28	0		0	46	46	0		0	45	45	0	1	1	TRUE														NGS-TFRC	0	56	56	0		NGS-TCEA1	0	105	105	0		NGS-TBX3	0
NGS-TAL1	0	91	91	0		0	13	13	0		0	34	34	0		0	44	44	0	1	1	TRUE														NGS-TGFBR2	0	56	56	0		NGS-TCF12	0	85	85	0		NGS-TBXT	0
NGS-TAL2	0	268	268	0		0	56	56	0		0	109	109	0		0	103	103	0	1	1	TRUE														NGS-THRAP3	0	56	56	0		NGS-TCF3	0	44	44	0		NGS-TCEA1	0
NGS-TBL1XR1	0	191	191	0		0	42	42	0		0	73	73	0		0	76	76	0	1	1	TRUE														NGS-TIPARP	0	9	9	0		NGS-TCF7L2	0	107	107	0		NGS-TCF12	0
NGS-TBX3	0	33	33	0		0	6	6	0		0	14	14	0		0	13	13	0	1	1	TRUE														NGS-TLX1	0	47	47	0		NGS-TCL1A	0	88	88	0		NGS-TCF3	0
NGS-TBXT	0	47	47	0		0	9	9	0		0	19	19	0		0	19	19	0	1	1	TRUE														NGS-TLX3	0	54	54	0		NGS-TEK	0	11	11	0		NGS-TCF7L2	0
NGS-TCEA1	0	261	261	0		0	55	55	0		0	105	105	0		0	101	101	0	1	1	TRUE														NGS-TMEM127	0	9	9	0		NGS-TERC	0	21	21	0		NGS-TCL1A	0
NGS-TCF12	0	215	215	0		0	47	47	0		0	85	85	0		0	83	83	0	1	1	TRUE														NGS-TMPRSS2	0	47	47	0		NGS-TERF2IP	0	10	10	0		NGS-TEK	0
NGS-TCF3	0	110	110	0		0	23	23	0		0	44	44	0		0	43	43	0	1	1	TRUE														NGS-TNF	0	4	4	0		NGS-TET1	0	98	98	0		NGS-TERC	0
NGS-TCF7L2	0	266	266	0		0	56	56	0		0	107	107	0		0	103	103	0	1	1	TRUE														NGS-TNFRSF14	0	56	56	0		NGS-TET2	0	104	104	0		NGS-TERF2IP	0
NGS-TCL1A	0	218	218	0		0	47	47	0		0	88	88	0		0	83	83	0	1	1	TRUE														NGS-TNFRSF17	0	47	47	0		NGS-TFE3	0	101	101	0		NGS-TET1	0
NGS-TEK	0	24	24	0		0	3	3	0		0	11	11	0		0	10	10	0	1	1	TRUE														NGS-TOP1	0	56	56	0		NGS-TFEB	0	103	103	0		NGS-TET2	0
NGS-TERC	0	50	50	0		0	9	9	0		0	21	21	0		0	20	20	0	1	1	TRUE														NGS-TOP2A	0	9	9	0		NGS-TFG	0	106	106	0		NGS-TFE3	0
NGS-TERF2IP	0	22	22	0		0	3	3	0		0	10	10	0		0	9	9	0	1	1	TRUE														NGS-TOP3A	0	7	7	0		NGS-TFPT	0	88	88	0		NGS-TFEB	0
NGS-TET1	0	226	226	0		0	42	42	0		0	98	98	0		0	86	86	0	1	1	TRUE														NGS-TOP3B	0	5	5	0		NGS-TFRC	0	107	107	0		NGS-TFG	0
NGS-TET2	0	257	257	0		0	56	56	0		0	104	104	0		0	97	97	0	1	1	TRUE														NGS-TPM3	0	56	56	0		NGS-TGFBR2	0	109	109	0		NGS-TFPT	0
NGS-TFE3	0	252	252	0		0	51	51	0		0	101	101	0		0	100	100	0	1	1	TRUE														NGS-TPM4	0	36	36	0		NGS-THRAP3	0	108	108	0		NGS-TFRC	0
NGS-TFEB	0	255	255	0		0	54	54	0		0	103	103	0		0	98	98	0	1	1	TRUE														NGS-TPR	0	45	45	0		NGS-TIPARP	0	21	21	0		NGS-TGFBR2	0
NGS-TFG	0	262	262	0		0	55	55	0		0	106	106	0		0	101	101	0	1	1	TRUE														NGS-TRAF3	0	6	6	0		NGS-TLX1	0	87	87	0		NGS-THRAP3	0
NGS-TFPT	0	218	218	0		0	47	47	0		0	88	88	0		0	83	83	0	1	1	TRUE														NGS-TRAF7	0	50	50	0		NGS-TLX3	0	106	106	0		NGS-TIPARP	0
NGS-TFRC	0	266	266	0		0	56	56	0		0	107	107	0		0	103	103	0	1	1	TRUE														NGS-TRIM26	0	47	47	0		NGS-TMEM127	0	21	21	0		NGS-TLX1	0
NGS-TGFBR2	0	267	267	0		0	56	56	0		0	109	109	0		0	102	102	0	1	1	TRUE														NGS-TRIM27	0	55	55	0		NGS-TMPRSS2	0	87	87	0		NGS-TLX3	0
NGS-THRAP3	0	267	267	0		0	56	56	0		0	108	108	0		0	103	103	0	1	1	TRUE														NGS-TRIM33	0	35	35	0		NGS-TNF	0	11	11	0		NGS-TMEM127	0
NGS-TIPARP	0	50	50	0		0	9	9	0		0	21	21	0		0	20	20	0	1	1	TRUE														NGS-TRIP11	0	47	47	0		NGS-TNFRSF14	0	109	109	0		NGS-TMPRSS2	0
NGS-TLX1	0	217	217	0		0	47	47	0		0	87	87	0		0	83	83	0	1	1	TRUE														NGS-TRRAP	0	55	55	0		NGS-TNFRSF17	0	88	88	0		NGS-TNF	0
NGS-TLX3	0	262	262	0		0	54	54	0		0	106	106	0		0	102	102	0	1	1	TRUE														NGS-TSHR	0	48	48	0		NGS-TOP1	0	105	105	0		NGS-TNFRSF14	0
NGS-TMEM127	0	50	50	0		0	9	9	0		0	21	21	0		0	20	20	0	1	1	TRUE														NGS-TSHZ3	0	4	4	0		NGS-TOP2A	0	20	20	0		NGS-TNFRSF17	0
NGS-TMPRSS2	0	217	217	0		0	47	47	0		0	87	87	0		0	83	83	0	1	1	TRUE														NGS-TTL	0	47	47	0		NGS-TOP3A	0	16	16	0		NGS-TOP1	0
NGS-TNF	0	26	26	0		0	4	4	0		0	11	11	0		0	11	11	0	1	1	TRUE														NGS-TYK2	0	8	8	0		NGS-TOP3B	0	8	8	0		NGS-TOP2A	0
NGS-TNFRSF14	0	268	268	0		0	56	56	0		0	109	109	0		0	103	103	0	1	1	TRUE														NGS-U2AF1	0	56	56	0		NGS-TPM3	0	107	107	0		NGS-TOP3A	0
NGS-TNFRSF17	0	218	218	0		0	47	47	0		0	88	88	0		0	83	83	0	1	1	TRUE														NGS-UBE2T	0	9	9	0		NGS-TPM4	0	78	78	0		NGS-TOP3B	0
NGS-TOP1	0	262	262	0		0	56	56	0		0	105	105	0		0	101	101	0	1	1	TRUE														NGS-UBR5	0	52	52	0		NGS-TPR	0	82	82	0		NGS-TPM3	0
NGS-TOP2A	0	49	49	0		0	9	9	0		0	20	20	0		0	20	20	0	1	1	TRUE														NGS-USP6	0	47	47	0		NGS-TRAF3	0	14	14	0		NGS-TPM4	0
NGS-TOP3A	0	37	37	0		0	7	7	0		0	16	16	0		0	14	14	0	1	1	TRUE														NGS-VEGFA	0	51	51	0		NGS-TRAF7	0	99	99	0		NGS-TPR	0
NGS-TOP3B	0	23	23	0		0	5	5	0		0	8	8	0		0	10	10	0	1	1	TRUE														NGS-VEGFB	0	27	27	0		NGS-TRIM26	0	88	88	0		NGS-TRAF3	0
NGS-TPM3	0	266	266	0		0	56	56	0		0	107	107	0		0	103	103	0	1	1	TRUE														NGS-VHL	0	56	56	0		NGS-TRIM27	0	107	107	0		NGS-TRAF7	0
NGS-TPM4	0	197	197	0		0	36	36	0		0	78	78	0		0	83	83	0	1	1	TRUE														NGS-VTI1A	0	55	55	0		NGS-TRIM33	0	60	60	0		NGS-TRIM26	0
NGS-TPR	0	209	209	0		0	45	45	0		0	82	82	0		0	82	82	0	1	1	TRUE														NGS-WAS	0	49	49	0		NGS-TRIP11	0	84	84	0		NGS-TRIM27	0
NGS-TRAF3	0	37	37	0		0	6	6	0		0	14	14	0		0	17	17	0	1	1	TRUE														NGS-WDCP	0	56	56	0		NGS-TRRAP	0	104	104	0		NGS-TRIM33	0
NGS-TRAF7	0	238	238	0		0	50	50	0		0	99	99	0		0	89	89	0	1	1	TRUE														NGS-WIF1	0	46	46	0		NGS-TSHR	0	91	91	0		NGS-TRIP11	0
NGS-TRIM26	0	218	218	0		0	47	47	0		0	88	88	0		0	83	83	0	1	1	TRUE														NGS-WISP3	0	55	55	0		NGS-TSHZ3	0	14	14	0		NGS-TRRAP	0
NGS-TRIM27	0	265	265	0		0	55	55	0		0	107	107	0		0	103	103	0	1	1	TRUE														NGS-WRN	0	54	54	0		NGS-TTL	0	88	88	0		NGS-TSHR	0
NGS-TRIM33	0	156	156	0		0	35	35	0		0	60	60	0		0	61	61	0	1	1	TRUE														NGS-WWTR1	0	56	56	0		NGS-TYK2	0	17	17	0		NGS-TSHZ3	0
NGS-TRIP11	0	212	212	0		0	47	47	0		0	84	84	0		0	81	81	0	1	1	TRUE														NGS-XPA	0	55	55	0		NGS-U2AF1	0	109	109	0		NGS-TTL	0
NGS-TRRAP	0	261	261	0		0	55	55	0		0	104	104	0		0	102	102	0	1	1	TRUE														NGS-XPC	0	56	56	0		NGS-UBE2T	0	21	21	0		NGS-TYK2	0
NGS-TSHR	0	225	225	0		0	48	48	0		0	91	91	0		0	86	86	0	1	1	TRUE														NGS-XPO1	0	56	56	0		NGS-UBR5	0	98	98	0		NGS-TYRO3	0
NGS-TSHZ3	0	31	31	0		0	4	4	0		0	14	14	0		0	13	13	0	1	1	TRUE														NGS-XRCC2	0	2	2	0		NGS-USP6	0	86	86	0		NGS-U2AF1	0
NGS-TTL	0	218	218	0		0	47	47	0		0	88	88	0		0	83	83	0	1	1	TRUE														NGS-XRCC3	0	7	7	0		NGS-VEGFA	0	101	101	0		NGS-UBE2T	0
NGS-TYK2	0	43	43	0		0	8	8	0		0	17	17	0		0	18	18	0	1	1	TRUE														NGS-YAP1	0	9	9	0		NGS-VEGFB	0	66	66	0		NGS-UBR5	0
NGS-TYRO3	0	2	2	0		0	0	0	#DIV/0!		0	0	0	#DIV/0!		0	2	2	0	1	1	TRUE														NGS-YES1	0	9	9	0		NGS-VHL	0	109	109	0		NGS-USP6	0
NGS-U2AF1	0	268	268	0		0	56	56	0		0	109	109	0		0	103	103	0	1	1	TRUE														NGS-YWHAE	0	52	52	0		NGS-VTI1A	0	105	105	0		NGS-VEGFA	0
NGS-UBE2T	0	49	49	0		0	9	9	0		0	21	21	0		0	19	19	0	1	1	TRUE														NGS-ZBTB16	0	56	56	0		NGS-WAS	0	96	96	0		NGS-VEGFB	0
NGS-UBR5	0	246	246	0		0	52	52	0		0	98	98	0		0	96	96	0	1	1	TRUE														NGS-ZBTB2	0	9	9	0		NGS-WDCP	0	109	109	0		NGS-VHL	0
NGS-USP6	0	216	216	0		0	47	47	0		0	86	86	0		0	83	83	0	1	1	TRUE														NGS-ZFHX3	0	3	3	0		NGS-WIF1	0	87	87	0		NGS-VTI1A	0
NGS-VEGFA	0	246	246	0		0	51	51	0		0	101	101	0		0	94	94	0	1	1	TRUE														NGS-ZMYM2	0	45	45	0		NGS-WISP3	0	108	108	0		NGS-WAS	0
NGS-VEGFB	0	152	152	0		0	27	27	0		0	66	66	0		0	59	59	0	1	1	TRUE														NGS-ZNF217	0	56	56	0		NGS-WRN	0	96	96	0		NGS-WDCP	0
NGS-VHL	0	267	267	0		0	56	56	0		0	109	109	0		0	102	102	0	1	1	TRUE														NGS-ZNF331	0	56	56	0		NGS-WWTR1	0	107	107	0		NGS-WIF1	0
NGS-VTI1A	0	262	262	0		0	55	55	0		0	105	105	0		0	102	102	0	1	1	TRUE														NGS-ZNF384	0	56	56	0		NGS-XPA	0	104	104	0		NGS-WISP3	0
NGS-WAS	0	239	239	0		0	49	49	0		0	96	96	0		0	94	94	0	1	1	TRUE														NGS-ZNF521	0	55	55	0		NGS-XPC	0	109	109	0		NGS-WRN	0
NGS-WDCP	0	268	268	0		0	56	56	0		0	109	109	0		0	103	103	0	1	1	TRUE														NGS-ZNF703	0	56	56	0		NGS-XPO1	0	104	104	0		NGS-WWTR1	0
NGS-WIF1	0	216	216	0		0	46	46	0		0	87	87	0		0	83	83	0	1	1	TRUE														NGS-ZNRF3	0	9	9	0		NGS-XRCC1	0	6	6	0		NGS-XPA	0
NGS-WISP3	0	266	266	0		0	55	55	0		0	108	108	0		0	103	103	0	1	1	TRUE														NGS-ZRSR2	0	44	44	0		NGS-XRCC2	0	2	2	0		NGS-XPC	0
NGS-WRN	0	248	248	0		0	54	54	0		0	96	96	0		0	98	98	0	1	1	TRUE														NGS-ANKRD26	0	0	0	#DIV/0!		NGS-XRCC3	0	18	18	0		NGS-XPO1	0
NGS-WWTR1	0	266	266	0		0	56	56	0		0	107	107	0		0	103	103	0	1	1	TRUE														NGS-ASXL2	0	0	0	#DIV/0!		NGS-YAP1	0	21	21	0		NGS-XRCC1	0
NGS-XPA	0	257	257	0		0	55	55	0		0	104	104	0		0	98	98	0	1	1	TRUE														NGS-BCL2L12	0	0	0	#DIV/0!		NGS-YES1	0	21	21	0		NGS-XRCC2	0
NGS-XPC	0	268	268	0		0	56	56	0		0	109	109	0		0	103	103	0	1	1	TRUE														NGS-EIF1AX	0	0	0	#DIV/0!		NGS-YWHAE	0	94	94	0		NGS-XRCC3	0
NGS-XPO1	0	261	261	0		0	56	56	0		0	104	104	0		0	101	101	0	1	1	TRUE														NGS-LTK	0	0	0	#DIV/0!		NGS-ZBTB16	0	109	109	0		NGS-YAP1	0
NGS-XRCC1	0	13	13	0		0	0	0	#DIV/0!		0	6	6	0		0	7	7	0	1	1	TRUE														NGS-MAGI2	0	0	0	#DIV/0!		NGS-ZBTB2	0	21	21	0		NGS-YES1	0
NGS-XRCC2	0	6	6	0		0	2	2	0		0	2	2	0		0	2	2	0	1	1	TRUE														NGS-MALT1	0	0	0	#DIV/0!		NGS-ZFHX3	0	10	10	0		NGS-YWHAE	0
NGS-XRCC3	0	45	45	0		0	7	7	0		0	18	18	0		0	20	20	0	1	1	TRUE														NGS-MKNK1	0	0	0	#DIV/0!		NGS-ZMYM2	0	85	85	0		NGS-ZBTB16	0
NGS-YAP1	0	50	50	0		0	9	9	0		0	21	21	0		0	20	20	0	1	1	TRUE														NGS-MNX1	0	0	0	#DIV/0!		NGS-ZNF217	0	109	109	0		NGS-ZBTB2	0
NGS-YES1	0	50	50	0		0	9	9	0		0	21	21	0		0	20	20	0	1	1	TRUE														NGS-PRKACA	0	0	0	#DIV/0!		NGS-ZNF331	0	109	109	0		NGS-ZFHX3	0
NGS-YWHAE	0	241	241	0		0	52	52	0		0	94	94	0		0	95	95	0	1	1	TRUE														NGS-PTK2B	0	0	0	#DIV/0!		NGS-ZNF384	0	109	109	0		NGS-ZMYM2	0
NGS-ZBTB16	0	268	268	0		0	56	56	0		0	109	109	0		0	103	103	0	1	1	TRUE														NGS-PTPN22	0	0	0	#DIV/0!		NGS-ZNF521	0	95	95	0		NGS-ZNF217	0
NGS-ZBTB2	0	50	50	0		0	9	9	0		0	21	21	0		0	20	20	0	1	1	TRUE														NGS-PTPRT	0	0	0	#DIV/0!		NGS-ZNF703	0	106	106	0		NGS-ZNF331	0
NGS-ZFHX3	0	24	24	0		0	3	3	0		0	10	10	0		0	11	11	0	1	1	TRUE														NGS-RANBP2	0	0	0	#DIV/0!		NGS-ZNRF3	0	21	21	0		NGS-ZNF384	0
NGS-ZMYM2	0	212	212	0		0	45	45	0		0	85	85	0		0	82	82	0	1	1	TRUE														NGS-RBBP8	0	0	0	#DIV/0!		NGS-ZRSR2	0	82	82	0		NGS-ZNF521	0
NGS-ZNF217	0	268	268	0		0	56	56	0		0	109	109	0		0	103	103	0	1	1	TRUE														NGS-RELA	0	0	0	#DIV/0!		NGS-ANKRD26	0	0	0	#DIV/0!		NGS-ZNF703	0
NGS-ZNF331	0	268	268	0		0	56	56	0		0	109	109	0		0	103	103	0	1	1	TRUE														NGS-RHEB	0	0	0	#DIV/0!		NGS-MAGI2	0	0	0	#DIV/0!		NGS-ZNRF3	0
NGS-ZNF384	0	268	268	0		0	56	56	0		0	109	109	0		0	103	103	0	1	1	TRUE														NGS-RPA1	0	0	0	#DIV/0!		NGS-MNX1	0	0	0	#DIV/0!		NGS-ZRSR2	0
NGS-ZNF521	0	246	246	0		0	55	55	0		0	95	95	0		0	96	96	0	1	1	TRUE														NGS-SMARCA1	0	0	0	#DIV/0!		NGS-PIK3C2G	0	0	0	#DIV/0!		NGS-PIK3CB	0
NGS-ZNF703	0	261	261	0		0	56	56	0		0	106	106	0		0	99	99	0	1	1	TRUE														NGS-SNCAIP	0	0	0	#DIV/0!		NGS-PIK3CB	0	0	0	#DIV/0!		NGS-PRKACA	0
NGS-ZNRF3	0	50	50	0		0	9	9	0		0	21	21	0		0	20	20	0	1	1	TRUE														NGS-TYRO3	0	0	0	#DIV/0!		NGS-PTPRO	0	0	0	#DIV/0!		NGS-PTPN22	0
NGS-ZRSR2	0	206	206	0		0	44	44	0		0	82	82	0		0	80	80	0	1	1	TRUE														NGS-XRCC1	0	0	0	#DIV/0!		NGS-TYRO3	0	0	0	#DIV/0!		NGS-RANBP2	0
	All fusion-positive cases					EGFR fusion-positive					ERBB2 fusion-positive					ERBB4 fusion-positive																					EGFR fusion-positive						ERBB2 fusion-positive						ERBB4 fusion-positive
	Positive	Negative	Total	% Positive		Positive	Negative	Total	% Positive		Positive	Negative	Total	% Positive		Positive	Negative	Total	% Positive	P-value	Q-value	Exact Test															Positive	Negative	Total	% Positive			Positive	Negative	Total	% Positive			Positive
CNA-ERBB2	84	175	259	0.324324		0	54	54	0		80	27	107	0.747664		4	94	98	0.0408163	3.66662e-33	2.4163e-30	FALSE														CNA-EGFR	42	13	55	0.763636		CNA-ERBB2	80	27	107	0.747664		CNA-CCNE1	9
CNA-EGFR	44	218	262	0.167939		42	13	55	0.763636		1	106	107	0.00934579		1	99	100	0.01	4.0945e-39	5.39656e-36	FALSE														CNA-AKAP9	2	34	36	0.0555556		CNA-RARA	14	72	86	0.162791		CNA-FGF3	8
CNA-MLLT6	14	198	212	0.0660377		0	46	46	0		13	73	86	0.151163		1	79	80	0.0125	0.00015306	0.0224147	TRUE														CNA-CDK4	3	52	55	0.0545455		CNA-MLLT6	13	73	86	0.151163		CNA-FGF19	8
CNA-RARA	14	198	212	0.0660377		0	46	46	0		14	72	86	0.162791		0	80	80	0	6.05213e-06	0.00113953	TRUE														CNA-FGF19	2	49	51	0.0392157		CNA-SMARCE1	9	83	92	0.0978261		CNA-FGF4	7
CNA-CCNE1	16	238	254	0.0629921		1	52	53	0.0188679		6	98	104	0.0576923		9	88	97	0.0927835	0.206685	1	TRUE														CNA-MDM2	2	52	54	0.037037		CNA-CCNE1	6	98	104	0.0576923		CNA-CCND1	7
CNA-FGF19	14	239	253	0.055336		2	49	51	0.0392157		4	101	105	0.0380952		8	89	97	0.0824742	0.399457	1	TRUE														CNA-CDK6	2	52	54	0.037037		CNA-CDX2	5	101	106	0.0471698		CNA-MYC	5
CNA-FGF3	12	211	223	0.0538117		1	41	42	0.0238095		3	89	92	0.0326087		8	81	89	0.0898876	0.224906	1	TRUE														CNA-AKT3	2	52	54	0.037037		CNA-MYC	5	102	107	0.046729		CNA-ERBB2	4
CNA-CCND1	12	250	262	0.0458015		2	53	55	0.0363636		3	104	107	0.0280374		7	93	100	0.07	0.345223	1	TRUE														CNA-CCND1	2	53	55	0.0363636		CNA-SUZ12	4	84	88	0.0454545		CNA-MDM2	4
CNA-SMARCE1	9	216	225	0.04		0	48	48	0		9	83	92	0.0978261		0	85	85	0	0.000720625	0.086344	TRUE														CNA-PDGFRA	2	53	55	0.0363636		CNA-FGF19	4	101	105	0.0380952		CNA-FGFR1	4
CNA-FGF4	10	244	254	0.0393701		1	50	51	0.0196078		2	102	104	0.0192308		7	92	99	0.0707071	0.152823	1	TRUE														CNA-IKZF1	2	53	55	0.0363636		CNA-IDH2	4	103	107	0.0373832		CNA-MYCN	3
CNA-MYC	10	252	262	0.0381679		0	55	55	0		5	102	107	0.046729		5	95	100	0.05	0.259286	1	TRUE														CNA-FGF3	1	41	42	0.0238095		CNA-MEF2B	3	87	90	0.0333333		CNA-AKT2	3
CNA-MDM2	6	252	258	0.0232558		2	52	54	0.037037		0	105	105	0		4	95	99	0.040404	0.0852976	1	TRUE														CNA-PRDM16	1	41	42	0.0238095		CNA-FGF3	3	89	92	0.0326087		CNA-PRDM16	2
CNA-IDH2	6	254	260	0.0230769		0	54	54	0		4	103	107	0.0373832		2	97	99	0.020202	0.441166	1	TRUE														CNA-CBFA2T3	1	41	42	0.0238095		CNA-FLT4	3	97	100	0.03		CNA-ADGRA2	2
CNA-AKAP9	3	148	151	0.0198675		2	34	36	0.0555556		1	51	52	0.0192308		0	63	63	0	0.110227	1	TRUE														CNA-CYP2D6	1	41	42	0.0238095		CNA-FGFR4	3	100	103	0.0291262		CNA-NSD3	2
CNA-CDX2	5	253	258	0.0193798		0	54	54	0		5	101	106	0.0471698		0	98	98	0	0.0258603	1	TRUE														CNA-PSIP1	1	42	43	0.0232558		CNA-CCND1	3	104	107	0.0280374		CNA-LGR5	2
CNA-FGFR1	5	255	260	0.0192308		1	54	55	0.0181818		0	105	105	0		4	96	100	0.04	0.0770587	1	TRUE														CNA-ASPSCR1	1	43	44	0.0227273		CNA-ZNF217	3	104	107	0.0280374		CNA-ZNF703	2
CNA-AKT2	5	257	262	0.019084		0	55	55	0		2	105	107	0.0186916		3	97	100	0.03	0.538433	1	TRUE														CNA-NSD3	1	44	45	0.0222222		CNA-TFEB	2	83	85	0.0235294		CNA-FUS	2
CNA-ZNF217	5	257	262	0.019084		0	55	55	0		3	104	107	0.0280374		2	98	100	0.02	0.733789	1	TRUE														CNA-LGR5	1	44	45	0.0222222		CNA-NF1	2	96	98	0.0204082		CNA-IDH2	2
CNA-SUZ12	4	218	222	0.018018		0	49	49	0		4	84	88	0.0454545		0	85	85	0	0.0787466	1	TRUE														CNA-EMSY	1	44	45	0.0222222		CNA-BCL3	2	97	99	0.020202		CNA-SDHC	2
CNA-FGFR4	4	243	247	0.0161943		0	51	51	0		3	100	103	0.0291262		1	92	93	0.0107527	0.538417	1	TRUE														CNA-FIP1L1	1	44	45	0.0222222		CNA-FGF4	2	102	104	0.0192308		CNA-ZNF217	2
CNA-CCND3	4	258	262	0.0152672		1	54	55	0.0181818		2	105	107	0.0186916		1	99	100	0.01	1	1	TRUE														CNA-WIF1	1	44	45	0.0222222		CNA-AKAP9	1	51	52	0.0192308		CNA-MYB	2
CNA-CDK4	4	258	262	0.0152672		3	52	55	0.0545455		0	107	107	0		1	99	100	0.01	0.015451	1	TRUE														CNA-ARFRP1	1	45	46	0.0217391		CNA-AKT2	2	105	107	0.0186916		CNA-KEAP1	2
CNA-PRDM16	3	195	198	0.0151515		1	41	42	0.0238095		0	83	83	0		2	71	73	0.0273973	0.321967	1	TRUE														CNA-AXIN1	1	45	46	0.0217391		CNA-CCND3	2	105	107	0.0186916		CNA-TNFRSF14	2
CNA-NSD3	3	204	207	0.0144928		1	44	45	0.0222222		0	83	83	0		2	77	79	0.0253165	0.332324	1	TRUE														CNA-PDGFB	1	45	46	0.0217391		CNA-CBFA2T3	1	80	81	0.0123457		CNA-TFEB	1
CNA-LGR5	3	205	208	0.0144231		1	44	45	0.0222222		0	83	83	0		2	78	80	0.025	0.33269	1	TRUE														CNA-SEPT9	1	45	46	0.0217391		CNA-SS18	1	80	81	0.0123457		CNA-MLLT6	1
CNA-TFEB	3	206	209	0.0143541		0	46	46	0		2	83	85	0.0235294		1	77	78	0.0128205	0.796651	1	TRUE														CNA-TRAF7	1	45	46	0.0217391		CNA-ELL	1	80	81	0.0123457		CNA-AXIN1	1
CNA-ZNF703	3	209	212	0.0141509		0	46	46	0		1	85	86	0.0116279		2	78	80	0.025	0.611093	1	TRUE														CNA-CHIC2	1	45	46	0.0217391		CNA-PIK3R2	1	82	83	0.0120482		CNA-PDGFB	1
CNA-MEF2B	3	225	228	0.0131579		0	49	49	0		3	87	90	0.0333333		0	89	89	0	0.235946	1	TRUE														CNA-HIP1	1	45	46	0.0217391		CNA-PAX5	1	83	84	0.0119048		CNA-TRAF7	1
CNA-BCL3	3	236	239	0.0125523		1	50	51	0.0196078		2	97	99	0.020202		0	89	89	0	0.435303	1	TRUE														CNA-HMGA2	1	46	47	0.0212766		CNA-CRTC1	1	84	85	0.0117647		CNA-VEGFA	1
CNA-FLT4	3	240	243	0.0123457		0	49	49	0		3	97	100	0.03		0	94	94	0	0.229595	1	TRUE														CNA-FGF4	1	50	51	0.0196078		CNA-MLLT1	1	84	85	0.0117647		CNA-TPR	1
CNA-MYCN	3	241	244	0.0122951		0	51	51	0		0	101	101	0		3	89	92	0.0326087	0.11027	1	TRUE														CNA-BCL3	1	50	51	0.0196078		CNA-CCNB1IP1	1	84	85	0.0117647		CNA-ERCC4	1
CNA-CDK6	3	253	256	0.0117188		2	52	54	0.037037		1	102	103	0.00970874		0	99	99	0	0.113575	1	TRUE														CNA-CD274	1	51	52	0.0192308		CNA-CLP1	1	84	85	0.0117647		CNA-AXL	1
CNA-PDCD1	3	255	258	0.0116279		1	54	55	0.0181818		1	105	106	0.00943396		1	96	97	0.0103093	1	1	TRUE														CNA-NFIB	1	51	52	0.0192308		CNA-CLTC	1	84	85	0.0117647		CNA-LYL1	1
CNA-MYB	3	256	259	0.011583		1	53	54	0.0185185		0	105	105	0		2	98	100	0.02	0.326538	1	TRUE														CNA-CCNE1	1	52	53	0.0188679		CNA-KDM5A	1	84	85	0.0117647		CNA-CREB3L1	1
CNA-PDGFRA	3	258	261	0.0114943		2	53	55	0.0363636		1	105	106	0.00943396		0	100	100	0	0.113388	1	TRUE														CNA-ASXL1	1	52	53	0.0188679		CNA-LCP1	1	84	85	0.0117647		CNA-CSF3R	1
CNA-KEAP1	3	259	262	0.0114504		0	55	55	0		1	106	107	0.00934579		2	98	100	0.02	0.610019	1	TRUE														CNA-RPL22	1	52	53	0.0188679		CNA-TLX1	1	84	85	0.0117647		CNA-PAX7	1
CNA-TNFRSF14	3	259	262	0.0114504		1	54	55	0.0181818		0	107	107	0		2	98	100	0.02	0.326019	1	TRUE														CNA-SOX10	1	52	53	0.0188679		CNA-ZNF703	1	85	86	0.0116279		CNA-HOOK3	1
CNA-CBFA2T3	2	186	188	0.0106383		1	41	42	0.0238095		1	80	81	0.0123457		0	65	65	0	0.700478	1	TRUE														CNA-PDCD1LG2	1	52	53	0.0188679		CNA-ARFRP1	1	85	86	0.0116279		CNA-HMGA2	1
CNA-ADGRA2	2	199	201	0.00995025		0	43	43	0		0	80	80	0		2	76	78	0.025641	0.194328	1	TRUE														CNA-MYB	1	53	54	0.0185185		CNA-SEPT9	1	85	86	0.0116279		CNA-FGFR4	1
CNA-ARFRP1	2	210	212	0.00943396		1	45	46	0.0217391		1	85	86	0.0116279		0	80	80	0	0.69239	1	TRUE														CNA-FGFR3	1	53	54	0.0185185		CNA-VEGFA	1	85	86	0.0116279		CNA-ZNF521	1
CNA-AXIN1	2	210	212	0.00943396		1	45	46	0.0217391		0	86	86	0		1	79	80	0.0125	0.515515	1	TRUE														CNA-FGFR1	1	54	55	0.0181818		CNA-SS18L1	1	85	86	0.0116279		CNA-YWHAE	1
CNA-PDGFB	2	210	212	0.00943396		1	45	46	0.0217391		0	86	86	0		1	79	80	0.0125	0.515515	1	TRUE														CNA-CCND3	1	54	55	0.0181818		CNA-CHIC2	1	89	90	0.0111111		CNA-PDCD1	1
CNA-SEPT9	2	210	212	0.00943396		1	45	46	0.0217391		1	85	86	0.0116279		0	80	80	0	0.69239	1	TRUE														CNA-PDCD1	1	54	55	0.0181818		CNA-STAT5B	1	89	90	0.0111111		CNA-CDKN2A	1
CNA-TRAF7	2	210	212	0.00943396		1	45	46	0.0217391		0	86	86	0		1	79	80	0.0125	0.515515	1	TRUE														CNA-TNFRSF14	1	54	55	0.0181818		CNA-ZNF521	1	95	96	0.0104167		CNA-WRN	1
CNA-VEGFA	2	210	212	0.00943396		0	46	46	0		1	85	86	0.0116279		1	79	80	0.0125	1	1	TRUE														CNA-CIC	1	54	55	0.0181818		CNA-CD274	1	101	102	0.00980392		CNA-ATIC	1
CNA-CHIC2	2	224	226	0.00884956		1	45	46	0.0217391		1	89	90	0.0111111		0	90	90	0	0.681416	1	TRUE														CNA-STK11	1	54	55	0.0181818		CNA-FLI1	1	101	102	0.00980392		CNA-PAX3	1
CNA-HMGA2	2	225	227	0.00881057		1	46	47	0.0212766		0	90	90	0		1	89	90	0.0111111	0.684223	1	TRUE														CNA-KLHL6	1	54	55	0.0181818		CNA-CDK6	1	102	103	0.00970874		CNA-FGFR3	1
CNA-ZNF521	2	241	243	0.00823045		0	53	53	0		1	95	96	0.0104167		1	93	94	0.0106383	1	1	TRUE														CNA-ECT2L	1	54	55	0.0181818		CNA-ATP1A1	1	102	103	0.00970874		CNA-TSC2	1
CNA-NF1	2	243	245	0.00816327		0	53	53	0		2	96	98	0.0204082		0	94	94	0	0.351355	1	TRUE														CNA-MTOR	1	54	55	0.0181818		CNA-CCDC6	1	102	103	0.00970874		CNA-NF2	1
CNA-FUS	2	246	248	0.00806452		0	52	52	0		0	98	98	0		2	96	98	0.0204082	0.353663	1	TRUE														CNA-SBDS	1	54	55	0.0181818		CNA-EWSR1	1	102	103	0.00970874		CNA-GNAS	1
CNA-CD274	2	250	252	0.00793651		1	51	52	0.0192308		1	101	102	0.00980392		0	98	98	0	0.683931	1	TRUE														CNA-SDHB	1	54	55	0.0181818		CNA-PCM1	1	102	103	0.00970874		CNA-ELK4	1
CNA-CIC	2	255	257	0.0077821		1	54	55	0.0181818		1	103	104	0.00961538		0	98	98	0	0.690175	1	TRUE														CNA-TNFAIP3	1	54	55	0.0181818		CNA-CIC	1	103	104	0.00961538		CNA-BRCA2	1
CNA-FGFR3	2	255	257	0.0077821		1	53	54	0.0185185		0	105	105	0		1	97	98	0.0102041	0.348857	1	TRUE														CNA-H3F3B	1	54	55	0.0181818		CNA-GNA13	1	103	104	0.00961538		CNA-NTRK1	1
CNA-GNA13	2	257	259	0.00772201		0	55	55	0		1	103	104	0.00961538		1	99	100	0.01	1	1	TRUE														CNA-MDM4	1	54	55	0.0181818		CNA-TAF15	1	103	104	0.00961538		CNA-ACSL3	1
CNA-SDHC	2	257	259	0.00772201		0	54	54	0		0	106	106	0		2	97	99	0.020202	0.188022	1	TRUE														CNA-ERBB2	0	54	54	0		CNA-NTRK2	1	103	104	0.00961538		CNA-BARD1	1
CNA-STK11	2	257	259	0.00772201		1	54	55	0.0181818		1	105	106	0.00943396		0	98	98	0	0.689084	1	TRUE														CNA-MLLT6	0	46	46	0		CNA-JAK3	1	104	105	0.00952381		CNA-PRRX1	1
CNA-AKT3	2	258	260	0.00769231		2	52	54	0.037037		0	106	106	0		0	100	100	0	0.0425007	1	TRUE														CNA-RARA	0	46	46	0		CNA-PRKAR1A	1	104	105	0.00952381		CNA-SMO	1
CNA-IKZF1	2	258	260	0.00769231		2	53	55	0.0363636		0	105	105	0		0	100	100	0	0.0441045	1	TRUE														CNA-SMARCE1	0	48	48	0		CNA-STAT3	1	104	105	0.00952381		CNA-EGFR	1
CNA-NF2	2	258	260	0.00769231		0	55	55	0		1	105	106	0.00943396		1	98	99	0.010101	1	1	TRUE														CNA-MYC	0	55	55	0		CNA-PDCD1	1	105	106	0.00943396		CNA-CCND3	1
CNA-PPARG	2	258	260	0.00769231		0	54	54	0		1	105	106	0.00943396		1	99	100	0.01	1	1	TRUE														CNA-IDH2	0	54	54	0		CNA-PDGFRA	1	105	106	0.00943396		CNA-CDK4	1
CNA-FGFR2	2	259	261	0.00766284		0	55	55	0		1	105	106	0.00943396		1	99	100	0.01	1	1	TRUE														CNA-CDX2	0	54	54	0		CNA-STK11	1	105	106	0.00943396		CNA-GNA13	1
CNA-GNAS	2	259	261	0.00766284		0	55	55	0		1	106	107	0.00934579		1	98	99	0.010101	1	1	TRUE														CNA-AKT2	0	55	55	0		CNA-NF2	1	105	106	0.00943396		CNA-PPARG	1
CNA-KLHL6	2	260	262	0.00763359		1	54	55	0.0181818		0	107	107	0		1	99	100	0.01	0.349068	1	TRUE														CNA-ZNF217	0	55	55	0		CNA-PPARG	1	105	106	0.00943396		CNA-FGFR2	1
CNA-ZNF331	2	260	262	0.00763359		0	55	55	0		1	106	107	0.00934579		1	99	100	0.01	1	1	TRUE														CNA-SUZ12	0	49	49	0		CNA-FGFR2	1	105	106	0.00943396		CNA-KLHL6	1
CNA-CYP2D6	1	185	186	0.00537634		1	41	42	0.0238095		0	69	69	0		0	75	75	0	0.225806	1	TRUE														CNA-FGFR4	0	51	51	0		CNA-ERCC2	1	105	106	0.00943396		CNA-ZNF331	1
CNA-EMSY	1	201	202	0.0049505		1	44	45	0.0222222		0	77	77	0		0	80	80	0	0.222772	1	TRUE														CNA-TFEB	0	46	46	0		CNA-AFDN	1	105	106	0.00943396		CNA-MLLT3	1
CNA-PSIP1	1	201	202	0.0049505		1	42	43	0.0232558		0	80	80	0		0	79	79	0	0.212871	1	TRUE														CNA-ZNF703	0	46	46	0		CNA-CDH11	1	105	106	0.00943396		CNA-SETBP1	1
CNA-FIP1L1	1	202	203	0.00492611		1	44	45	0.0222222		0	79	79	0		0	79	79	0	0.221675	1	TRUE														CNA-MEF2B	0	49	49	0		CNA-MAP2K2	1	105	106	0.00943396		CNA-NCOA2	1
CNA-PAX5	1	202	203	0.00492611		0	37	37	0		1	83	84	0.0119048		0	82	82	0	1	1	TRUE														CNA-FLT4	0	49	49	0		CNA-NTRK3	1	105	106	0.00943396		CNA-ETV5	1
CNA-TPR	1	202	203	0.00492611		0	43	43	0		0	80	80	0		1	79	80	0.0125	1	1	TRUE														CNA-MYCN	0	51	51	0		CNA-EGFR	1	106	107	0.00934579		CNA-ESR1	1
CNA-SS18	1	203	204	0.00490196		0	45	45	0		1	80	81	0.0123457		0	78	78	0	1	1	TRUE														CNA-KEAP1	0	55	55	0		CNA-KEAP1	1	106	107	0.00934579		CNA-HSP90AB1	1
CNA-ELL	1	204	205	0.00487805		0	45	45	0		1	80	81	0.0123457		0	79	79	0	1	1	TRUE														CNA-ADGRA2	0	43	43	0		CNA-GNAS	1	106	107	0.00934579		CNA-RAF1	1
CNA-ASPSCR1	1	206	207	0.00483092		1	43	44	0.0227273		0	84	84	0		0	79	79	0	0.21256	1	TRUE														CNA-VEGFA	0	46	46	0		CNA-ZNF331	1	106	107	0.00934579		CNA-KRAS	1
CNA-CRTC1	1	207	208	0.00480769		0	46	46	0		1	84	85	0.0117647		0	77	77	0	1	1	TRUE														CNA-ZNF521	0	53	53	0		CNA-CCND2	1	106	107	0.00934579		CNA-PRDM1	1
CNA-PIK3R2	1	207	208	0.00480769		0	45	45	0		1	82	83	0.0120482		0	80	80	0	1	1	TRUE														CNA-NF1	0	53	53	0		CNA-CD79A	1	106	107	0.00934579		CNA-SYK	1
CNA-WIF1	1	208	209	0.00478469		1	44	45	0.0222222		0	84	84	0		0	80	80	0	0.215311	1	TRUE														CNA-FUS	0	52	52	0		CNA-FLCN	1	106	107	0.00934579		CNA-DDR2	1
CNA-ERCC4	1	209	210	0.0047619		0	46	46	0		0	84	84	0		1	79	80	0.0125	0.6	1	TRUE														CNA-GNA13	0	55	55	0		CNA-NFKBIA	1	106	107	0.00934579		CNA-EXT1	1
CNA-MLLT1	1	209	210	0.0047619		0	46	46	0		1	84	85	0.0117647		0	79	79	0	1	1	TRUE														CNA-SDHC	0	54	54	0		CNA-FOXA1	1	106	107	0.00934579		CNA-GATA3	1
CNA-AXL	1	210	211	0.00473934		0	46	46	0		0	85	85	0		1	79	80	0.0125	0.597156	1	TRUE														CNA-NF2	0	55	55	0		CNA-LHFPL6	1	106	107	0.00934579		CNA-MCL1	1
CNA-CCNB1IP1	1	210	211	0.00473934		0	46	46	0		1	84	85	0.0117647		0	80	80	0	1	1	TRUE														CNA-PPARG	0	54	54	0		CNA-RNF43	1	106	107	0.00934579		CNA-MEN1	1
CNA-CLP1	1	210	211	0.00473934		0	46	46	0		1	84	85	0.0117647		0	80	80	0	1	1	TRUE														CNA-FGFR2	0	55	55	0		CNA-SRSF2	1	106	107	0.00934579		CNA-PBX1	1
CNA-CLTC	1	210	211	0.00473934		0	46	46	0		1	84	85	0.0117647		0	80	80	0	1	1	TRUE														CNA-GNAS	0	55	55	0		CNA-MDM2	0	105	105	0		CNA-SDC4	1
CNA-HIP1	1	210	211	0.00473934		1	45	46	0.0217391		0	85	85	0		0	80	80	0	0.218009	1	TRUE														CNA-ZNF331	0	55	55	0		CNA-FGFR1	0	105	105	0		CNA-SRGAP3	1
CNA-KDM5A	1	210	211	0.00473934		0	46	46	0		1	84	85	0.0117647		0	80	80	0	1	1	TRUE														CNA-PAX5	0	37	37	0		CNA-CDK4	0	107	107	0		CNA-RARA	0
CNA-LCP1	1	210	211	0.00473934		0	46	46	0		1	84	85	0.0117647		0	80	80	0	1	1	TRUE														CNA-TPR	0	43	43	0		CNA-PRDM16	0	83	83	0		CNA-SMARCE1	0
CNA-LYL1	1	210	211	0.00473934		0	46	46	0		0	85	85	0		1	79	80	0.0125	0.597156	1	TRUE														CNA-SS18	0	45	45	0		CNA-NSD3	0	83	83	0		CNA-AKAP9	0
CNA-TLX1	1	210	211	0.00473934		0	46	46	0		1	84	85	0.0117647		0	80	80	0	1	1	TRUE														CNA-ELL	0	45	45	0		CNA-LGR5	0	83	83	0		CNA-CDX2	0
CNA-CREB3L1	1	211	212	0.00471698		0	46	46	0		0	86	86	0		1	79	80	0.0125	0.59434	1	TRUE														CNA-CRTC1	0	46	46	0		CNA-MYCN	0	101	101	0		CNA-SUZ12	0
CNA-CSF3R	1	211	212	0.00471698		0	46	46	0		0	86	86	0		1	79	80	0.0125	0.59434	1	TRUE														CNA-PIK3R2	0	45	45	0		CNA-MYB	0	105	105	0		CNA-MEF2B	0
CNA-PAX7	1	211	212	0.00471698		0	46	46	0		0	86	86	0		1	79	80	0.0125	0.59434	1	TRUE														CNA-ERCC4	0	46	46	0		CNA-TNFRSF14	0	107	107	0		CNA-BCL3	0
CNA-SS18L1	1	211	212	0.00471698		0	46	46	0		1	85	86	0.0116279		0	80	80	0	1	1	TRUE														CNA-MLLT1	0	46	46	0		CNA-ADGRA2	0	80	80	0		CNA-FLT4	0
CNA-HOOK3	1	221	222	0.0045045		0	51	51	0		0	83	83	0		1	87	88	0.0113636	1	1	TRUE														CNA-AXL	0	46	46	0		CNA-AXIN1	0	86	86	0		CNA-CDK6	0
CNA-STAT5B	1	227	228	0.00438596		0	51	51	0		1	89	90	0.0111111		0	87	87	0	1	1	TRUE														CNA-CCNB1IP1	0	46	46	0		CNA-PDGFB	0	86	86	0		CNA-PDGFRA	0
CNA-CDKN2A	1	235	236	0.00423729		0	36	36	0		0	103	103	0		1	96	97	0.0103093	0.563559	1	TRUE														CNA-CLP1	0	46	46	0		CNA-TRAF7	0	86	86	0		CNA-CBFA2T3	0
CNA-YWHAE	1	243	244	0.00409836		0	52	52	0		0	96	96	0		1	95	96	0.0104167	1	1	TRUE														CNA-CLTC	0	46	46	0		CNA-HMGA2	0	90	90	0		CNA-ARFRP1	0
CNA-MLLT3	1	244	245	0.00408163		0	43	43	0		0	102	102	0		1	99	100	0.01	0.583673	1	TRUE														CNA-KDM5A	0	46	46	0		CNA-FUS	0	98	98	0		CNA-SEPT9	0
CNA-WRN	1	246	247	0.00404858		0	54	54	0		0	96	96	0		1	96	97	0.0103093	1	1	TRUE														CNA-LCP1	0	46	46	0		CNA-FGFR3	0	105	105	0		CNA-CHIC2	0
CNA-NFIB	1	248	249	0.00401606		1	51	52	0.0192308		0	100	100	0		0	97	97	0	0.208835	1	TRUE														CNA-LYL1	0	46	46	0		CNA-SDHC	0	106	106	0		CNA-NF1	0
CNA-SETBP1	1	249	250	0.004		0	53	53	0		0	97	97	0		1	99	100	0.01	1	1	TRUE														CNA-TLX1	0	46	46	0		CNA-AKT3	0	106	106	0		CNA-CD274	0
CNA-ATP1A1	1	250	251	0.00398406		0	54	54	0		1	102	103	0.00970874		0	94	94	0	1	1	TRUE														CNA-CREB3L1	0	46	46	0		CNA-IKZF1	0	105	105	0		CNA-CIC	0
CNA-ASXL1	1	251	252	0.00396825		1	52	53	0.0188679		0	104	104	0		0	95	95	0	0.210317	1	TRUE														CNA-CSF3R	0	46	46	0		CNA-KLHL6	0	107	107	0		CNA-STK11	0
CNA-ATIC	1	253	254	0.00393701		0	52	52	0		0	105	105	0		1	96	97	0.0103093	0.586614	1	TRUE														CNA-PAX7	0	46	46	0		CNA-CYP2D6	0	69	69	0		CNA-AKT3	0
CNA-CCDC6	1	253	254	0.00393701		0	51	51	0		1	102	103	0.00970874		0	100	100	0	1	1	TRUE														CNA-SS18L1	0	46	46	0		CNA-EMSY	0	77	77	0		CNA-IKZF1	0
CNA-FLI1	1	253	254	0.00393701		0	54	54	0		1	101	102	0.00980392		0	98	98	0	1	1	TRUE														CNA-HOOK3	0	51	51	0		CNA-PSIP1	0	80	80	0		CNA-CYP2D6	0
CNA-JAK3	1	253	254	0.00393701		0	52	52	0		1	104	105	0.00952381		0	97	97	0	1	1	TRUE														CNA-STAT5B	0	51	51	0		CNA-FIP1L1	0	79	79	0		CNA-EMSY	0
CNA-PAX3	1	253	254	0.00393701		0	52	52	0		0	105	105	0		1	96	97	0.0103093	0.586614	1	TRUE														CNA-CDKN2A	0	36	36	0		CNA-TPR	0	80	80	0		CNA-PSIP1	0
CNA-RPL22	1	253	254	0.00393701		1	52	53	0.0188679		0	103	103	0		0	98	98	0	0.208661	1	TRUE														CNA-YWHAE	0	52	52	0		CNA-ASPSCR1	0	84	84	0		CNA-FIP1L1	0
CNA-EWSR1	1	254	255	0.00392157		0	54	54	0		1	102	103	0.00970874		0	98	98	0	1	1	TRUE														CNA-MLLT3	0	43	43	0		CNA-WIF1	0	84	84	0		CNA-PAX5	0
CNA-PCM1	1	254	255	0.00392157		0	54	54	0		1	102	103	0.00970874		0	98	98	0	1	1	TRUE														CNA-WRN	0	54	54	0		CNA-ERCC4	0	84	84	0		CNA-SS18	0
CNA-ELK4	1	255	256	0.00390625		0	54	54	0		0	103	103	0		1	98	99	0.010101	0.597656	1	TRUE														CNA-SETBP1	0	53	53	0		CNA-AXL	0	85	85	0		CNA-ELL	0
CNA-SOX10	1	255	256	0.00390625		1	52	53	0.0188679		0	105	105	0		0	98	98	0	0.207031	1	TRUE														CNA-ATP1A1	0	54	54	0		CNA-HIP1	0	85	85	0		CNA-ASPSCR1	0
CNA-TAF15	1	255	256	0.00390625		0	55	55	0		1	103	104	0.00961538		0	97	97	0	1	1	TRUE														CNA-ATIC	0	52	52	0		CNA-LYL1	0	85	85	0		CNA-CRTC1	0
CNA-ERCC2	1	256	257	0.00389105		0	53	53	0		1	105	106	0.00943396		0	98	98	0	1	1	TRUE														CNA-CCDC6	0	51	51	0		CNA-CREB3L1	0	86	86	0		CNA-PIK3R2	0
CNA-TSC2	1	256	257	0.00389105		0	53	53	0		0	106	106	0		1	97	98	0.0102041	0.587549	1	TRUE														CNA-FLI1	0	54	54	0		CNA-CSF3R	0	86	86	0		CNA-WIF1	0
CNA-AFDN	1	257	258	0.00387597		0	54	54	0		1	105	106	0.00943396		0	98	98	0	1	1	TRUE														CNA-JAK3	0	52	52	0		CNA-PAX7	0	86	86	0		CNA-MLLT1	0
CNA-BRCA2	1	257	258	0.00387597		0	53	53	0		0	106	106	0		1	98	99	0.010101	0.589147	1	TRUE														CNA-PAX3	0	52	52	0		CNA-HOOK3	0	83	83	0		CNA-CCNB1IP1	0
CNA-NCOA2	1	257	258	0.00387597		0	54	54	0		0	104	104	0		1	99	100	0.01	0.596899	1	TRUE														CNA-EWSR1	0	54	54	0		CNA-CDKN2A	0	103	103	0		CNA-CLP1	0
CNA-NTRK1	1	257	258	0.00387597		0	53	53	0		0	106	106	0		1	98	99	0.010101	0.589147	1	TRUE														CNA-PCM1	0	54	54	0		CNA-YWHAE	0	96	96	0		CNA-CLTC	0
CNA-NTRK2	1	257	258	0.00387597		0	54	54	0		1	103	104	0.00961538		0	100	100	0	1	1	TRUE														CNA-ELK4	0	54	54	0		CNA-MLLT3	0	102	102	0		CNA-HIP1	0
CNA-PDCD1LG2	1	257	258	0.00387597		1	52	53	0.0188679		0	105	105	0		0	100	100	0	0.205426	1	TRUE														CNA-TAF15	0	55	55	0		CNA-WRN	0	96	96	0		CNA-KDM5A	0
CNA-ACSL3	1	258	259	0.003861		0	55	55	0		0	105	105	0		1	98	99	0.010101	0.594595	1	TRUE														CNA-ERCC2	0	53	53	0		CNA-NFIB	0	100	100	0		CNA-LCP1	0
CNA-BARD1	1	258	259	0.003861		0	55	55	0		0	105	105	0		1	98	99	0.010101	0.594595	1	TRUE														CNA-TSC2	0	53	53	0		CNA-SETBP1	0	97	97	0		CNA-TLX1	0
CNA-ETV5	1	258	259	0.003861		0	55	55	0		0	104	104	0		1	99	100	0.01	0.598456	1	TRUE														CNA-AFDN	0	54	54	0		CNA-ASXL1	0	104	104	0		CNA-SS18L1	0
CNA-PRKAR1A	1	258	259	0.003861		0	54	54	0		1	104	105	0.00952381		0	100	100	0	1	1	TRUE														CNA-BRCA2	0	53	53	0		CNA-ATIC	0	105	105	0		CNA-STAT5B	0
CNA-PRRX1	1	258	259	0.003861		0	55	55	0		0	105	105	0		1	98	99	0.010101	0.594595	1	TRUE														CNA-NCOA2	0	54	54	0		CNA-PAX3	0	105	105	0		CNA-NFIB	0
CNA-ECT2L	1	259	260	0.00384615		1	54	55	0.0181818		0	105	105	0		0	100	100	0	0.211538	1	TRUE														CNA-NTRK1	0	53	53	0		CNA-RPL22	0	103	103	0		CNA-ATP1A1	0
CNA-ESR1	1	259	260	0.00384615		0	54	54	0		0	106	106	0		1	99	100	0.01	0.592308	1	TRUE														CNA-NTRK2	0	54	54	0		CNA-ELK4	0	103	103	0		CNA-ASXL1	0
CNA-HSP90AB1	1	259	260	0.00384615		0	55	55	0		0	105	105	0		1	99	100	0.01	0.596154	1	TRUE														CNA-ACSL3	0	55	55	0		CNA-SOX10	0	105	105	0		CNA-CCDC6	0
CNA-MTOR	1	259	260	0.00384615		1	54	55	0.0181818		0	105	105	0		0	100	100	0	0.211538	1	TRUE														CNA-BARD1	0	55	55	0		CNA-TSC2	0	106	106	0		CNA-FLI1	0
CNA-RAF1	1	259	260	0.00384615		0	55	55	0		0	105	105	0		1	99	100	0.01	0.596154	1	TRUE														CNA-ETV5	0	55	55	0		CNA-BRCA2	0	106	106	0		CNA-JAK3	0
CNA-SBDS	1	259	260	0.00384615		1	54	55	0.0181818		0	105	105	0		0	100	100	0	0.211538	1	TRUE														CNA-PRKAR1A	0	54	54	0		CNA-NCOA2	0	104	104	0		CNA-RPL22	0
CNA-STAT3	1	259	260	0.00384615		0	55	55	0		1	104	105	0.00952381		0	100	100	0	1	1	TRUE														CNA-PRRX1	0	55	55	0		CNA-NTRK1	0	106	106	0		CNA-EWSR1	0
CNA-CCND2	1	260	261	0.00383142		0	55	55	0		1	106	107	0.00934579		0	99	99	0	1	1	TRUE														CNA-ESR1	0	54	54	0		CNA-PDCD1LG2	0	105	105	0		CNA-PCM1	0
CNA-CD79A	1	260	261	0.00383142		0	55	55	0		1	106	107	0.00934579		0	99	99	0	1	1	TRUE														CNA-HSP90AB1	0	55	55	0		CNA-ACSL3	0	105	105	0		CNA-SOX10	0
CNA-CDH11	1	260	261	0.00383142		0	55	55	0		1	105	106	0.00943396		0	100	100	0	1	1	TRUE														CNA-RAF1	0	55	55	0		CNA-BARD1	0	105	105	0		CNA-TAF15	0
CNA-FLCN	1	260	261	0.00383142		0	55	55	0		1	106	107	0.00934579		0	99	99	0	1	1	TRUE														CNA-STAT3	0	55	55	0		CNA-ETV5	0	104	104	0		CNA-ERCC2	0
CNA-KRAS	1	260	261	0.00383142		0	55	55	0		0	106	106	0		1	99	100	0.01	0.59387	1	TRUE														CNA-CCND2	0	55	55	0		CNA-PRRX1	0	105	105	0		CNA-AFDN	0
CNA-MAP2K2	1	260	261	0.00383142		0	55	55	0		1	105	106	0.00943396		0	100	100	0	1	1	TRUE														CNA-CD79A	0	55	55	0		CNA-ECT2L	0	105	105	0		CNA-NTRK2	0
CNA-NFKBIA	1	260	261	0.00383142		0	54	54	0		1	106	107	0.00934579		0	100	100	0	1	1	TRUE														CNA-CDH11	0	55	55	0		CNA-ESR1	0	106	106	0		CNA-PDCD1LG2	0
CNA-NTRK3	1	260	261	0.00383142		0	55	55	0		1	105	106	0.00943396		0	100	100	0	1	1	TRUE														CNA-FLCN	0	55	55	0		CNA-HSP90AB1	0	105	105	0		CNA-PRKAR1A	0
CNA-PRDM1	1	260	261	0.00383142		0	55	55	0		0	106	106	0		1	99	100	0.01	0.59387	1	TRUE														CNA-KRAS	0	55	55	0		CNA-MTOR	0	105	105	0		CNA-ECT2L	0
CNA-SDHB	1	260	261	0.00383142		1	54	55	0.0181818		0	106	106	0		0	100	100	0	0.210728	1	TRUE														CNA-MAP2K2	0	55	55	0		CNA-RAF1	0	105	105	0		CNA-MTOR	0
CNA-SMO	1	260	261	0.00383142		0	55	55	0		0	107	107	0		1	98	99	0.010101	0.590038	1	TRUE														CNA-NFKBIA	0	54	54	0		CNA-SBDS	0	105	105	0		CNA-SBDS	0
CNA-SYK	1	260	261	0.00383142		0	55	55	0		0	106	106	0		1	99	100	0.01	0.59387	1	TRUE														CNA-NTRK3	0	55	55	0		CNA-KRAS	0	106	106	0		CNA-STAT3	0
CNA-TNFAIP3	1	260	261	0.00383142		1	54	55	0.0181818		0	106	106	0		0	100	100	0	0.210728	1	TRUE														CNA-PRDM1	0	55	55	0		CNA-PRDM1	0	106	106	0		CNA-CCND2	0
CNA-DDR2	1	261	262	0.00381679		0	55	55	0		0	107	107	0		1	99	100	0.01	0.591603	1	TRUE														CNA-SMO	0	55	55	0		CNA-SDHB	0	106	106	0		CNA-CD79A	0
CNA-EXT1	1	261	262	0.00381679		0	55	55	0		0	107	107	0		1	99	100	0.01	0.591603	1	TRUE														CNA-SYK	0	55	55	0		CNA-SMO	0	107	107	0		CNA-CDH11	0
CNA-FOXA1	1	261	262	0.00381679		0	55	55	0		1	106	107	0.00934579		0	100	100	0	1	1	TRUE														CNA-DDR2	0	55	55	0		CNA-SYK	0	106	106	0		CNA-FLCN	0
CNA-GATA3	1	261	262	0.00381679		0	55	55	0		0	107	107	0		1	99	100	0.01	0.591603	1	TRUE														CNA-EXT1	0	55	55	0		CNA-TNFAIP3	0	106	106	0		CNA-MAP2K2	0
CNA-H3F3B	1	261	262	0.00381679		1	54	55	0.0181818		0	107	107	0		0	100	100	0	0.209924	1	TRUE														CNA-FOXA1	0	55	55	0		CNA-DDR2	0	107	107	0		CNA-NFKBIA	0
CNA-LHFPL6	1	261	262	0.00381679		0	55	55	0		1	106	107	0.00934579		0	100	100	0	1	1	TRUE														CNA-GATA3	0	55	55	0		CNA-EXT1	0	107	107	0		CNA-NTRK3	0
CNA-MCL1	1	261	262	0.00381679		0	55	55	0		0	107	107	0		1	99	100	0.01	0.591603	1	TRUE														CNA-LHFPL6	0	55	55	0		CNA-GATA3	0	107	107	0		CNA-SDHB	0
CNA-MDM4	1	261	262	0.00381679		1	54	55	0.0181818		0	107	107	0		0	100	100	0	0.209924	1	TRUE														CNA-MCL1	0	55	55	0		CNA-H3F3B	0	107	107	0		CNA-TNFAIP3	0
CNA-MEN1	1	261	262	0.00381679		0	55	55	0		0	107	107	0		1	99	100	0.01	0.591603	1	TRUE														CNA-MEN1	0	55	55	0		CNA-MCL1	0	107	107	0		CNA-FOXA1	0
CNA-PBX1	1	261	262	0.00381679		0	55	55	0		0	107	107	0		1	99	100	0.01	0.591603	1	TRUE														CNA-PBX1	0	55	55	0		CNA-MDM4	0	107	107	0		CNA-H3F3B	0
CNA-RNF43	1	261	262	0.00381679		0	55	55	0		1	106	107	0.00934579		0	100	100	0	1	1	TRUE														CNA-RNF43	0	55	55	0		CNA-MEN1	0	107	107	0		CNA-LHFPL6	0
CNA-SDC4	1	261	262	0.00381679		0	55	55	0		0	107	107	0		1	99	100	0.01	0.591603	1	TRUE														CNA-SDC4	0	55	55	0		CNA-PBX1	0	107	107	0		CNA-MDM4	0
CNA-SRGAP3	1	261	262	0.00381679		0	55	55	0		0	107	107	0		1	99	100	0.01	0.591603	1	TRUE														CNA-SRGAP3	0	55	55	0		CNA-SDC4	0	107	107	0		CNA-RNF43	0
CNA-SRSF2	1	261	262	0.00381679		0	55	55	0		1	106	107	0.00934579		0	100	100	0	1	1	TRUE														CNA-SRSF2	0	55	55	0		CNA-SRGAP3	0	107	107	0		CNA-SRSF2	0
CNA-ABL2	0	262	262	0		0	55	55	0		0	107	107	0		0	100	100	0	1	1	TRUE														CNA-ABL2	0	55	55	0		CNA-ABL2	0	107	107	0		CNA-ABL2	0
CNA-ACSL6	0	259	259	0		0	54	54	0		0	105	105	0		0	100	100	0	1	1	TRUE														CNA-ACSL6	0	54	54	0		CNA-ACSL6	0	105	105	0		CNA-ACSL6	0
CNA-AFF1	0	257	257	0		0	55	55	0		0	104	104	0		0	98	98	0	1	1	TRUE														CNA-AFF1	0	55	55	0		CNA-AFF1	0	104	104	0		CNA-AFF1	0
CNA-AFF3	0	255	255	0		0	52	52	0		0	104	104	0		0	99	99	0	1	1	TRUE														CNA-AFF3	0	52	52	0		CNA-AFF3	0	104	104	0		CNA-AFF3	0
CNA-AFF4	0	190	190	0		0	42	42	0		0	72	72	0		0	76	76	0	1	1	TRUE														CNA-AFF4	0	42	42	0		CNA-AFF4	0	72	72	0		CNA-AFF4	0
CNA-ALDH2	0	212	212	0		0	46	46	0		0	86	86	0		0	80	80	0	1	1	TRUE														CNA-ALDH2	0	46	46	0		CNA-ALDH2	0	86	86	0		CNA-ALDH2	0
CNA-ALK	0	262	262	0		0	55	55	0		0	107	107	0		0	100	100	0	1	1	TRUE														CNA-ALK	0	55	55	0		CNA-ALK	0	107	107	0		CNA-ALK	0
CNA-APC	0	261	261	0		0	55	55	0		0	106	106	0		0	100	100	0	1	1	TRUE														CNA-APC	0	55	55	0		CNA-APC	0	106	106	0		CNA-APC	0
CNA-ARHGAP26	0	210	210	0		0	45	45	0		0	85	85	0		0	80	80	0	1	1	TRUE														CNA-ARHGAP26	0	45	45	0		CNA-ARHGAP26	0	85	85	0		CNA-ARHGAP26	0
CNA-ARHGEF12	0	205	205	0		0	45	45	0		0	82	82	0		0	78	78	0	1	1	TRUE														CNA-ARHGEF12	0	45	45	0		CNA-ARHGEF12	0	82	82	0		CNA-ARHGEF12	0
CNA-ARID1A	0	261	261	0		0	55	55	0		0	106	106	0		0	100	100	0	1	1	TRUE														CNA-ARID1A	0	55	55	0		CNA-ARID1A	0	106	106	0		CNA-ARID1A	0
CNA-ARID2	0	256	256	0		0	52	52	0		0	104	104	0		0	100	100	0	1	1	TRUE														CNA-ARID2	0	52	52	0		CNA-ARID2	0	104	104	0		CNA-ARID2	0
CNA-ARNT	0	234	234	0		0	45	45	0		0	94	94	0		0	95	95	0	1	1	TRUE														CNA-ARNT	0	45	45	0		CNA-ARNT	0	94	94	0		CNA-ARNT	0
CNA-ATF1	0	258	258	0		0	54	54	0		0	104	104	0		0	100	100	0	1	1	TRUE														CNA-ATF1	0	54	54	0		CNA-ATF1	0	104	104	0		CNA-ATF1	0
CNA-ATM	0	259	259	0		0	55	55	0		0	105	105	0		0	99	99	0	1	1	TRUE														CNA-ATM	0	55	55	0		CNA-ATM	0	105	105	0		CNA-ATM	0
CNA-ATR	0	258	258	0		0	55	55	0		0	103	103	0		0	100	100	0	1	1	TRUE														CNA-ATR	0	55	55	0		CNA-ATR	0	103	103	0		CNA-ATR	0
CNA-AURKA	0	210	210	0		0	46	46	0		0	84	84	0		0	80	80	0	1	1	TRUE														CNA-AURKA	0	46	46	0		CNA-AURKA	0	84	84	0		CNA-AURKA	0
CNA-AURKB	0	260	260	0		0	55	55	0		0	106	106	0		0	99	99	0	1	1	TRUE														CNA-AURKB	0	55	55	0		CNA-AURKB	0	106	106	0		CNA-AURKB	0
CNA-BAP1	0	248	248	0		0	52	52	0		0	101	101	0		0	95	95	0	1	1	TRUE														CNA-BAP1	0	52	52	0		CNA-BAP1	0	101	101	0		CNA-BAP1	0
CNA-BCL10	0	211	211	0		0	46	46	0		0	85	85	0		0	80	80	0	1	1	TRUE														CNA-BCL10	0	46	46	0		CNA-BCL10	0	85	85	0		CNA-BCL10	0
CNA-BCL11A	0	262	262	0		0	55	55	0		0	107	107	0		0	100	100	0	1	1	TRUE														CNA-BCL11A	0	55	55	0		CNA-BCL11A	0	107	107	0		CNA-BCL11A	0
CNA-BCL2L11	0	262	262	0		0	55	55	0		0	107	107	0		0	100	100	0	1	1	TRUE														CNA-BCL2L11	0	55	55	0		CNA-BCL2L11	0	107	107	0		CNA-BCL2L11	0
CNA-BCL6	0	262	262	0		0	55	55	0		0	107	107	0		0	100	100	0	1	1	TRUE														CNA-BCL6	0	55	55	0		CNA-BCL6	0	107	107	0		CNA-BCL6	0
CNA-BCL7A	0	211	211	0		0	46	46	0		0	86	86	0		0	79	79	0	1	1	TRUE														CNA-BCL7A	0	46	46	0		CNA-BCL7A	0	86	86	0		CNA-BCL7A	0
CNA-BCL9	0	262	262	0		0	55	55	0		0	107	107	0		0	100	100	0	1	1	TRUE														CNA-BCL9	0	55	55	0		CNA-BCL9	0	107	107	0		CNA-BCL9	0
CNA-BCR	0	162	162	0		0	35	35	0		0	62	62	0		0	65	65	0	1	1	TRUE														CNA-BCR	0	35	35	0		CNA-BCR	0	62	62	0		CNA-BCR	0
CNA-BIRC3	0	210	210	0		0	46	46	0		0	84	84	0		0	80	80	0	1	1	TRUE														CNA-BIRC3	0	46	46	0		CNA-BIRC3	0	84	84	0		CNA-BIRC3	0
CNA-BLM	0	259	259	0		0	55	55	0		0	104	104	0		0	100	100	0	1	1	TRUE														CNA-BLM	0	55	55	0		CNA-BLM	0	104	104	0		CNA-BLM	0
CNA-BMPR1A	0	260	260	0		0	55	55	0		0	105	105	0		0	100	100	0	1	1	TRUE														CNA-BMPR1A	0	55	55	0		CNA-BMPR1A	0	105	105	0		CNA-BMPR1A	0
CNA-BRAF	0	249	249	0		0	54	54	0		0	99	99	0		0	96	96	0	1	1	TRUE														CNA-BRAF	0	54	54	0		CNA-BRAF	0	99	99	0		CNA-BRAF	0
CNA-BRCA1	0	259	259	0		0	55	55	0		0	104	104	0		0	100	100	0	1	1	TRUE														CNA-BRCA1	0	55	55	0		CNA-BRCA1	0	104	104	0		CNA-BRCA1	0
CNA-BRIP1	0	257	257	0		0	55	55	0		0	104	104	0		0	98	98	0	1	1	TRUE														CNA-BRIP1	0	55	55	0		CNA-BRIP1	0	104	104	0		CNA-BRIP1	0
CNA-BUB1B	0	209	209	0		0	46	46	0		0	83	83	0		0	80	80	0	1	1	TRUE														CNA-BUB1B	0	46	46	0		CNA-BUB1B	0	83	83	0		CNA-BUB1B	0
CNA-CACNA1D	0	257	257	0		0	54	54	0		0	104	104	0		0	99	99	0	1	1	TRUE														CNA-CACNA1D	0	54	54	0		CNA-CACNA1D	0	104	104	0		CNA-CACNA1D	0
CNA-CALR	0	258	258	0		0	55	55	0		0	103	103	0		0	100	100	0	1	1	TRUE														CNA-CALR	0	55	55	0		CNA-CALR	0	103	103	0		CNA-CALR	0
CNA-CAMTA1	0	252	252	0		0	54	54	0		0	101	101	0		0	97	97	0	1	1	TRUE														CNA-CAMTA1	0	54	54	0		CNA-CAMTA1	0	101	101	0		CNA-CAMTA1	0
CNA-CANT1	0	212	212	0		0	46	46	0		0	86	86	0		0	80	80	0	1	1	TRUE														CNA-CANT1	0	46	46	0		CNA-CANT1	0	86	86	0		CNA-CANT1	0
CNA-CARD11	0	255	255	0		0	52	52	0		0	106	106	0		0	97	97	0	1	1	TRUE														CNA-CARD11	0	52	52	0		CNA-CARD11	0	106	106	0		CNA-CARD11	0
CNA-CARS	0	255	255	0		0	54	54	0		0	104	104	0		0	97	97	0	1	1	TRUE														CNA-CARS	0	54	54	0		CNA-CARS	0	104	104	0		CNA-CARS	0
CNA-CASP8	0	253	253	0		0	54	54	0		0	100	100	0		0	99	99	0	1	1	TRUE														CNA-CASP8	0	54	54	0		CNA-CASP8	0	100	100	0		CNA-CASP8	0
CNA-CBFB	0	259	259	0		0	55	55	0		0	105	105	0		0	99	99	0	1	1	TRUE														CNA-CBFB	0	55	55	0		CNA-CBFB	0	105	105	0		CNA-CBFB	0
CNA-CBL	0	230	230	0		0	46	46	0		0	90	90	0		0	94	94	0	1	1	TRUE														CNA-CBL	0	46	46	0		CNA-CBL	0	90	90	0		CNA-CBL	0
CNA-CBLB	0	191	191	0		0	43	43	0		0	74	74	0		0	74	74	0	1	1	TRUE														CNA-CBLB	0	43	43	0		CNA-CBLB	0	74	74	0		CNA-CBLB	0
CNA-CD74	0	261	261	0		0	54	54	0		0	107	107	0		0	100	100	0	1	1	TRUE														CNA-CD74	0	54	54	0		CNA-CD74	0	107	107	0		CNA-CD74	0
CNA-CDC73	0	238	238	0		0	49	49	0		0	96	96	0		0	93	93	0	1	1	TRUE														CNA-CDC73	0	49	49	0		CNA-CDC73	0	96	96	0		CNA-CDC73	0
CNA-CDK8	0	248	248	0		0	53	53	0		0	100	100	0		0	95	95	0	1	1	TRUE														CNA-CDK8	0	53	53	0		CNA-CDK8	0	100	100	0		CNA-CDK8	0
CNA-CDKN1B	0	261	261	0		0	55	55	0		0	106	106	0		0	100	100	0	1	1	TRUE														CNA-CDKN1B	0	55	55	0		CNA-CDKN1B	0	106	106	0		CNA-CDKN1B	0
CNA-CHEK1	0	255	255	0		0	54	54	0		0	103	103	0		0	98	98	0	1	1	TRUE														CNA-CHEK1	0	54	54	0		CNA-CHEK1	0	103	103	0		CNA-CHEK1	0
CNA-CHEK2	0	259	259	0		0	55	55	0		0	104	104	0		0	100	100	0	1	1	TRUE														CNA-CHEK2	0	55	55	0		CNA-CHEK2	0	104	104	0		CNA-CHEK2	0
CNA-CHN1	0	197	197	0		0	44	44	0		0	77	77	0		0	76	76	0	1	1	TRUE														CNA-CHN1	0	44	44	0		CNA-CHN1	0	77	77	0		CNA-CHN1	0
CNA-CIITA	0	212	212	0		0	46	46	0		0	86	86	0		0	80	80	0	1	1	TRUE														CNA-CIITA	0	46	46	0		CNA-CIITA	0	86	86	0		CNA-CIITA	0
CNA-CLTCL1	0	238	238	0		0	49	49	0		0	97	97	0		0	92	92	0	1	1	TRUE														CNA-CLTCL1	0	49	49	0		CNA-CLTCL1	0	97	97	0		CNA-CLTCL1	0
CNA-CNBP	0	262	262	0		0	55	55	0		0	107	107	0		0	100	100	0	1	1	TRUE														CNA-CNBP	0	55	55	0		CNA-CNBP	0	107	107	0		CNA-CNBP	0
CNA-CNTRL	0	198	198	0		0	43	43	0		0	78	78	0		0	77	77	0	1	1	TRUE														CNA-CNTRL	0	43	43	0		CNA-CNTRL	0	78	78	0		CNA-CNTRL	0
CNA-COPB1	0	182	182	0		0	43	43	0		0	71	71	0		0	68	68	0	1	1	TRUE														CNA-COPB1	0	43	43	0		CNA-COPB1	0	71	71	0		CNA-COPB1	0
CNA-CREB1	0	209	209	0		0	46	46	0		0	84	84	0		0	79	79	0	1	1	TRUE														CNA-CREB1	0	46	46	0		CNA-CREB1	0	84	84	0		CNA-CREB1	0
CNA-CREB3L2	0	260	260	0		0	55	55	0		0	105	105	0		0	100	100	0	1	1	TRUE														CNA-CREB3L2	0	55	55	0		CNA-CREB3L2	0	105	105	0		CNA-CREB3L2	0
CNA-CREBBP	0	256	256	0		0	55	55	0		0	103	103	0		0	98	98	0	1	1	TRUE														CNA-CREBBP	0	55	55	0		CNA-CREBBP	0	103	103	0		CNA-CREBBP	0
CNA-CRKL	0	262	262	0		0	55	55	0		0	107	107	0		0	100	100	0	1	1	TRUE														CNA-CRKL	0	55	55	0		CNA-CRKL	0	107	107	0		CNA-CRKL	0
CNA-CRTC3	0	261	261	0		0	55	55	0		0	106	106	0		0	100	100	0	1	1	TRUE														CNA-CRTC3	0	55	55	0		CNA-CRTC3	0	106	106	0		CNA-CRTC3	0
CNA-CSF1R	0	261	261	0		0	55	55	0		0	107	107	0		0	99	99	0	1	1	TRUE														CNA-CSF1R	0	55	55	0		CNA-CSF1R	0	107	107	0		CNA-CSF1R	0
CNA-CTCF	0	260	260	0		0	55	55	0		0	106	106	0		0	99	99	0	1	1	TRUE														CNA-CTCF	0	55	55	0		CNA-CTCF	0	106	106	0		CNA-CTCF	0
CNA-CTLA4	0	211	211	0		0	46	46	0		0	85	85	0		0	80	80	0	1	1	TRUE														CNA-CTLA4	0	46	46	0		CNA-CTLA4	0	85	85	0		CNA-CTLA4	0
CNA-CTNNA1	0	260	260	0		0	54	54	0		0	106	106	0		0	100	100	0	1	1	TRUE														CNA-CTNNA1	0	54	54	0		CNA-CTNNA1	0	106	106	0		CNA-CTNNA1	0
CNA-CTNNB1	0	260	260	0		0	55	55	0		0	106	106	0		0	99	99	0	1	1	TRUE														CNA-CTNNB1	0	55	55	0		CNA-CTNNB1	0	106	106	0		CNA-CTNNB1	0
CNA-CYLD	0	253	253	0		0	54	54	0		0	103	103	0		0	96	96	0	1	1	TRUE														CNA-CYLD	0	54	54	0		CNA-CYLD	0	103	103	0		CNA-CYLD	0
CNA-DAXX	0	260	260	0		0	55	55	0		0	106	106	0		0	99	99	0	1	1	TRUE														CNA-DAXX	0	55	55	0		CNA-DAXX	0	106	106	0		CNA-DAXX	0
CNA-DDX10	0	206	206	0		0	45	45	0		0	83	83	0		0	78	78	0	1	1	TRUE														CNA-DDX10	0	45	45	0		CNA-DDX10	0	83	83	0		CNA-DDX10	0
CNA-DDX5	0	211	211	0		0	46	46	0		0	85	85	0		0	80	80	0	1	1	TRUE														CNA-DDX5	0	46	46	0		CNA-DDX5	0	85	85	0		CNA-DDX5	0
CNA-DDX6	0	261	261	0		0	55	55	0		0	106	106	0		0	100	100	0	1	1	TRUE														CNA-DDX6	0	55	55	0		CNA-DDX6	0	106	106	0		CNA-DDX6	0
CNA-DEK	0	258	258	0		0	53	53	0		0	105	105	0		0	100	100	0	1	1	TRUE														CNA-DEK	0	53	53	0		CNA-DEK	0	105	105	0		CNA-DEK	0
CNA-DICER1	0	258	258	0		0	55	55	0		0	103	103	0		0	100	100	0	1	1	TRUE														CNA-DICER1	0	55	55	0		CNA-DICER1	0	103	103	0		CNA-DICER1	0
CNA-DOT1L	0	208	208	0		0	46	46	0		0	84	84	0		0	78	78	0	1	1	TRUE														CNA-DOT1L	0	46	46	0		CNA-DOT1L	0	84	84	0		CNA-DOT1L	0
CNA-EBF1	0	252	252	0		0	53	53	0		0	101	101	0		0	98	98	0	1	1	TRUE														CNA-EBF1	0	53	53	0		CNA-EBF1	0	101	101	0		CNA-EBF1	0
CNA-EML4	0	179	179	0		0	41	41	0		0	72	72	0		0	66	66	0	1	1	TRUE														CNA-EML4	0	41	41	0		CNA-EML4	0	72	72	0		CNA-EML4	0
CNA-EP300	0	259	259	0		0	55	55	0		0	105	105	0		0	99	99	0	1	1	TRUE														CNA-EP300	0	55	55	0		CNA-EP300	0	105	105	0		CNA-EP300	0
CNA-EPHA3	0	247	247	0		0	53	53	0		0	99	99	0		0	95	95	0	1	1	TRUE														CNA-EPHA3	0	53	53	0		CNA-EPHA3	0	99	99	0		CNA-EPHA3	0
CNA-EPHA5	0	207	207	0		0	45	45	0		0	82	82	0		0	80	80	0	1	1	TRUE														CNA-EPHA5	0	45	45	0		CNA-EPHA5	0	82	82	0		CNA-EPHA5	0
CNA-EPHB1	0	212	212	0		0	46	46	0		0	86	86	0		0	80	80	0	1	1	TRUE														CNA-EPHB1	0	46	46	0		CNA-EPHB1	0	86	86	0		CNA-EPHB1	0
CNA-EPS15	0	188	188	0		0	43	43	0		0	71	71	0		0	74	74	0	1	1	TRUE														CNA-EPS15	0	43	43	0		CNA-EPS15	0	71	71	0		CNA-EPS15	0
CNA-ERBB3	0	260	260	0		0	55	55	0		0	106	106	0		0	99	99	0	1	1	TRUE														CNA-ERBB3	0	55	55	0		CNA-ERBB3	0	106	106	0		CNA-ERBB3	0
CNA-ERBB4	0	257	257	0		0	54	54	0		0	103	103	0		0	100	100	0	1	1	TRUE														CNA-ERBB4	0	54	54	0		CNA-ERBB4	0	103	103	0		CNA-ERBB4	0
CNA-ERC1	0	211	211	0		0	46	46	0		0	85	85	0		0	80	80	0	1	1	TRUE														CNA-ERC1	0	46	46	0		CNA-ERC1	0	85	85	0		CNA-ERC1	0
CNA-ERCC3	0	250	250	0		0	52	52	0		0	104	104	0		0	94	94	0	1	1	TRUE														CNA-ERCC3	0	52	52	0		CNA-ERCC3	0	104	104	0		CNA-ERCC3	0
CNA-ERCC5	0	210	210	0		0	46	46	0		0	84	84	0		0	80	80	0	1	1	TRUE														CNA-ERCC5	0	46	46	0		CNA-ERCC5	0	84	84	0		CNA-ERCC5	0
CNA-ERG	0	260	260	0		0	55	55	0		0	105	105	0		0	100	100	0	1	1	TRUE														CNA-ERG	0	55	55	0		CNA-ERG	0	105	105	0		CNA-ERG	0
CNA-ETV1	0	245	245	0		0	53	53	0		0	96	96	0		0	96	96	0	1	1	TRUE														CNA-ETV1	0	53	53	0		CNA-ETV1	0	96	96	0		CNA-ETV1	0
CNA-ETV6	0	262	262	0		0	55	55	0		0	107	107	0		0	100	100	0	1	1	TRUE														CNA-ETV6	0	55	55	0		CNA-ETV6	0	107	107	0		CNA-ETV6	0
CNA-EXT2	0	261	261	0		0	55	55	0		0	106	106	0		0	100	100	0	1	1	TRUE														CNA-EXT2	0	55	55	0		CNA-EXT2	0	106	106	0		CNA-EXT2	0
CNA-EZH2	0	257	257	0		0	54	54	0		0	104	104	0		0	99	99	0	1	1	TRUE														CNA-EZH2	0	54	54	0		CNA-EZH2	0	104	104	0		CNA-EZH2	0
CNA-EZR	0	253	253	0		0	52	52	0		0	104	104	0		0	97	97	0	1	1	TRUE														CNA-EZR	0	52	52	0		CNA-EZR	0	104	104	0		CNA-EZR	0
CNA-FANCA	0	257	257	0		0	53	53	0		0	106	106	0		0	98	98	0	1	1	TRUE														CNA-FANCA	0	53	53	0		CNA-FANCA	0	106	106	0		CNA-FANCA	0
CNA-FANCC	0	258	258	0		0	54	54	0		0	104	104	0		0	100	100	0	1	1	TRUE														CNA-FANCC	0	54	54	0		CNA-FANCC	0	104	104	0		CNA-FANCC	0
CNA-FANCD2	0	256	256	0		0	55	55	0		0	103	103	0		0	98	98	0	1	1	TRUE														CNA-FANCD2	0	55	55	0		CNA-FANCD2	0	103	103	0		CNA-FANCD2	0
CNA-FANCE	0	255	255	0		0	53	53	0		0	106	106	0		0	96	96	0	1	1	TRUE														CNA-FANCE	0	53	53	0		CNA-FANCE	0	106	106	0		CNA-FANCE	0
CNA-FANCG	0	262	262	0		0	55	55	0		0	107	107	0		0	100	100	0	1	1	TRUE														CNA-FANCG	0	55	55	0		CNA-FANCG	0	107	107	0		CNA-FANCG	0
CNA-FANCL	0	253	253	0		0	53	53	0		0	101	101	0		0	99	99	0	1	1	TRUE														CNA-FANCL	0	53	53	0		CNA-FANCL	0	101	101	0		CNA-FANCL	0
CNA-FAS	0	256	256	0		0	52	52	0		0	104	104	0		0	100	100	0	1	1	TRUE														CNA-FAS	0	52	52	0		CNA-FAS	0	104	104	0		CNA-FAS	0
CNA-FBXO11	0	205	205	0		0	44	44	0		0	82	82	0		0	79	79	0	1	1	TRUE														CNA-FBXO11	0	44	44	0		CNA-FBXO11	0	82	82	0		CNA-FBXO11	0
CNA-FBXW7	0	250	250	0		0	52	52	0		0	99	99	0		0	99	99	0	1	1	TRUE														CNA-FBXW7	0	52	52	0		CNA-FBXW7	0	99	99	0		CNA-FBXW7	0
CNA-FCRL4	0	262	262	0		0	55	55	0		0	107	107	0		0	100	100	0	1	1	TRUE														CNA-FCRL4	0	55	55	0		CNA-FCRL4	0	107	107	0		CNA-FCRL4	0
CNA-FGF10	0	261	261	0		0	55	55	0		0	106	106	0		0	100	100	0	1	1	TRUE														CNA-FGF10	0	55	55	0		CNA-FGF10	0	106	106	0		CNA-FGF10	0
CNA-FGF14	0	207	207	0		0	45	45	0		0	82	82	0		0	80	80	0	1	1	TRUE														CNA-FGF14	0	45	45	0		CNA-FGF14	0	82	82	0		CNA-FGF14	0
CNA-FGF23	0	262	262	0		0	55	55	0		0	107	107	0		0	100	100	0	1	1	TRUE														CNA-FGF23	0	55	55	0		CNA-FGF23	0	107	107	0		CNA-FGF23	0
CNA-FGF6	0	212	212	0		0	46	46	0		0	86	86	0		0	80	80	0	1	1	TRUE														CNA-FGF6	0	46	46	0		CNA-FGF6	0	86	86	0		CNA-FGF6	0
CNA-FGFR1OP	0	254	254	0		0	53	53	0		0	102	102	0		0	99	99	0	1	1	TRUE														CNA-FGFR1OP	0	53	53	0		CNA-FGFR1OP	0	102	102	0		CNA-FGFR1OP	0
CNA-FH	0	257	257	0		0	54	54	0		0	105	105	0		0	98	98	0	1	1	TRUE														CNA-FH	0	54	54	0		CNA-FH	0	105	105	0		CNA-FH	0
CNA-FHIT	0	253	253	0		0	53	53	0		0	101	101	0		0	99	99	0	1	1	TRUE														CNA-FHIT	0	53	53	0		CNA-FHIT	0	101	101	0		CNA-FHIT	0
CNA-FLT1	0	257	257	0		0	53	53	0		0	104	104	0		0	100	100	0	1	1	TRUE														CNA-FLT1	0	53	53	0		CNA-FLT1	0	104	104	0		CNA-FLT1	0
CNA-FLT3	0	245	245	0		0	52	52	0		0	100	100	0		0	93	93	0	1	1	TRUE														CNA-FLT3	0	52	52	0		CNA-FLT3	0	100	100	0		CNA-FLT3	0
CNA-FNBP1	0	253	253	0		0	54	54	0		0	103	103	0		0	96	96	0	1	1	TRUE														CNA-FNBP1	0	54	54	0		CNA-FNBP1	0	103	103	0		CNA-FNBP1	0
CNA-FOXO1	0	221	221	0		0	47	47	0		0	92	92	0		0	82	82	0	1	1	TRUE														CNA-FOXO1	0	47	47	0		CNA-FOXO1	0	92	92	0		CNA-FOXO1	0
CNA-FOXP1	0	253	253	0		0	52	52	0		0	104	104	0		0	97	97	0	1	1	TRUE														CNA-FOXP1	0	52	52	0		CNA-FOXP1	0	104	104	0		CNA-FOXP1	0
CNA-FUBP1	0	239	239	0		0	52	52	0		0	94	94	0		0	93	93	0	1	1	TRUE														CNA-FUBP1	0	52	52	0		CNA-FUBP1	0	94	94	0		CNA-FUBP1	0
CNA-GAS7	0	212	212	0		0	46	46	0		0	86	86	0		0	80	80	0	1	1	TRUE														CNA-GAS7	0	46	46	0		CNA-GAS7	0	86	86	0		CNA-GAS7	0
CNA-GID4	0	262	262	0		0	55	55	0		0	107	107	0		0	100	100	0	1	1	TRUE														CNA-GID4	0	55	55	0		CNA-GID4	0	107	107	0		CNA-GID4	0
CNA-GMPS	0	259	259	0		0	55	55	0		0	104	104	0		0	100	100	0	1	1	TRUE														CNA-GMPS	0	55	55	0		CNA-GMPS	0	104	104	0		CNA-GMPS	0
CNA-GNAQ	0	261	261	0		0	55	55	0		0	106	106	0		0	100	100	0	1	1	TRUE														CNA-GNAQ	0	55	55	0		CNA-GNAQ	0	106	106	0		CNA-GNAQ	0
CNA-GOLGA5	0	209	209	0		0	46	46	0		0	83	83	0		0	80	80	0	1	1	TRUE														CNA-GOLGA5	0	46	46	0		CNA-GOLGA5	0	83	83	0		CNA-GOLGA5	0
CNA-GOPC	0	160	160	0		0	37	37	0		0	59	59	0		0	64	64	0	1	1	TRUE														CNA-GOPC	0	37	37	0		CNA-GOPC	0	59	59	0		CNA-GOPC	0
CNA-GPHN	0	187	187	0		0	40	40	0		0	74	74	0		0	73	73	0	1	1	TRUE														CNA-GPHN	0	40	40	0		CNA-GPHN	0	74	74	0		CNA-GPHN	0
CNA-GRIN2A	0	261	261	0		0	55	55	0		0	106	106	0		0	100	100	0	1	1	TRUE														CNA-GRIN2A	0	55	55	0		CNA-GRIN2A	0	106	106	0		CNA-GRIN2A	0
CNA-GSK3B	0	204	204	0		0	44	44	0		0	81	81	0		0	79	79	0	1	1	TRUE														CNA-GSK3B	0	44	44	0		CNA-GSK3B	0	81	81	0		CNA-GSK3B	0
CNA-H3F3A	0	261	261	0		0	55	55	0		0	106	106	0		0	100	100	0	1	1	TRUE														CNA-H3F3A	0	55	55	0		CNA-H3F3A	0	106	106	0		CNA-H3F3A	0
CNA-HERPUD1	0	211	211	0		0	46	46	0		0	85	85	0		0	80	80	0	1	1	TRUE														CNA-HERPUD1	0	46	46	0		CNA-HERPUD1	0	85	85	0		CNA-HERPUD1	0
CNA-HGF	0	203	203	0		0	45	45	0		0	80	80	0		0	78	78	0	1	1	TRUE														CNA-HGF	0	45	45	0		CNA-HGF	0	80	80	0		CNA-HGF	0
CNA-HMGA1	0	212	212	0		0	46	46	0		0	86	86	0		0	80	80	0	1	1	TRUE														CNA-HMGA1	0	46	46	0		CNA-HMGA1	0	86	86	0		CNA-HMGA1	0
CNA-HNRNPA2B1	0	211	211	0		0	46	46	0		0	85	85	0		0	80	80	0	1	1	TRUE														CNA-HNRNPA2B1	0	46	46	0		CNA-HNRNPA2B1	0	85	85	0		CNA-HNRNPA2B1	0
CNA-HSP90AA1	0	256	256	0		0	53	53	0		0	104	104	0		0	99	99	0	1	1	TRUE														CNA-HSP90AA1	0	53	53	0		CNA-HSP90AA1	0	104	104	0		CNA-HSP90AA1	0
CNA-IDH1	0	261	261	0		0	55	55	0		0	106	106	0		0	100	100	0	1	1	TRUE														CNA-IDH1	0	55	55	0		CNA-IDH1	0	106	106	0		CNA-IDH1	0
CNA-IGF1R	0	261	261	0		0	55	55	0		0	106	106	0		0	100	100	0	1	1	TRUE														CNA-IGF1R	0	55	55	0		CNA-IGF1R	0	106	106	0		CNA-IGF1R	0
CNA-IL2	0	209	209	0		0	46	46	0		0	84	84	0		0	79	79	0	1	1	TRUE														CNA-IL2	0	46	46	0		CNA-IL2	0	84	84	0		CNA-IL2	0
CNA-IL21R	0	212	212	0		0	46	46	0		0	86	86	0		0	80	80	0	1	1	TRUE														CNA-IL21R	0	46	46	0		CNA-IL21R	0	86	86	0		CNA-IL21R	0
CNA-IL6ST	0	198	198	0		0	44	44	0		0	77	77	0		0	77	77	0	1	1	TRUE														CNA-IL6ST	0	44	44	0		CNA-IL6ST	0	77	77	0		CNA-IL6ST	0
CNA-IL7R	0	260	260	0		0	55	55	0		0	106	106	0		0	99	99	0	1	1	TRUE														CNA-IL7R	0	55	55	0		CNA-IL7R	0	106	106	0		CNA-IL7R	0
CNA-IRF4	0	261	261	0		0	55	55	0		0	106	106	0		0	100	100	0	1	1	TRUE														CNA-IRF4	0	55	55	0		CNA-IRF4	0	106	106	0		CNA-IRF4	0
CNA-ITK	0	260	260	0		0	54	54	0		0	106	106	0		0	100	100	0	1	1	TRUE														CNA-ITK	0	54	54	0		CNA-ITK	0	106	106	0		CNA-ITK	0
CNA-JAK1	0	255	255	0		0	54	54	0		0	102	102	0		0	99	99	0	1	1	TRUE														CNA-JAK1	0	54	54	0		CNA-JAK1	0	102	102	0		CNA-JAK1	0
CNA-JAK2	0	207	207	0		0	44	44	0		0	84	84	0		0	79	79	0	1	1	TRUE														CNA-JAK2	0	44	44	0		CNA-JAK2	0	84	84	0		CNA-JAK2	0
CNA-JAZF1	0	261	261	0		0	55	55	0		0	106	106	0		0	100	100	0	1	1	TRUE														CNA-JAZF1	0	55	55	0		CNA-JAZF1	0	106	106	0		CNA-JAZF1	0
CNA-KDR	0	259	259	0		0	55	55	0		0	105	105	0		0	99	99	0	1	1	TRUE														CNA-KDR	0	55	55	0		CNA-KDR	0	105	105	0		CNA-KDR	0
CNA-KIAA1549	0	259	259	0		0	54	54	0		0	105	105	0		0	100	100	0	1	1	TRUE														CNA-KIAA1549	0	54	54	0		CNA-KIAA1549	0	105	105	0		CNA-KIAA1549	0
CNA-KIF5B	0	244	244	0		0	49	49	0		0	101	101	0		0	94	94	0	1	1	TRUE														CNA-KIF5B	0	49	49	0		CNA-KIF5B	0	101	101	0		CNA-KIF5B	0
CNA-KIT	0	260	260	0		0	55	55	0		0	105	105	0		0	100	100	0	1	1	TRUE														CNA-KIT	0	55	55	0		CNA-KIT	0	105	105	0		CNA-KIT	0
CNA-KMT2A	0	252	252	0		0	52	52	0		0	103	103	0		0	97	97	0	1	1	TRUE														CNA-KMT2A	0	52	52	0		CNA-KMT2A	0	103	103	0		CNA-KMT2A	0
CNA-KMT2C	0	212	212	0		0	47	47	0		0	84	84	0		0	81	81	0	1	1	TRUE														CNA-KMT2C	0	47	47	0		CNA-KMT2C	0	84	84	0		CNA-KMT2C	0
CNA-KMT2D	0	239	239	0		0	51	51	0		0	94	94	0		0	94	94	0	1	1	TRUE														CNA-KMT2D	0	51	51	0		CNA-KMT2D	0	94	94	0		CNA-KMT2D	0
CNA-KNL1	0	175	175	0		0	41	41	0		0	67	67	0		0	67	67	0	1	1	TRUE														CNA-KNL1	0	41	41	0		CNA-KNL1	0	67	67	0		CNA-KNL1	0
CNA-KTN1	0	205	205	0		0	45	45	0		0	82	82	0		0	78	78	0	1	1	TRUE														CNA-KTN1	0	45	45	0		CNA-KTN1	0	82	82	0		CNA-KTN1	0
CNA-LCK	0	262	262	0		0	55	55	0		0	107	107	0		0	100	100	0	1	1	TRUE														CNA-LCK	0	55	55	0		CNA-LCK	0	107	107	0		CNA-LCK	0
CNA-LIFR	0	238	238	0		0	50	50	0		0	96	96	0		0	92	92	0	1	1	TRUE														CNA-LIFR	0	50	50	0		CNA-LIFR	0	96	96	0		CNA-LIFR	0
CNA-LPP	0	262	262	0		0	55	55	0		0	107	107	0		0	100	100	0	1	1	TRUE														CNA-LPP	0	55	55	0		CNA-LPP	0	107	107	0		CNA-LPP	0
CNA-LRIG3	0	209	209	0		0	46	46	0		0	83	83	0		0	80	80	0	1	1	TRUE														CNA-LRIG3	0	46	46	0		CNA-LRIG3	0	83	83	0		CNA-LRIG3	0
CNA-LRP1B	0	250	250	0		0	53	53	0		0	101	101	0		0	96	96	0	1	1	TRUE														CNA-LRP1B	0	53	53	0		CNA-LRP1B	0	101	101	0		CNA-LRP1B	0
CNA-MAF	0	258	258	0		0	55	55	0		0	105	105	0		0	98	98	0	1	1	TRUE														CNA-MAF	0	55	55	0		CNA-MAF	0	105	105	0		CNA-MAF	0
CNA-MALT1	0	162	162	0		0	36	36	0		0	60	60	0		0	66	66	0	1	1	TRUE														CNA-MALT1	0	36	36	0		CNA-MALT1	0	60	60	0		CNA-MALT1	0
CNA-MAML2	0	260	260	0		0	55	55	0		0	106	106	0		0	99	99	0	1	1	TRUE														CNA-MAML2	0	55	55	0		CNA-MAML2	0	106	106	0		CNA-MAML2	0
CNA-MAP2K1	0	262	262	0		0	55	55	0		0	107	107	0		0	100	100	0	1	1	TRUE														CNA-MAP2K1	0	55	55	0		CNA-MAP2K1	0	107	107	0		CNA-MAP2K1	0
CNA-MAP2K4	0	204	204	0		0	44	44	0		0	83	83	0		0	77	77	0	1	1	TRUE														CNA-MAP2K4	0	44	44	0		CNA-MAP2K4	0	83	83	0		CNA-MAP2K4	0
CNA-MAP3K1	0	207	207	0		0	42	42	0		0	84	84	0		0	81	81	0	1	1	TRUE														CNA-MAP3K1	0	42	42	0		CNA-MAP3K1	0	84	84	0		CNA-MAP3K1	0
CNA-MDS2	0	257	257	0		0	55	55	0		0	104	104	0		0	98	98	0	1	1	TRUE														CNA-MDS2	0	55	55	0		CNA-MDS2	0	104	104	0		CNA-MDS2	0
CNA-MET	0	260	260	0		0	55	55	0		0	105	105	0		0	100	100	0	1	1	TRUE														CNA-MET	0	55	55	0		CNA-MET	0	105	105	0		CNA-MET	0
CNA-MITF	0	255	255	0		0	54	54	0		0	102	102	0		0	99	99	0	1	1	TRUE														CNA-MITF	0	54	54	0		CNA-MITF	0	102	102	0		CNA-MITF	0
CNA-MLF1	0	234	234	0		0	48	48	0		0	90	90	0		0	96	96	0	1	1	TRUE														CNA-MLF1	0	48	48	0		CNA-MLF1	0	90	90	0		CNA-MLF1	0
CNA-MLH1	0	261	261	0		0	55	55	0		0	106	106	0		0	100	100	0	1	1	TRUE														CNA-MLH1	0	55	55	0		CNA-MLH1	0	106	106	0		CNA-MLH1	0
CNA-MLLT10	0	214	214	0		0	37	37	0		0	86	86	0		0	91	91	0	1	1	TRUE														CNA-MLLT10	0	37	37	0		CNA-MLLT10	0	86	86	0		CNA-MLLT10	0
CNA-MNX1	0	190	190	0		0	42	42	0		0	80	80	0		0	68	68	0	1	1	TRUE														CNA-MNX1	0	42	42	0		CNA-MNX1	0	80	80	0		CNA-MNX1	0
CNA-MRE11	0	244	244	0		0	52	52	0		0	95	95	0		0	97	97	0	1	1	TRUE														CNA-MRE11	0	52	52	0		CNA-MRE11	0	95	95	0		CNA-MRE11	0
CNA-MSH2	0	258	258	0		0	54	54	0		0	104	104	0		0	100	100	0	1	1	TRUE														CNA-MSH2	0	54	54	0		CNA-MSH2	0	104	104	0		CNA-MSH2	0
CNA-MSH6	0	259	259	0		0	54	54	0		0	105	105	0		0	100	100	0	1	1	TRUE														CNA-MSH6	0	54	54	0		CNA-MSH6	0	105	105	0		CNA-MSH6	0
CNA-MSI2	0	233	233	0		0	50	50	0		0	97	97	0		0	86	86	0	1	1	TRUE														CNA-MSI2	0	50	50	0		CNA-MSI2	0	97	97	0		CNA-MSI2	0
CNA-MYD88	0	262	262	0		0	55	55	0		0	107	107	0		0	100	100	0	1	1	TRUE														CNA-MYD88	0	55	55	0		CNA-MYD88	0	107	107	0		CNA-MYD88	0
CNA-MYH11	0	201	201	0		0	42	42	0		0	80	80	0		0	79	79	0	1	1	TRUE														CNA-MYH11	0	42	42	0		CNA-MYH11	0	80	80	0		CNA-MYH11	0
CNA-MYH9	0	208	208	0		0	44	44	0		0	84	84	0		0	80	80	0	1	1	TRUE														CNA-MYH9	0	44	44	0		CNA-MYH9	0	84	84	0		CNA-MYH9	0
CNA-NACA	0	210	210	0		0	46	46	0		0	84	84	0		0	80	80	0	1	1	TRUE														CNA-NACA	0	46	46	0		CNA-NACA	0	84	84	0		CNA-NACA	0
CNA-NCKIPSD	0	212	212	0		0	46	46	0		0	86	86	0		0	80	80	0	1	1	TRUE														CNA-NCKIPSD	0	46	46	0		CNA-NCKIPSD	0	86	86	0		CNA-NCKIPSD	0
CNA-NCOA1	0	208	208	0		0	45	45	0		0	83	83	0		0	80	80	0	1	1	TRUE														CNA-NCOA1	0	45	45	0		CNA-NCOA1	0	83	83	0		CNA-NCOA1	0
CNA-NCOA4	0	210	210	0		0	46	46	0		0	84	84	0		0	80	80	0	1	1	TRUE														CNA-NCOA4	0	46	46	0		CNA-NCOA4	0	84	84	0		CNA-NCOA4	0
CNA-NFE2L2	0	255	255	0		0	55	55	0		0	103	103	0		0	97	97	0	1	1	TRUE														CNA-NFE2L2	0	55	55	0		CNA-NFE2L2	0	103	103	0		CNA-NFE2L2	0
CNA-NFKB2	0	257	257	0		0	52	52	0		0	106	106	0		0	99	99	0	1	1	TRUE														CNA-NFKB2	0	52	52	0		CNA-NFKB2	0	106	106	0		CNA-NFKB2	0
CNA-NIN	0	251	251	0		0	53	53	0		0	102	102	0		0	96	96	0	1	1	TRUE														CNA-NIN	0	53	53	0		CNA-NIN	0	102	102	0		CNA-NIN	0
CNA-NOTCH2	0	261	261	0		0	55	55	0		0	106	106	0		0	100	100	0	1	1	TRUE														CNA-NOTCH2	0	55	55	0		CNA-NOTCH2	0	106	106	0		CNA-NOTCH2	0
CNA-NPM1	0	252	252	0		0	54	54	0		0	99	99	0		0	99	99	0	1	1	TRUE														CNA-NPM1	0	54	54	0		CNA-NPM1	0	99	99	0		CNA-NPM1	0
CNA-NR4A3	0	260	260	0		0	55	55	0		0	105	105	0		0	100	100	0	1	1	TRUE														CNA-NR4A3	0	55	55	0		CNA-NR4A3	0	105	105	0		CNA-NR4A3	0
CNA-NSD1	0	262	262	0		0	55	55	0		0	107	107	0		0	100	100	0	1	1	TRUE														CNA-NSD1	0	55	55	0		CNA-NSD1	0	107	107	0		CNA-NSD1	0
CNA-NSD2	0	212	212	0		0	46	46	0		0	86	86	0		0	80	80	0	1	1	TRUE														CNA-NSD2	0	46	46	0		CNA-NSD2	0	86	86	0		CNA-NSD2	0
CNA-NT5C2	0	195	195	0		0	42	42	0		0	76	76	0		0	77	77	0	1	1	TRUE														CNA-NT5C2	0	42	42	0		CNA-NT5C2	0	76	76	0		CNA-NT5C2	0
CNA-NUP214	0	258	258	0		0	55	55	0		0	104	104	0		0	99	99	0	1	1	TRUE														CNA-NUP214	0	55	55	0		CNA-NUP214	0	104	104	0		CNA-NUP214	0
CNA-NUP93	0	260	260	0		0	55	55	0		0	105	105	0		0	100	100	0	1	1	TRUE														CNA-NUP93	0	55	55	0		CNA-NUP93	0	105	105	0		CNA-NUP93	0
CNA-NUP98	0	256	256	0		0	54	54	0		0	103	103	0		0	99	99	0	1	1	TRUE														CNA-NUP98	0	54	54	0		CNA-NUP98	0	103	103	0		CNA-NUP98	0
CNA-NUTM1	0	262	262	0		0	55	55	0		0	107	107	0		0	100	100	0	1	1	TRUE														CNA-NUTM1	0	55	55	0		CNA-NUTM1	0	107	107	0		CNA-NUTM1	0
CNA-PALB2	0	260	260	0		0	55	55	0		0	106	106	0		0	99	99	0	1	1	TRUE														CNA-PALB2	0	55	55	0		CNA-PALB2	0	106	106	0		CNA-PALB2	0
CNA-PBRM1	0	258	258	0		0	54	54	0		0	104	104	0		0	100	100	0	1	1	TRUE														CNA-PBRM1	0	54	54	0		CNA-PBRM1	0	104	104	0		CNA-PBRM1	0
CNA-PCSK7	0	212	212	0		0	46	46	0		0	86	86	0		0	80	80	0	1	1	TRUE														CNA-PCSK7	0	46	46	0		CNA-PCSK7	0	86	86	0		CNA-PCSK7	0
CNA-PDGFRB	0	261	261	0		0	55	55	0		0	107	107	0		0	99	99	0	1	1	TRUE														CNA-PDGFRB	0	55	55	0		CNA-PDGFRB	0	107	107	0		CNA-PDGFRB	0
CNA-PDK1	0	209	209	0		0	46	46	0		0	83	83	0		0	80	80	0	1	1	TRUE														CNA-PDK1	0	46	46	0		CNA-PDK1	0	83	83	0		CNA-PDK1	0
CNA-PER1	0	251	251	0		0	52	52	0		0	101	101	0		0	98	98	0	1	1	TRUE														CNA-PER1	0	52	52	0		CNA-PER1	0	101	101	0		CNA-PER1	0
CNA-PICALM	0	191	191	0		0	42	42	0		0	73	73	0		0	76	76	0	1	1	TRUE														CNA-PICALM	0	42	42	0		CNA-PICALM	0	73	73	0		CNA-PICALM	0
CNA-PIK3CA	0	261	261	0		0	55	55	0		0	106	106	0		0	100	100	0	1	1	TRUE														CNA-PIK3CA	0	55	55	0		CNA-PIK3CA	0	106	106	0		CNA-PIK3CA	0
CNA-PIK3R1	0	260	260	0		0	55	55	0		0	105	105	0		0	100	100	0	1	1	TRUE														CNA-PIK3R1	0	55	55	0		CNA-PIK3R1	0	105	105	0		CNA-PIK3R1	0
CNA-PIM1	0	262	262	0		0	55	55	0		0	107	107	0		0	100	100	0	1	1	TRUE														CNA-PIM1	0	55	55	0		CNA-PIM1	0	107	107	0		CNA-PIM1	0
CNA-PML	0	212	212	0		0	46	46	0		0	86	86	0		0	80	80	0	1	1	TRUE														CNA-PML	0	46	46	0		CNA-PML	0	86	86	0		CNA-PML	0
CNA-PMS2	0	253	253	0		0	55	55	0		0	101	101	0		0	97	97	0	1	1	TRUE														CNA-PMS2	0	55	55	0		CNA-PMS2	0	101	101	0		CNA-PMS2	0
CNA-POLE	0	261	261	0		0	55	55	0		0	107	107	0		0	99	99	0	1	1	TRUE														CNA-POLE	0	55	55	0		CNA-POLE	0	107	107	0		CNA-POLE	0
CNA-POT1	0	257	257	0		0	54	54	0		0	104	104	0		0	99	99	0	1	1	TRUE														CNA-POT1	0	54	54	0		CNA-POT1	0	104	104	0		CNA-POT1	0
CNA-POU2AF1	0	262	262	0		0	55	55	0		0	107	107	0		0	100	100	0	1	1	TRUE														CNA-POU2AF1	0	55	55	0		CNA-POU2AF1	0	107	107	0		CNA-POU2AF1	0
CNA-PRCC	0	262	262	0		0	55	55	0		0	107	107	0		0	100	100	0	1	1	TRUE														CNA-PRCC	0	55	55	0		CNA-PRCC	0	107	107	0		CNA-PRCC	0
CNA-PTCH1	0	261	261	0		0	55	55	0		0	106	106	0		0	100	100	0	1	1	TRUE														CNA-PTCH1	0	55	55	0		CNA-PTCH1	0	106	106	0		CNA-PTCH1	0
CNA-PTEN	0	256	256	0		0	53	53	0		0	103	103	0		0	100	100	0	1	1	TRUE														CNA-PTEN	0	53	53	0		CNA-PTEN	0	103	103	0		CNA-PTEN	0
CNA-PTPN11	0	262	262	0		0	55	55	0		0	107	107	0		0	100	100	0	1	1	TRUE														CNA-PTPN11	0	55	55	0		CNA-PTPN11	0	107	107	0		CNA-PTPN11	0
CNA-PTPRC	0	239	239	0		0	51	51	0		0	93	93	0		0	95	95	0	1	1	TRUE														CNA-PTPRC	0	51	51	0		CNA-PTPRC	0	93	93	0		CNA-PTPRC	0
CNA-RABEP1	0	208	208	0		0	45	45	0		0	83	83	0		0	80	80	0	1	1	TRUE														CNA-RABEP1	0	45	45	0		CNA-RABEP1	0	83	83	0		CNA-RABEP1	0
CNA-RAC1	0	259	259	0		0	55	55	0		0	105	105	0		0	99	99	0	1	1	TRUE														CNA-RAC1	0	55	55	0		CNA-RAC1	0	105	105	0		CNA-RAC1	0
CNA-RAD50	0	247	247	0		0	52	52	0		0	97	97	0		0	98	98	0	1	1	TRUE														CNA-RAD50	0	52	52	0		CNA-RAD50	0	97	97	0		CNA-RAD50	0
CNA-RAD51	0	212	212	0		0	46	46	0		0	86	86	0		0	80	80	0	1	1	TRUE														CNA-RAD51	0	46	46	0		CNA-RAD51	0	86	86	0		CNA-RAD51	0
CNA-RAD51B	0	208	208	0		0	46	46	0		0	82	82	0		0	80	80	0	1	1	TRUE														CNA-RAD51B	0	46	46	0		CNA-RAD51B	0	82	82	0		CNA-RAD51B	0
CNA-RALGDS	0	175	175	0		0	36	36	0		0	73	73	0		0	66	66	0	1	1	TRUE														CNA-RALGDS	0	36	36	0		CNA-RALGDS	0	73	73	0		CNA-RALGDS	0
CNA-RANBP17	0	207	207	0		0	45	45	0		0	82	82	0		0	80	80	0	1	1	TRUE														CNA-RANBP17	0	45	45	0		CNA-RANBP17	0	82	82	0		CNA-RANBP17	0
CNA-RAP1GDS1	0	206	206	0		0	45	45	0		0	83	83	0		0	78	78	0	1	1	TRUE														CNA-RAP1GDS1	0	45	45	0		CNA-RAP1GDS1	0	83	83	0		CNA-RAP1GDS1	0
CNA-RB1	0	250	250	0		0	53	53	0		0	101	101	0		0	96	96	0	1	1	TRUE														CNA-RB1	0	53	53	0		CNA-RB1	0	101	101	0		CNA-RB1	0
CNA-RBM15	0	210	210	0		0	46	46	0		0	84	84	0		0	80	80	0	1	1	TRUE														CNA-RBM15	0	46	46	0		CNA-RBM15	0	84	84	0		CNA-RBM15	0
CNA-REL	0	208	208	0		0	45	45	0		0	83	83	0		0	80	80	0	1	1	TRUE														CNA-REL	0	45	45	0		CNA-REL	0	83	83	0		CNA-REL	0
CNA-RET	0	260	260	0		0	54	54	0		0	106	106	0		0	100	100	0	1	1	TRUE														CNA-RET	0	54	54	0		CNA-RET	0	106	106	0		CNA-RET	0
CNA-RICTOR	0	220	220	0		0	47	47	0		0	89	89	0		0	84	84	0	1	1	TRUE														CNA-RICTOR	0	47	47	0		CNA-RICTOR	0	89	89	0		CNA-RICTOR	0
CNA-RMI2	0	207	207	0		0	45	45	0		0	82	82	0		0	80	80	0	1	1	TRUE														CNA-RMI2	0	45	45	0		CNA-RMI2	0	82	82	0		CNA-RMI2	0
CNA-ROS1	0	250	250	0		0	52	52	0		0	100	100	0		0	98	98	0	1	1	TRUE														CNA-ROS1	0	52	52	0		CNA-ROS1	0	100	100	0		CNA-ROS1	0
CNA-RPL5	0	201	201	0		0	43	43	0		0	80	80	0		0	78	78	0	1	1	TRUE														CNA-RPL5	0	43	43	0		CNA-RPL5	0	80	80	0		CNA-RPL5	0
CNA-RPN1	0	261	261	0		0	55	55	0		0	106	106	0		0	100	100	0	1	1	TRUE														CNA-RPN1	0	55	55	0		CNA-RPN1	0	106	106	0		CNA-RPN1	0
CNA-RPTOR	0	212	212	0		0	46	46	0		0	86	86	0		0	80	80	0	1	1	TRUE														CNA-RPTOR	0	46	46	0		CNA-RPTOR	0	86	86	0		CNA-RPTOR	0
CNA-RUNX1	0	239	239	0		0	52	52	0		0	93	93	0		0	94	94	0	1	1	TRUE														CNA-RUNX1	0	52	52	0		CNA-RUNX1	0	93	93	0		CNA-RUNX1	0
CNA-RUNx1T1	0	262	262	0		0	55	55	0		0	107	107	0		0	100	100	0	1	1	TRUE														CNA-RUNx1T1	0	55	55	0		CNA-RUNx1T1	0	107	107	0		CNA-RUNx1T1	0
CNA-SDHAF2	0	254	254	0		0	52	52	0		0	105	105	0		0	97	97	0	1	1	TRUE														CNA-SDHAF2	0	52	52	0		CNA-SDHAF2	0	105	105	0		CNA-SDHAF2	0
CNA-SDHD	0	262	262	0		0	55	55	0		0	107	107	0		0	100	100	0	1	1	TRUE														CNA-SDHD	0	55	55	0		CNA-SDHD	0	107	107	0		CNA-SDHD	0
CNA-SET	0	200	200	0		0	43	43	0		0	81	81	0		0	76	76	0	1	1	TRUE														CNA-SET	0	43	43	0		CNA-SET	0	81	81	0		CNA-SET	0
CNA-SETD2	0	255	255	0		0	54	54	0		0	103	103	0		0	98	98	0	1	1	TRUE														CNA-SETD2	0	54	54	0		CNA-SETD2	0	103	103	0		CNA-SETD2	0
CNA-SF3B1	0	257	257	0		0	54	54	0		0	104	104	0		0	99	99	0	1	1	TRUE														CNA-SF3B1	0	54	54	0		CNA-SF3B1	0	104	104	0		CNA-SF3B1	0
CNA-SH2B3	0	212	212	0		0	46	46	0		0	86	86	0		0	80	80	0	1	1	TRUE														CNA-SH2B3	0	46	46	0		CNA-SH2B3	0	86	86	0		CNA-SH2B3	0
CNA-SH3GL1	0	212	212	0		0	46	46	0		0	86	86	0		0	80	80	0	1	1	TRUE														CNA-SH3GL1	0	46	46	0		CNA-SH3GL1	0	86	86	0		CNA-SH3GL1	0
CNA-SLC34A2	0	261	261	0		0	55	55	0		0	106	106	0		0	100	100	0	1	1	TRUE														CNA-SLC34A2	0	55	55	0		CNA-SLC34A2	0	106	106	0		CNA-SLC34A2	0
CNA-SMAD2	0	258	258	0		0	54	54	0		0	104	104	0		0	100	100	0	1	1	TRUE														CNA-SMAD2	0	54	54	0		CNA-SMAD2	0	104	104	0		CNA-SMAD2	0
CNA-SMAD4	0	259	259	0		0	55	55	0		0	104	104	0		0	100	100	0	1	1	TRUE														CNA-SMAD4	0	55	55	0		CNA-SMAD4	0	104	104	0		CNA-SMAD4	0
CNA-SMARCB1	0	262	262	0		0	55	55	0		0	107	107	0		0	100	100	0	1	1	TRUE														CNA-SMARCB1	0	55	55	0		CNA-SMARCB1	0	107	107	0		CNA-SMARCB1	0
CNA-SNX29	0	254	254	0		0	54	54	0		0	103	103	0		0	97	97	0	1	1	TRUE														CNA-SNX29	0	54	54	0		CNA-SNX29	0	103	103	0		CNA-SNX29	0
CNA-SPECC1	0	257	257	0		0	55	55	0		0	103	103	0		0	99	99	0	1	1	TRUE														CNA-SPECC1	0	55	55	0		CNA-SPECC1	0	103	103	0		CNA-SPECC1	0
CNA-SPEN	0	260	260	0		0	55	55	0		0	105	105	0		0	100	100	0	1	1	TRUE														CNA-SPEN	0	55	55	0		CNA-SPEN	0	105	105	0		CNA-SPEN	0
CNA-SRSF3	0	260	260	0		0	55	55	0		0	105	105	0		0	100	100	0	1	1	TRUE														CNA-SRSF3	0	55	55	0		CNA-SRSF3	0	105	105	0		CNA-SRSF3	0
CNA-STAT4	0	197	197	0		0	42	42	0		0	79	79	0		0	76	76	0	1	1	TRUE														CNA-STAT4	0	42	42	0		CNA-STAT4	0	79	79	0		CNA-STAT4	0
CNA-STIL	0	258	258	0		0	55	55	0		0	104	104	0		0	99	99	0	1	1	TRUE														CNA-STIL	0	55	55	0		CNA-STIL	0	104	104	0		CNA-STIL	0
CNA-SUFU	0	262	262	0		0	55	55	0		0	107	107	0		0	100	100	0	1	1	TRUE														CNA-SUFU	0	55	55	0		CNA-SUFU	0	107	107	0		CNA-SUFU	0
CNA-TCF12	0	209	209	0		0	46	46	0		0	83	83	0		0	80	80	0	1	1	TRUE														CNA-TCF12	0	46	46	0		CNA-TCF12	0	83	83	0		CNA-TCF12	0
CNA-TCF3	0	192	192	0		0	44	44	0		0	77	77	0		0	71	71	0	1	1	TRUE														CNA-TCF3	0	44	44	0		CNA-TCF3	0	77	77	0		CNA-TCF3	0
CNA-TCF7L2	0	260	260	0		0	55	55	0		0	105	105	0		0	100	100	0	1	1	TRUE														CNA-TCF7L2	0	55	55	0		CNA-TCF7L2	0	105	105	0		CNA-TCF7L2	0
CNA-TET1	0	228	228	0		0	44	44	0		0	97	97	0		0	87	87	0	1	1	TRUE														CNA-TET1	0	44	44	0		CNA-TET1	0	97	97	0		CNA-TET1	0
CNA-TET2	0	209	209	0		0	46	46	0		0	84	84	0		0	79	79	0	1	1	TRUE														CNA-TET2	0	46	46	0		CNA-TET2	0	84	84	0		CNA-TET2	0
CNA-TFG	0	208	208	0		0	45	45	0		0	83	83	0		0	80	80	0	1	1	TRUE														CNA-TFG	0	45	45	0		CNA-TFG	0	83	83	0		CNA-TFG	0
CNA-TFRC	0	260	260	0		0	55	55	0		0	105	105	0		0	100	100	0	1	1	TRUE														CNA-TFRC	0	55	55	0		CNA-TFRC	0	105	105	0		CNA-TFRC	0
CNA-TGFBR2	0	261	261	0		0	55	55	0		0	107	107	0		0	99	99	0	1	1	TRUE														CNA-TGFBR2	0	55	55	0		CNA-TGFBR2	0	107	107	0		CNA-TGFBR2	0
CNA-TNFRSF17	0	212	212	0		0	46	46	0		0	86	86	0		0	80	80	0	1	1	TRUE														CNA-TNFRSF17	0	46	46	0		CNA-TNFRSF17	0	86	86	0		CNA-TNFRSF17	0
CNA-TOP1	0	257	257	0		0	55	55	0		0	102	102	0		0	100	100	0	1	1	TRUE														CNA-TOP1	0	55	55	0		CNA-TOP1	0	102	102	0		CNA-TOP1	0
CNA-TP53	0	235	235	0		0	50	50	0		0	96	96	0		0	89	89	0	1	1	TRUE														CNA-TP53	0	50	50	0		CNA-TP53	0	96	96	0		CNA-TP53	0
CNA-TPM3	0	260	260	0		0	55	55	0		0	105	105	0		0	100	100	0	1	1	TRUE														CNA-TPM3	0	55	55	0		CNA-TPM3	0	105	105	0		CNA-TPM3	0
CNA-TPM4	0	252	252	0		0	53	53	0		0	102	102	0		0	97	97	0	1	1	TRUE														CNA-TPM4	0	53	53	0		CNA-TPM4	0	102	102	0		CNA-TPM4	0
CNA-TRIM26	0	212	212	0		0	46	46	0		0	86	86	0		0	80	80	0	1	1	TRUE														CNA-TRIM26	0	46	46	0		CNA-TRIM26	0	86	86	0		CNA-TRIM26	0
CNA-TRIM27	0	259	259	0		0	54	54	0		0	105	105	0		0	100	100	0	1	1	TRUE														CNA-TRIM27	0	54	54	0		CNA-TRIM27	0	105	105	0		CNA-TRIM27	0
CNA-TRIM33	0	166	166	0		0	36	36	0		0	64	64	0		0	66	66	0	1	1	TRUE														CNA-TRIM33	0	36	36	0		CNA-TRIM33	0	64	64	0		CNA-TRIM33	0
CNA-TRIP11	0	208	208	0		0	46	46	0		0	82	82	0		0	80	80	0	1	1	TRUE														CNA-TRIP11	0	46	46	0		CNA-TRIP11	0	82	82	0		CNA-TRIP11	0
CNA-TRRAP	0	255	255	0		0	54	54	0		0	102	102	0		0	99	99	0	1	1	TRUE														CNA-TRRAP	0	54	54	0		CNA-TRRAP	0	102	102	0		CNA-TRRAP	0
CNA-TSC1	0	261	261	0		0	55	55	0		0	106	106	0		0	100	100	0	1	1	TRUE														CNA-TSC1	0	55	55	0		CNA-TSC1	0	106	106	0		CNA-TSC1	0
CNA-TSHR	0	256	256	0		0	54	54	0		0	103	103	0		0	99	99	0	1	1	TRUE														CNA-TSHR	0	54	54	0		CNA-TSHR	0	103	103	0		CNA-TSHR	0
CNA-TTL	0	212	212	0		0	46	46	0		0	86	86	0		0	80	80	0	1	1	TRUE														CNA-TTL	0	46	46	0		CNA-TTL	0	86	86	0		CNA-TTL	0
CNA-U2AF1	0	262	262	0		0	55	55	0		0	107	107	0		0	100	100	0	1	1	TRUE														CNA-U2AF1	0	55	55	0		CNA-U2AF1	0	107	107	0		CNA-U2AF1	0
CNA-USP6	0	251	251	0		0	53	53	0		0	100	100	0		0	98	98	0	1	1	TRUE														CNA-USP6	0	53	53	0		CNA-USP6	0	100	100	0		CNA-USP6	0
CNA-VEGFB	0	212	212	0		0	46	46	0		0	86	86	0		0	80	80	0	1	1	TRUE														CNA-VEGFB	0	46	46	0		CNA-VEGFB	0	86	86	0		CNA-VEGFB	0
CNA-VTI1A	0	257	257	0		0	54	54	0		0	104	104	0		0	99	99	0	1	1	TRUE														CNA-VTI1A	0	54	54	0		CNA-VTI1A	0	104	104	0		CNA-VTI1A	0
CNA-WDCP	0	262	262	0		0	55	55	0		0	107	107	0		0	100	100	0	1	1	TRUE														CNA-WDCP	0	55	55	0		CNA-WDCP	0	107	107	0		CNA-WDCP	0
CNA-WISP3	0	260	260	0		0	54	54	0		0	106	106	0		0	100	100	0	1	1	TRUE														CNA-WISP3	0	54	54	0		CNA-WISP3	0	106	106	0		CNA-WISP3	0
CNA-WT1	0	255	255	0		0	53	53	0		0	103	103	0		0	99	99	0	1	1	TRUE														CNA-WT1	0	53	53	0		CNA-WT1	0	103	103	0		CNA-WT1	0
CNA-WWTR1	0	260	260	0		0	55	55	0		0	105	105	0		0	100	100	0	1	1	TRUE														CNA-WWTR1	0	55	55	0		CNA-WWTR1	0	105	105	0		CNA-WWTR1	0
CNA-XPA	0	209	209	0		0	46	46	0		0	83	83	0		0	80	80	0	1	1	TRUE														CNA-XPA	0	46	46	0		CNA-XPA	0	83	83	0		CNA-XPA	0
CNA-XPC	0	262	262	0		0	55	55	0		0	107	107	0		0	100	100	0	1	1	TRUE														CNA-XPC	0	55	55	0		CNA-XPC	0	107	107	0		CNA-XPC	0
CNA-XPO1	0	210	210	0		0	46	46	0		0	84	84	0		0	80	80	0	1	1	TRUE														CNA-XPO1	0	46	46	0		CNA-XPO1	0	84	84	0		CNA-XPO1	0
CNA-ZMYM2	0	207	207	0		0	44	44	0		0	83	83	0		0	80	80	0	1	1	TRUE														CNA-ZMYM2	0	44	44	0		CNA-ZMYM2	0	83	83	0		CNA-ZMYM2	0
CNA-ZNF384	0	262	262	0		0	55	55	0		0	107	107	0		0	100	100	0	1	1	TRUE														CNA-ZNF384	0	55	55	0		CNA-ZNF384	0	107	107	0		CNA-ZNF384	0
	All fusion-positive cases					EGFR fusion-positive					ERBB2 fusion-positive					ERBB4 fusion-positive																					EGFR fusion-positive						ERBB2 fusion-positive						ERBB4 fusion-positive
	Positive	Negative	Total	% Positive		Positive	Negative	Total	% Positive		Positive	Negative	Total	% Positive		Positive	Negative	Total	% Positive	P-value	Q-value	Exact Test															Positive	Negative	Total	% Positive			Positive	Negative	Total	% Positive			Positive
IHC-ALK	1	16	17	0.0588235		0	4	4	0		0	5	5	0		1	7	8	0.125	1	1	TRUE														IHC-ALK	0	4	4	0		IHC-ALK	0	5	5	0		IHC-ALK	1
IHC-Androgen Receptor	38	13	51	0.745098		2	1	3	0.666667		22	8	30	0.733333		14	4	18	0.777778	1	1	TRUE														IHC-Androgen Receptor	2	1	3	0.666667		IHC-Androgen Receptor	22	8	30	0.733333		IHC-Androgen Receptor	14
IHC-ER	69	47	116	0.594828		3	2	5	0.6		21	23	44	0.477273		45	22	67	0.671642	0.112479	1	TRUE														IHC-ER	3	2	5	0.6		IHC-ER	21	23	44	0.477273		IHC-ER	45
IHC-Her2/Neu	70	52	122	0.57377		1	12	13	0.0769231		66	11	77	0.857143		3	29	32	0.09375	1.29859e-15	5.70513e-13	FALSE														IHC-Her2/Neu	1	12	13	0.0769231		IHC-Her2/Neu	66	11	77	0.857143		IHC-Her2/Neu	3
IHC-PR	19	97	116	0.163793		3	3	6	0.5		3	40	43	0.0697674		13	54	67	0.19403	0.0200154	1	TRUE														IHC-PR	3	3	6	0.5		IHC-PR	3	40	43	0.0697674		IHC-PR	13
IHC-PTEN	94	6	100	0.94		12	1	13	0.923077		49	1	50	0.98		33	4	37	0.891892	0.170019	1	TRUE														IHC-PTEN	12	1	13	0.923077		IHC-PTEN	49	1	50	0.98		IHC-PTEN	33
Pyro SEQ-MGMT	22	14	36	0.611111		22	13	35	0.628571		0	0	0	#DIV/0!		0	1	1	0	0.388889	1	TRUE														Pyro SEQ-MGMT	22	13	35	0.628571		Pyro SEQ-MGMT	0	0	0	#DIV/0!		Pyro SEQ-MGMT	0
CISH-EBER ISH	1	19	20	0.05		0	3	3	0		1	16	17	0.0588235		0	0	0	#DIV/0!	1	1	TRUE														CISH-EBER ISH	0	3	3	0		CISH-EBER ISH	1	16	17	0.0588235		CISH-EBER ISH	0
CISH-Her2 CISH	74	37	111	0.666667		1	7	8	0.125		69	9	78	0.884615		4	21	25	0.16	1.69936e-13	5.59939e-11	TRUE														CISH-Her2 CISH	1	7	8	0.125		CISH-Her2 CISH	69	9	78	0.884615		CISH-Her2 CISH	4
CISH-TOP2A CISH	5	24	29	0.172414		0	3	3	0		5	11	16	0.3125		0	10	10	0	0.14092	1	TRUE														CISH-TOP2A CISH	0	3	3	0		CISH-TOP2A CISH	5	11	16	0.3125		CISH-TOP2A CISH	0
	All fusion-positive cases					EGFR fusion-positive					ERBB2 fusion-positive					ERBB4 fusion-positive																					EGFR fusion-positive						ERBB2 fusion-positive						ERBB4 fusion-positive
	Positive	Negative	Total	% Positive		Positive	Negative	Total	% Positive		Positive	Negative	Total	% Positive		Positive	Negative	Total	% Positive	P-value	Q-value	Exact Test															Positive	Negative	Total	% Positive			Positive	Negative	Total	% Positive			Positive
Transcriptome Variant-EGFR	13	268	281	0.0462633		13	46	59	0.220339		0	114	114	0		0	108	108	0	4.90514e-10	1.293e-07	TRUE														Transcriptome Variant-EGFR	13	46	59	0.220339		Transcriptome Variant-AR	5	109	114	0.0438596		Transcriptome-ESR1	2
Transcriptome Variant-AR	8	273	281	0.0284698		1	58	59	0.0169492		5	109	114	0.0438596		2	106	108	0.0185185	0.580875	1	TRUE														Transcriptome Variant-AR	1	58	59	0.0169492		Transcriptome-PRKCA	1	112	113	0.00884956		Transcriptome Variant-AR	2
Transcriptome-ESR1	2	274	276	0.00724638		0	59	59	0		0	113	113	0		2	102	104	0.0192308	0.186219	1	TRUE														Transcriptome-ESR1	0	59	59	0		Transcriptome-RSPO3	1	113	114	0.00877193		Transcriptome-PRKCA	1
Transcriptome-PRKCA	2	278	280	0.00714286		0	59	59	0		1	112	113	0.00884956		1	107	108	0.00925926	1	1	TRUE														Transcriptome-PRKCA	0	59	59	0		Transcriptome Variant-EGFR	0	114	114	0		Transcriptome-ALK	1
Transcriptome-ALK	1	280	281	0.00355872		0	59	59	0		0	114	114	0		1	107	108	0.00925926	0.594306	1	TRUE														Transcriptome-ALK	0	59	59	0		Transcriptome-ESR1	0	113	113	0		Transcriptome-FGFR3	1
Transcriptome-FGFR3	1	280	281	0.00355872		0	59	59	0		0	114	114	0		1	107	108	0.00925926	0.594306	1	TRUE														Transcriptome-FGFR3	0	59	59	0		Transcriptome-ALK	0	114	114	0		Transcriptome-PKN1	1
Transcriptome-PKN1	1	280	281	0.00355872		0	59	59	0		0	114	114	0		1	107	108	0.00925926	0.594306	1	TRUE														Transcriptome-PKN1	0	59	59	0		Transcriptome-FGFR3	0	114	114	0		Transcriptome-PRKCB	1
Transcriptome-PRKCB	1	280	281	0.00355872		0	59	59	0		0	114	114	0		1	107	108	0.00925926	0.594306	1	TRUE														Transcriptome-PRKCB	0	59	59	0		Transcriptome-PKN1	0	114	114	0		Transcriptome Variant-EGFR	0
Transcriptome-RSPO3	1	280	281	0.00355872		0	59	59	0		1	113	114	0.00877193		0	108	108	0	1	1	TRUE														Transcriptome-RSPO3	0	59	59	0		Transcriptome-PRKCB	0	114	114	0		Transcriptome-RSPO3	0
Transcriptome Variant-MET	0	281	281	0		0	59	59	0		0	114	114	0		0	108	108	0	1	1	TRUE														Transcriptome Variant-MET	0	59	59	0		Transcriptome Variant-MET	0	114	114	0		Transcriptome Variant-MET	0
Transcriptome-ABL1	0	278	278	0		0	58	58	0		0	113	113	0		0	107	107	0	1	1	TRUE														Transcriptome-ABL1	0	58	58	0		Transcriptome-ABL1	0	113	113	0		Transcriptome-ABL1	0
Transcriptome-AKT3	0	280	280	0		0	58	58	0		0	114	114	0		0	108	108	0	1	1	TRUE														Transcriptome-AKT3	0	58	58	0		Transcriptome-AKT3	0	114	114	0		Transcriptome-AKT3	0
Transcriptome-ARHGAP26	0	279	279	0		0	58	58	0		0	113	113	0		0	108	108	0	1	1	TRUE														Transcriptome-ARHGAP26	0	58	58	0		Transcriptome-ARHGAP26	0	113	113	0		Transcriptome-ARHGAP26	0
Transcriptome-AXL	0	281	281	0		0	59	59	0		0	114	114	0		0	108	108	0	1	1	TRUE														Transcriptome-AXL	0	59	59	0		Transcriptome-AXL	0	114	114	0		Transcriptome-AXL	0
Transcriptome-BCR	0	281	281	0		0	59	59	0		0	114	114	0		0	108	108	0	1	1	TRUE														Transcriptome-BCR	0	59	59	0		Transcriptome-BCR	0	114	114	0		Transcriptome-BCR	0
Transcriptome-BRAF	0	281	281	0		0	59	59	0		0	114	114	0		0	108	108	0	1	1	TRUE														Transcriptome-BRAF	0	59	59	0		Transcriptome-BRAF	0	114	114	0		Transcriptome-BRAF	0
Transcriptome-BRD3	0	281	281	0		0	59	59	0		0	114	114	0		0	108	108	0	1	1	TRUE														Transcriptome-BRD3	0	59	59	0		Transcriptome-BRD3	0	114	114	0		Transcriptome-BRD3	0
Transcriptome-BRD4	0	278	278	0		0	59	59	0		0	113	113	0		0	106	106	0	1	1	TRUE														Transcriptome-BRD4	0	59	59	0		Transcriptome-BRD4	0	113	113	0		Transcriptome-BRD4	0
Transcriptome-ERG	0	281	281	0		0	59	59	0		0	114	114	0		0	108	108	0	1	1	TRUE														Transcriptome-ERG	0	59	59	0		Transcriptome-ERG	0	114	114	0		Transcriptome-ERG	0
Transcriptome-ETV1	0	281	281	0		0	59	59	0		0	114	114	0		0	108	108	0	1	1	TRUE														Transcriptome-ETV1	0	59	59	0		Transcriptome-ETV1	0	114	114	0		Transcriptome-ETV1	0
Transcriptome-ETV4	0	280	280	0		0	59	59	0		0	113	113	0		0	108	108	0	1	1	TRUE														Transcriptome-ETV4	0	59	59	0		Transcriptome-ETV4	0	113	113	0		Transcriptome-ETV4	0
Transcriptome-ETV5	0	281	281	0		0	59	59	0		0	114	114	0		0	108	108	0	1	1	TRUE														Transcriptome-ETV5	0	59	59	0		Transcriptome-ETV5	0	114	114	0		Transcriptome-ETV5	0
Transcriptome-ETV6	0	279	279	0		0	59	59	0		0	113	113	0		0	107	107	0	1	1	TRUE														Transcriptome-ETV6	0	59	59	0		Transcriptome-ETV6	0	113	113	0		Transcriptome-ETV6	0
Transcriptome-EWSR1	0	281	281	0		0	59	59	0		0	114	114	0		0	108	108	0	1	1	TRUE														Transcriptome-EWSR1	0	59	59	0		Transcriptome-EWSR1	0	114	114	0		Transcriptome-EWSR1	0
Transcriptome-FGFR1	0	281	281	0		0	59	59	0		0	114	114	0		0	108	108	0	1	1	TRUE														Transcriptome-FGFR1	0	59	59	0		Transcriptome-FGFR1	0	114	114	0		Transcriptome-FGFR1	0
Transcriptome-FGFR2	0	280	280	0		0	59	59	0		0	113	113	0		0	108	108	0	1	1	TRUE														Transcriptome-FGFR2	0	59	59	0		Transcriptome-FGFR2	0	113	113	0		Transcriptome-FGFR2	0
Transcriptome-FGR	0	281	281	0		0	59	59	0		0	114	114	0		0	108	108	0	1	1	TRUE														Transcriptome-FGR	0	59	59	0		Transcriptome-FGR	0	114	114	0		Transcriptome-FGR	0
Transcriptome-INSR	0	279	279	0		0	59	59	0		0	114	114	0		0	106	106	0	1	1	TRUE														Transcriptome-INSR	0	59	59	0		Transcriptome-INSR	0	114	114	0		Transcriptome-INSR	0
Transcriptome-MAML2	0	280	280	0		0	59	59	0		0	114	114	0		0	107	107	0	1	1	TRUE														Transcriptome-MAML2	0	59	59	0		Transcriptome-MAML2	0	114	114	0		Transcriptome-MAML2	0
Transcriptome-MAST1	0	281	281	0		0	59	59	0		0	114	114	0		0	108	108	0	1	1	TRUE														Transcriptome-MAST1	0	59	59	0		Transcriptome-MAST1	0	114	114	0		Transcriptome-MAST1	0
Transcriptome-MAST2	0	280	280	0		0	59	59	0		0	113	113	0		0	108	108	0	1	1	TRUE														Transcriptome-MAST2	0	59	59	0		Transcriptome-MAST2	0	113	113	0		Transcriptome-MAST2	0
Transcriptome-MET	0	281	281	0		0	59	59	0		0	114	114	0		0	108	108	0	1	1	TRUE														Transcriptome-MET	0	59	59	0		Transcriptome-MET	0	114	114	0		Transcriptome-MET	0
Transcriptome-MSMB	0	280	280	0		0	59	59	0		0	113	113	0		0	108	108	0	1	1	TRUE														Transcriptome-MSMB	0	59	59	0		Transcriptome-MSMB	0	113	113	0		Transcriptome-MSMB	0
Transcriptome-MUSK	0	281	281	0		0	59	59	0		0	114	114	0		0	108	108	0	1	1	TRUE														Transcriptome-MUSK	0	59	59	0		Transcriptome-MUSK	0	114	114	0		Transcriptome-MUSK	0
Transcriptome-MYB	0	281	281	0		0	59	59	0		0	114	114	0		0	108	108	0	1	1	TRUE														Transcriptome-MYB	0	59	59	0		Transcriptome-MYB	0	114	114	0		Transcriptome-MYB	0
Transcriptome-NOTCH1	0	279	279	0		0	59	59	0		0	114	114	0		0	106	106	0	1	1	TRUE														Transcriptome-NOTCH1	0	59	59	0		Transcriptome-NOTCH1	0	114	114	0		Transcriptome-NOTCH1	0
Transcriptome-NOTCH2	0	280	280	0		0	59	59	0		0	114	114	0		0	107	107	0	1	1	TRUE														Transcriptome-NOTCH2	0	59	59	0		Transcriptome-NOTCH2	0	114	114	0		Transcriptome-NOTCH2	0
Transcriptome-NRG1	0	280	280	0		0	58	58	0		0	114	114	0		0	108	108	0	1	1	TRUE														Transcriptome-NRG1	0	58	58	0		Transcriptome-NRG1	0	114	114	0		Transcriptome-NRG1	0
Transcriptome-NTRK1	0	281	281	0		0	59	59	0		0	114	114	0		0	108	108	0	1	1	TRUE														Transcriptome-NTRK1	0	59	59	0		Transcriptome-NTRK1	0	114	114	0		Transcriptome-NTRK1	0
Transcriptome-NTRK2	0	281	281	0		0	59	59	0		0	114	114	0		0	108	108	0	1	1	TRUE														Transcriptome-NTRK2	0	59	59	0		Transcriptome-NTRK2	0	114	114	0		Transcriptome-NTRK2	0
Transcriptome-NTRK3	0	281	281	0		0	59	59	0		0	114	114	0		0	108	108	0	1	1	TRUE														Transcriptome-NTRK3	0	59	59	0		Transcriptome-NTRK3	0	114	114	0		Transcriptome-NTRK3	0
Transcriptome-NUMBL	0	280	280	0		0	59	59	0		0	113	113	0		0	108	108	0	1	1	TRUE														Transcriptome-NUMBL	0	59	59	0		Transcriptome-NUMBL	0	113	113	0		Transcriptome-NUMBL	0
Transcriptome-NUTM1	0	281	281	0		0	59	59	0		0	114	114	0		0	108	108	0	1	1	TRUE														Transcriptome-NUTM1	0	59	59	0		Transcriptome-NUTM1	0	114	114	0		Transcriptome-NUTM1	0
Transcriptome-PDGFRA	0	280	280	0		0	59	59	0		0	113	113	0		0	108	108	0	1	1	TRUE														Transcriptome-PDGFRA	0	59	59	0		Transcriptome-PDGFRA	0	113	113	0		Transcriptome-PDGFRA	0
Transcriptome-PDGFRB	0	281	281	0		0	59	59	0		0	114	114	0		0	108	108	0	1	1	TRUE														Transcriptome-PDGFRB	0	59	59	0		Transcriptome-PDGFRB	0	114	114	0		Transcriptome-PDGFRB	0
Transcriptome-PIK3CA	0	280	280	0		0	58	58	0		0	114	114	0		0	108	108	0	1	1	TRUE														Transcriptome-PIK3CA	0	58	58	0		Transcriptome-PIK3CA	0	114	114	0		Transcriptome-PIK3CA	0
Transcriptome-PPARG	0	278	278	0		0	59	59	0		0	114	114	0		0	105	105	0	1	1	TRUE														Transcriptome-PPARG	0	59	59	0		Transcriptome-PPARG	0	114	114	0		Transcriptome-PPARG	0
Transcriptome-RAF1	0	281	281	0		0	59	59	0		0	114	114	0		0	108	108	0	1	1	TRUE														Transcriptome-RAF1	0	59	59	0		Transcriptome-RAF1	0	114	114	0		Transcriptome-RAF1	0
Transcriptome-RELA	0	281	281	0		0	59	59	0		0	114	114	0		0	108	108	0	1	1	TRUE														Transcriptome-RELA	0	59	59	0		Transcriptome-RELA	0	114	114	0		Transcriptome-RELA	0
Transcriptome-RET	0	281	281	0		0	59	59	0		0	114	114	0		0	108	108	0	1	1	TRUE														Transcriptome-RET	0	59	59	0		Transcriptome-RET	0	114	114	0		Transcriptome-RET	0
Transcriptome-ROS1	0	281	281	0		0	59	59	0		0	114	114	0		0	108	108	0	1	1	TRUE														Transcriptome-ROS1	0	59	59	0		Transcriptome-ROS1	0	114	114	0		Transcriptome-ROS1	0
Transcriptome-RSPO2	0	281	281	0		0	59	59	0		0	114	114	0		0	108	108	0	1	1	TRUE														Transcriptome-RSPO2	0	59	59	0		Transcriptome-RSPO2	0	114	114	0		Transcriptome-RSPO2	0
Transcriptome-TERT	0	281	281	0		0	59	59	0		0	114	114	0		0	108	108	0	1	1	TRUE														Transcriptome-TERT	0	59	59	0		Transcriptome-TERT	0	114	114	0		Transcriptome-TERT	0
Transcriptome-TFE3	0	281	281	0		0	59	59	0		0	114	114	0		0	108	108	0	1	1	TRUE														Transcriptome-TFE3	0	59	59	0		Transcriptome-TFE3	0	114	114	0		Transcriptome-TFE3	0
Transcriptome-TFEB	0	281	281	0		0	59	59	0		0	114	114	0		0	108	108	0	1	1	TRUE														Transcriptome-TFEB	0	59	59	0		Transcriptome-TFEB	0	114	114	0		Transcriptome-TFEB	0
Transcriptome-THADA	0	279	279	0		0	59	59	0		0	112	112	0		0	108	108	0	1	1	TRUE														Transcriptome-THADA	0	59	59	0		Transcriptome-THADA	0	112	112	0		Transcriptome-THADA	0
Transcriptome-TMPRSS2	0	281	281	0		0	59	59	0		0	114	114	0		0	108	108	0	1	1	TRUE														Transcriptome-TMPRSS2	0	59	59	0		Transcriptome-TMPRSS2	0	114	114	0		Transcriptome-TMPRSS2	0
[truncated: 3 more columns]

## Sheet: Fusion Topology
Fusion Topology	EGFR	ERBB2	ERBB4	Total
Deletion	3	21	29	53		Subgroups	P-value	Q-value	Test
Duplication	9	28	30	67		EGFR vs ERBB2	0.0317368	0.0317368	Chi-square
Inversion	30	58	14	102		ERBB2 vs ERBB4	5.1784e-06	7.7676e-06	Chi-square
Translocation	21	26	35	82		EGFR vs ERBB4	4.90367e-07	1.4711e-06	Chi-square
Total	63	133	108	304
Fusion Topology	EGFR	ERBB2	ERBB4	Total
Deletion	0.047619	0.157895	0.268519	0.174342
Duplication	0.142857	0.210526	0.277778	0.220395
Inversion	0.47619	0.43609	0.12963	0.335526
Translocation	0.333333	0.195489	0.324074	0.269737
