# Supplementary material for: ERBB family fusions are recurrent and actionable oncogenic targets across cancer types
Source: Front Oncol. 2023 Apr 24;13:1115405. doi: 10.3389/fonc.2023.1115405 (PMC10164992; doi:10.3389/fonc.2023.1115405)
Supplement: Supplementary file 2 [file Table_2.xlsx]

## Sheet: EGFR Mutations
Study	Sample ID	Cancer Type	Protein Change	Annotation	Functional Impact	Mutation Type	Variant Type	Copy #	COSMIC	MS	VS	Center	Chromosome	Start Pos	End Pos	Ref	Var	HGVSg	HGVSc	Allele Freq (T)	Allele Freq (N)	Variant Reads	Ref Reads	Variant Reads (Normal)	Ref Reads (Normal)	# Mut in Sample	Exon	gnomAD	ClinVar ID	dbSNP
GENIE Cohort v8.0-public	GENIE-MSK-P-0000157-T01-IM3	Uterine Mixed Endometrial Carcinoma	I664Sfs*41	OncoKB: Unknown, level NA;CIViC: NA;MyCancerGenome: not present;CancerHotspot: no;3DHotspot: no	MutationAssessor: NA;SIFT: NA;Polyphen-2: NA	Frame_Shift_Del	DEL	diploid		SOMATIC	NA	MSK	7	55240742	55240742	G	-	7:g.55240742del	ENST00000275493.2:c.1989del	0.07		75	980		369	35	17/28
GENIE Cohort v8.0-public	GENIE-DFCI-001242-2833	Cholangiocarcinoma	E804Tfs*92	OncoKB: Unknown, level NA;CIViC: NA;MyCancerGenome: not present;CancerHotspot: no;3DHotspot: no	MutationAssessor: NA;SIFT: NA;Polyphen-2: NA	Frame_Shift_Del	DEL	diploid		NA	NA	DFCI	7	55249112	55249113	GA	-	7:g.55249112_55249113del	ENST00000275493.2:c.2410_2411del	0.44		71	89			7	20/28
GENIE Cohort v8.0-public	GENIE-DFCI-001373-5374	Lung Adenocarcinoma	F481Gfs*10	OncoKB: Unknown, level NA;CIViC: NA;MyCancerGenome: not present;CancerHotspot: no;3DHotspot: no	MutationAssessor: NA;SIFT: NA;Polyphen-2: NA	Frame_Shift_Del	DEL	diploid		NA	NA	DFCI	7	55227972	55227975	TGTT	-	7:g.55227972_55227975del	ENST00000275493.2:c.1441_1444del	0.06		16	253			12	2020-12-28
GENIE Cohort v8.0-public	GENIE-DFCI-007254-5829	Follicular Dendritic Cell Sarcoma	I462Kfs*14	OncoKB: Unknown, level NA;CIViC: NA;MyCancerGenome: not present;CancerHotspot: no;3DHotspot: no	MutationAssessor: NA;SIFT: NA;Polyphen-2: NA	Frame_Shift_Del	DEL	diploid		NA	NA	DFCI	7	55227918	55227918	T	-	7:g.55227918del	ENST00000275493.2:c.1385del	0.05		11	206			6	2020-12-28
GENIE Cohort v8.0-public	GENIE-DFCI-000872-10138	Lung Adenocarcinoma	W477Cfs*15	OncoKB: Unknown, level NA;CIViC: NA;MyCancerGenome: not present;CancerHotspot: no;3DHotspot: no	MutationAssessor: NA;SIFT: NA;Polyphen-2: NA	Frame_Shift_Del	DEL	gain		NA	NA	DFCI	7	55227964	55227965	GA	T	7:g.55227964_55227965delinsT	ENST00000275493.2:c.1431_1432delinsT	0.06		35	544			22	2020-12-28
GENIE Cohort v8.0-public	GENIE-DFCI-007169-9600	Breast Mixed Ductal and Lobular Carcinoma	N1194Mfs*5	OncoKB: Unknown, level NA;CIViC: NA;MyCancerGenome: not present;CancerHotspot: no;3DHotspot: no	MutationAssessor: NA;SIFT: NA;Polyphen-2: NA	Frame_Shift_Del	DEL	diploid		NA	NA	DFCI	7	55273255	55273255	A	-	7:g.55273255del	ENST00000275493.2:c.3581del	0.19		46	192			12	28/28
GENIE Cohort v8.0-public	GENIE-MSK-P-0010320-T01-IM5	Anal Squamous Cell Carcinoma	Q32Hfs*46	OncoKB: Unknown, level NA;CIViC: NA;MyCancerGenome: not present;CancerHotspot: no;3DHotspot: no	MutationAssessor: NA;SIFT: NA;Polyphen-2: NA	Frame_Shift_Del	DEL	diploid		SOMATIC	NA	MSK	7	55209986	55209993	AGGCACGA	C	7:g.55209986_55209993delinsC	ENST00000275493.2:c.96_103delinsC	0.25		198	596		409	7	2020-02-28
GENIE Cohort v8.0-public	GENIE-MSK-P-0012557-T01-IM5	Bladder Urothelial Carcinoma	A839Nfs*50	OncoKB: Unknown, level NA;CIViC: NA;MyCancerGenome: not present;CancerHotspot: no;3DHotspot: no	MutationAssessor: NA;SIFT: NA;Polyphen-2: NA	Frame_Shift_Del	DEL	diploid		SOMATIC	NA	MSK	7	55259456	55259478	GGCAGCCAGGAACGTACTGGTGA	-	7:g.55259456_55259478del	ENST00000275493.2:c.2514_2536del	0.09		28	269		180	14	21/28
GENIE Cohort v8.0-public	GENIE-JHU-02170-02615	Lung Adenocarcinoma	E746Vfs*11	OncoKB: Unknown, level NA;CIViC: NA;MyCancerGenome: not present;CancerHotspot: no;3DHotspot: no	MutationAssessor: NA;SIFT: NA;Polyphen-2: NA	Frame_Shift_Del	DEL		1	NA	NA	JHU	7	55242467	55242483	AATTAAGAGAAGCAACA	-	7:g.55242467_55242483del	ENST00000275493.2:c.2237_2253del	0.69		413	189			13	19/28
GENIE Cohort v8.0-public	GENIE-JHU-03463-04060	Lung Adenocarcinoma	E746Vfs*11	OncoKB: Unknown, level NA;CIViC: NA;MyCancerGenome: not present;CancerHotspot: no;3DHotspot: no	MutationAssessor: NA;SIFT: NA;Polyphen-2: NA	Frame_Shift_Del	DEL		1	NA	NA	JHU	7	55242467	55242483	AATTAAGAGAAGCAACA	-	7:g.55242467_55242483del	ENST00000275493.2:c.2237_2253del	0.13		206	1380			5	19/28
GENIE Cohort v8.0-public	GENIE-JHU-02170-02615	Lung Adenocarcinoma	P753Rfs*13	OncoKB: Unknown, level NA;CIViC: NA;MyCancerGenome: not present;CancerHotspot: no;3DHotspot: no	MutationAssessor: NA;SIFT: NA;Polyphen-2: NA	Frame_Shift_Del	DEL			NA	NA	JHU	7	55242487	55242487	C	-	7:g.55242487del	ENST00000275493.2:c.2258del	0.67		409	205			13	19/28
GENIE Cohort v8.0-public	GENIE-JHU-03463-04060	Lung Adenocarcinoma	P753Rfs*13	OncoKB: Unknown, level NA;CIViC: NA;MyCancerGenome: not present;CancerHotspot: no;3DHotspot: no	MutationAssessor: NA;SIFT: NA;Polyphen-2: NA	Frame_Shift_Del	DEL			NA	NA	JHU	7	55242487	55242487	C	-	7:g.55242487del	ENST00000275493.2:c.2258del	0.13		203	1412			5	19/28
GENIE Cohort v8.0-public	GENIE-DFCI-008911-11526	Poorly Differentiated Non-Small Cell Lung Cancer	E746Vfs*16	OncoKB: Unknown, level NA;CIViC: NA;MyCancerGenome: not present;CancerHotspot: no;3DHotspot: no	MutationAssessor: NA;SIFT: NA;Polyphen-2: NA	Frame_Shift_Del	DEL	amp	1	NA	NA	DFCI	7	55242467	55242468	AA	-	7:g.55242467_55242468del	ENST00000275493.2:c.2237_2238del	0.75		914	310			3	19/28
GENIE Cohort v8.0-public	GENIE-COLU-00221-01	Lung Adenocarcinoma	E746Vfs*16	OncoKB: Unknown, level NA;CIViC: NA;MyCancerGenome: not present;CancerHotspot: no;3DHotspot: no	MutationAssessor: NA;SIFT: NA;Polyphen-2: NA	Frame_Shift_Del	DEL		1	NA	NA	COLU	7	55242467	55242468	AA	-	7:g.55242467_55242468del	ENST00000275493.2:c.2237_2238del							4	19/28
GENIE Cohort v8.0-public	GENIE-JHU-00460-00019	Lung Adenocarcinoma	L747Qfs*16	OncoKB: Unknown, level NA;CIViC: NA;MyCancerGenome: not present;CancerHotspot: no;3DHotspot: no	MutationAssessor: NA;SIFT: NA;Polyphen-2: NA	Frame_Shift_Del	DEL		1	NA	NA	JHU	7	55242469	55242478	TTAAGAGAAG	-	7:g.55242469_55242478del	ENST00000275493.2:c.2239_2248del	0.42		914	1268			4	19/28
GENIE Cohort v8.0-public	GENIE-JHU-01035-01189	Lung Adenocarcinoma	L747Qfs*16	OncoKB: Unknown, level NA;CIViC: NA;MyCancerGenome: not present;CancerHotspot: no;3DHotspot: no	MutationAssessor: NA;SIFT: NA;Polyphen-2: NA	Frame_Shift_Del	DEL		1	NA	NA	JHU	7	55242469	55242478	TTAAGAGAAG	-	7:g.55242469_55242478del	ENST00000275493.2:c.2239_2248del	0.29		937	2315			3	19/28
GENIE Cohort v8.0-public	GENIE-MSK-P-0014769-T02-IM6	Lung Adenocarcinoma	L747Qfs*16	OncoKB: Unknown, level NA;CIViC: NA;MyCancerGenome: not present;CancerHotspot: no;3DHotspot: no	MutationAssessor: NA;SIFT: NA;Polyphen-2: NA	Frame_Shift_Del	DEL	diploid	1	SOMATIC	NA	MSK	7	55242469	55242478	TTAAGAGAAG	-	7:g.55242469_55242478del	ENST00000275493.2:c.2239_2248del	0.46		472	550		53	3	19/28
GENIE Cohort v8.0-public	GENIE-COLU-00441-01	Lung Adenocarcinoma	L747Qfs*16	OncoKB: Unknown, level NA;CIViC: NA;MyCancerGenome: not present;CancerHotspot: no;3DHotspot: no	MutationAssessor: NA;SIFT: NA;Polyphen-2: NA	Frame_Shift_Del	DEL		1	NA	NA	COLU	7	55242469	55242478	TTAAGAGAAG	-	7:g.55242469_55242478del	ENST00000275493.2:c.2239_2248del							86	19/28
GENIE Cohort v8.0-public	GENIE-JHU-00460-00019	Lung Adenocarcinoma	T751Ifs*11	OncoKB: Unknown, level NA;CIViC: NA;MyCancerGenome: not present;CancerHotspot: no;3DHotspot: no	MutationAssessor: NA;SIFT: NA;Polyphen-2: NA	Frame_Shift_Del	DEL		1	NA	NA	JHU	7	55242481	55242482	AC	-	7:g.55242481_55242482del	ENST00000275493.2:c.2252_2253del	0.42		932	1299			4	19/28
GENIE Cohort v8.0-public	GENIE-COLU-00441-01	Lung Adenocarcinoma	T751Ifs*11	OncoKB: Unknown, level NA;CIViC: NA;MyCancerGenome: not present;CancerHotspot: no;3DHotspot: no	MutationAssessor: NA;SIFT: NA;Polyphen-2: NA	Frame_Shift_Del	DEL		1	NA	NA	COLU	7	55242481	55242482	AC	-	7:g.55242481_55242482del	ENST00000275493.2:c.2252_2253del							86	19/28
GENIE Cohort v8.0-public	GENIE-JHU-00874-01027	Lung Adenocarcinoma	E746Ifs*16	OncoKB: Unknown, level NA;CIViC: NA;MyCancerGenome: not present;CancerHotspot: no;3DHotspot: no	MutationAssessor: NA;SIFT: NA;Polyphen-2: NA	Frame_Shift_Del	DEL		1	NA	NA	JHU	7	55242465	55242466	GG	-	7:g.55242465_55242466del	ENST00000275493.2:c.2235_2236del	0.19		336	1426			1	19/28
GENIE Cohort v8.0-public	GENIE-JHU-01035-01189	Lung Adenocarcinoma	T751Kfs*9	OncoKB: Unknown, level NA;CIViC: NA;MyCancerGenome: not present;CancerHotspot: no;3DHotspot: no	MutationAssessor: NA;SIFT: NA;Polyphen-2: NA	Frame_Shift_Del	DEL		1	NA	NA	JHU	7	55242482	55242489	CATCTCCG	-	7:g.55242482_55242489del	ENST00000275493.2:c.2252_2259del	0.29		923	2301			3	19/28
GENIE Cohort v8.0-public	GENIE-JHU-01321-01674	Lung Adenocarcinoma	L858Wfs*45	OncoKB: Unknown, level NA;CIViC: NA;MyCancerGenome: present;CancerHotspot: no;3DHotspot: no	MutationAssessor: NA;SIFT: NA;Polyphen-2: NA	Frame_Shift_Del	DEL			NA	NA	JHU	7	55259511	55259511	G	-	7:g.55259511del	ENST00000275493.2:c.2571del	0.23		937	3121			2	21/28
GENIE Cohort v8.0-public	GENIE-VICC-126449-unk-1	Papillary Renal Cell Carcinoma	C187Lfs*2	OncoKB: Unknown, level NA;CIViC: NA;MyCancerGenome: not present;CancerHotspot: no;3DHotspot: no	MutationAssessor: NA;SIFT: NA;Polyphen-2: NA	Frame_Shift_Del	DEL	amp		SOMATIC	NA	VICC	7	55218987	55218994	GCCAAAAG	-	7:g.55218987_55218994del	ENST00000275493.2:c.560_567del	0.39		386	604			8	2020-05-28			rs1271819892
GENIE Cohort v8.0-public	GENIE-MSK-P-0001756-T02-IM6	Cutaneous Melanoma	V742Sfs*6	OncoKB: Unknown, level NA;CIViC: NA;MyCancerGenome: not present;CancerHotspot: no;3DHotspot: no	MutationAssessor: NA;SIFT: NA;Polyphen-2: NA	Frame_Shift_Del	DEL	diploid		SOMATIC	NA	MSK	7	55242449	55242449	T	-	7:g.55242449del	ENST00000275493.2:c.2220del	0.39		183	282		625	53	19/28
GENIE Cohort v8.0-public	GENIE-MSK-P-0024396-T01-IM6	Poorly Differentiated Thyroid Cancer	A1013Vfs*38	OncoKB: Unknown, level NA;CIViC: NA;MyCancerGenome: not present;CancerHotspot: no;3DHotspot: no	MutationAssessor: NA;SIFT: NA;Polyphen-2: NA	Frame_Shift_Del	DEL	diploid		SOMATIC	NA	MSK	7	55268970	55268975	TGCCGA	CGTC	7:g.55268970_55268975delinsCGTC	ENST00000275493.2:c.3036_3041delinsCGTC	0.23	0.01	124	424	6	484	3	25/28
GENIE Cohort v8.0-public	GENIE-UHN-434201-ARC1	Lung Adenocarcinoma	L747Qfs*15	OncoKB: Unknown, level NA;CIViC: NA;MyCancerGenome: not present;CancerHotspot: no;3DHotspot: no	MutationAssessor: NA;SIFT: NA;Polyphen-2: NA	Frame_Shift_Del	DEL		1	NA	NA	UHN	7	55242469	55242486	TTAAGAGAAGCAACATCT	CAGCC	7:g.55242469_55242486delinsCAGCC	ENST00000275493.2:c.2239_2256delinsCAGCC	0.56	0.0008	2354	1837	3	3691	1	19/28
GENIE Cohort v8.0-public	GENIE-MSK-P-0005198-T02-IM6	Lung Adenocarcinoma	P753Rfs*13	OncoKB: Unknown, level NA;CIViC: NA;MyCancerGenome: not present;CancerHotspot: no;3DHotspot: no	MutationAssessor: NA;SIFT: NA;Polyphen-2: NA	Frame_Shift_Del	DEL	diploid		SOMATIC	NA	MSK	7	55242486	55242486	T	-	7:g.55242486del	ENST00000275493.2:c.2256del	0.14		85	517		577	7	19/28
GENIE Cohort v8.0-public	GENIE-MSK-P-0026255-T01-IM6	Lung Adenocarcinoma	L747Hfs*12	OncoKB: Unknown, level NA;CIViC: NA;MyCancerGenome: not present;CancerHotspot: no;3DHotspot: no	MutationAssessor: NA;SIFT: NA;Polyphen-2: NA	Frame_Shift_Del	DEL	diploid	1	SOMATIC	NA	MSK	7	55242469	55242480	TTAAGAGAAGCA	C	7:g.55242469_55242480delinsC	ENST00000275493.2:c.2239_2250delinsC	0.13		101	704		390	4	19/28
GENIE Cohort v8.0-public	GENIE-MSK-P-0029090-T01-IM6	Larynx Squamous Cell Carcinoma	K284Nfs*9	OncoKB: Unknown, level NA;CIViC: NA;MyCancerGenome: not present;CancerHotspot: no;3DHotspot: no	MutationAssessor: NA;SIFT: NA;Polyphen-2: NA	Frame_Shift_Del	DEL	diploid		SOMATIC	NA	MSK	7	55221806	55221806	A	-	7:g.55221806del	ENST00000275493.2:c.852del	0.07		82	1157		830	7	2020-07-28
GENIE Cohort v8.0-public	GENIE-MSK-P-0029930-T01-IM6	Bladder Urothelial Carcinoma	I789Tfs*37	OncoKB: Unknown, level NA;CIViC: NA;MyCancerGenome: not present;CancerHotspot: no;3DHotspot: no	MutationAssessor: NA;SIFT: NA;Polyphen-2: NA	Frame_Shift_Del	DEL	diploid		SOMATIC	NA	MSK	7	55249068	55249068	T	-	7:g.55249068del	ENST00000275493.2:c.2366del	0.02		11	478		585	1	20/28
GENIE Cohort v8.0-public	GENIE-MSK-P-0030145-T01-IM6	Breast Invasive Ductal Carcinoma	A147Pfs*18	OncoKB: Unknown, level NA;CIViC: NA;MyCancerGenome: not present;CancerHotspot: no;3DHotspot: no	MutationAssessor: NA;SIFT: NA;Polyphen-2: NA	Frame_Shift_Del	DEL	diploid		SOMATIC	NA	MSK	7	55214312	55214332	CGCCGTGCGGTTCAGCAACAA	G	7:g.55214312_55214332delinsG	ENST00000275493.2:c.438_458delinsG	0.06		33	486		456	2	2020-04-28
GENIE Cohort v8.0-public	GENIE-MSK-P-0031135-T01-IM6	Prostate Adenocarcinoma	V148Gfs*19	OncoKB: Unknown, level NA;CIViC: NA;MyCancerGenome: not present;CancerHotspot: no;3DHotspot: no	MutationAssessor: NA;SIFT: NA;Polyphen-2: NA	Frame_Shift_Del	DEL	diploid		SOMATIC	NA	MSK	7	55214315	55214318	CGTG	-	7:g.55214315_55214318del	ENST00000275493.2:c.443_446del	0.06		31	474		482	9	2020-04-28
GENIE Cohort v8.0-public	GENIE-VICC-795092-unk-1	Breast Invasive Ductal Carcinoma	P266Hfs*14	OncoKB: Unknown, level NA;CIViC: NA;MyCancerGenome: not present;CancerHotspot: no;3DHotspot: no	MutationAssessor: NA;SIFT: NA;Polyphen-2: NA	Frame_Shift_Del	DEL	diploid		SOMATIC	NA	VICC	7	55221753	55221753	C	-	7:g.55221753del	ENST00000275493.2:c.797del	0.4		487	739			9	2020-07-28
GENIE Cohort v8.0-public	GENIE-UCSF-940-1104T	Lung Adenocarcinoma	L747Sfs*10	OncoKB: Unknown, level NA;CIViC: NA;MyCancerGenome: not present;CancerHotspot: no;3DHotspot: no	MutationAssessor: NA;SIFT: NA;Polyphen-2: NA	Frame_Shift_Del	DEL		1	NA	NA	UCSF	7	55242469	55242485	TTAAGAGAAGCAACATC	-	7:g.55242469_55242485del	ENST00000275493.2:c.2240_2256del	0.44		334	420		709	17	19/28
GENIE Cohort v8.0-public	GENIE-UCSF-940-1104T	Lung Adenocarcinoma	N756Tfs*10	OncoKB: Unknown, level NA;CIViC: NA;MyCancerGenome: not present;CancerHotspot: no;3DHotspot: no	MutationAssessor: NA;SIFT: NA;Polyphen-2: NA	Frame_Shift_Del	DEL			NA	NA	UCSF	7	55242494	55242494	C	-	7:g.55242494del	ENST00000275493.2:c.2265del	0.59		439	302		638	17	19/28
GENIE Cohort v8.0-public	GENIE-SCI-0396326662-U02879662_Y2	Lung Adenocarcinoma	T751Ifs*11	OncoKB: Unknown, level NA;CIViC: NA;MyCancerGenome: not present;CancerHotspot: no;3DHotspot: no	MutationAssessor: NA;SIFT: NA;Polyphen-2: NA	Frame_Shift_Del	DEL		1	NA	NA	SCI	7	55242480	55242481	AA	-	7:g.55242480_55242481del	ENST00000275493.2:c.2250_2251del	0.08		41	464			14	19/28
GENIE Cohort v8.0-public	GENIE-SCI-0396326662-U02879662_Y2	Lung Adenocarcinoma	A750Efs*16	OncoKB: Unknown, level NA;CIViC: NA;MyCancerGenome: not present;CancerHotspot: no;3DHotspot: no	MutationAssessor: NA;SIFT: NA;Polyphen-2: NA	Frame_Shift_Del	DEL			NA	NA	SCI	7	55242479	55242479	C	-	7:g.55242479del	ENST00000275493.2:c.2249del	0.32		287	606			14	19/28
GENIE Cohort v8.0-public	GENIE-SCI-0396326662-U02879662_Y2	Lung Adenocarcinoma	R748Nfs*12	OncoKB: Unknown, level NA;CIViC: NA;MyCancerGenome: not present;CancerHotspot: no;3DHotspot: no	MutationAssessor: NA;SIFT: NA;Polyphen-2: NA	Frame_Shift_Del	DEL			NA	NA	SCI	7	55242472	55242479	AGAGAAGC	-	7:g.55242472_55242479del	ENST00000275493.2:c.2243_2250del	0.25		164	485			14	19/28
GENIE Cohort v8.0-public	GENIE-SCI-0396326662-U02879662_Y2	Lung Adenocarcinoma	A750Nfs*12	OncoKB: Unknown, level NA;CIViC: NA;MyCancerGenome: not present;CancerHotspot: no;3DHotspot: no	MutationAssessor: NA;SIFT: NA;Polyphen-2: NA	Frame_Shift_Del	DEL			NA	NA	SCI	7	55242478	55242479	GC	-	7:g.55242478_55242479del	ENST00000275493.2:c.2248_2249del	0.09		106	1113			14	19/28
GENIE Cohort v8.0-public	GENIE-SCI-0396326662-U02879662_Y2	Lung Adenocarcinoma	R748Kfs*16	OncoKB: Unknown, level NA;CIViC: NA;MyCancerGenome: not present;CancerHotspot: no;3DHotspot: no	MutationAssessor: NA;SIFT: NA;Polyphen-2: NA	Frame_Shift_Del	DEL			NA	NA	SCI	7	55242473	55242479	GAGAAGC	-	7:g.55242473_55242479del	ENST00000275493.2:c.2243_2249del	0.25		120	357			14	19/28
GENIE Cohort v8.0-public	GENIE-SCI-0396326662-U02879662_Y2	Lung Adenocarcinoma	A750Qfs*16	OncoKB: Unknown, level NA;CIViC: NA;MyCancerGenome: not present;CancerHotspot: no;3DHotspot: no	MutationAssessor: NA;SIFT: NA;Polyphen-2: NA	Frame_Shift_Del	DEL			NA	NA	SCI	7	55242478	55242478	G	-	7:g.55242478del	ENST00000275493.2:c.2248del	0.11		130	1089			14	19/28
GENIE Cohort v8.0-public	GENIE-SCI-0396326662-U02879662_Y2	Lung Adenocarcinoma	L747Yfs*15	OncoKB: Unknown, level NA;CIViC: NA;MyCancerGenome: not present;CancerHotspot: no;3DHotspot: no	MutationAssessor: NA;SIFT: NA;Polyphen-2: NA	Frame_Shift_Del	DEL		1	NA	NA	SCI	7	55242470	55242482	TAAGAGAAGCAAC	-	7:g.55242470_55242482del	ENST00000275493.2:c.2240_2252del	0.13		95	660			14	19/28
GENIE Cohort v8.0-public	GENIE-DUKE-P16-S16	Lung Adenocarcinoma	E746Nfs*12	OncoKB: Unknown, level NA;CIViC: NA;MyCancerGenome: not present;CancerHotspot: no;3DHotspot: no	MutationAssessor: NA;SIFT: NA;Polyphen-2: NA	Frame_Shift_Del	DEL	diploid	1	NA	NA	DUKE	7	55242466	55242479	GAATTAAGAGAAGC	-	7:g.55242466_55242479del	ENST00000275493.2:c.2236_2249del			454				4	19/28
GENIE Cohort v8.0-public	GENIE-DUKE-P377-S380	Lung Adenocarcinoma	E746Nfs*12	OncoKB: Unknown, level NA;CIViC: NA;MyCancerGenome: not present;CancerHotspot: no;3DHotspot: no	MutationAssessor: NA;SIFT: NA;Polyphen-2: NA	Frame_Shift_Del	DEL	diploid	1	NA	NA	DUKE	7	55242466	55242479	GAATTAAGAGAAGC	-	7:g.55242466_55242479del	ENST00000275493.2:c.2236_2249del			33				12	19/28
GENIE Cohort v8.0-public	GENIE-DUKE-P428-S431	Lung Adenocarcinoma	E746Nfs*12	OncoKB: Unknown, level NA;CIViC: NA;MyCancerGenome: not present;CancerHotspot: no;3DHotspot: no	MutationAssessor: NA;SIFT: NA;Polyphen-2: NA	Frame_Shift_Del	DEL	deepdel	1	NA	NA	DUKE	7	55242466	55242479	GAATTAAGAGAAGC	-	7:g.55242466_55242479del	ENST00000275493.2:c.2236_2249del			1692				13	19/28
GENIE Cohort v8.0-public	GENIE-DUKE-P1377-S1396	Lung Adenocarcinoma	E746Nfs*12	OncoKB: Unknown, level NA;CIViC: NA;MyCancerGenome: not present;CancerHotspot: no;3DHotspot: no	MutationAssessor: NA;SIFT: NA;Polyphen-2: NA	Frame_Shift_Del	DEL	diploid	1	NA	NA	DUKE	7	55242466	55242479	GAATTAAGAGAAGC	-	7:g.55242466_55242479del	ENST00000275493.2:c.2236_2249del			155				8	19/28
GENIE Cohort v8.0-public	GENIE-DUKE-P1481-S1506	Non-Small Cell Lung Cancer	E746Nfs*12	OncoKB: Unknown, level NA;CIViC: NA;MyCancerGenome: not present;CancerHotspot: no;3DHotspot: no	MutationAssessor: NA;SIFT: NA;Polyphen-2: NA	Frame_Shift_Del	DEL	diploid	1	NA	NA	DUKE	7	55242466	55242479	GAATTAAGAGAAGC	-	7:g.55242466_55242479del	ENST00000275493.2:c.2236_2249del			203				10	19/28
GENIE Cohort v8.0-public	GENIE-DUKE-P220-S223	Lung Adenocarcinoma	E746Dfs*12	OncoKB: Unknown, level NA;CIViC: NA;MyCancerGenome: not present;CancerHotspot: no;3DHotspot: no	MutationAssessor: NA;SIFT: NA;Polyphen-2: NA	Frame_Shift_Del	DEL	diploid	1	NA	NA	DUKE	7	55242467	55242480	AATTAAGAGAAGCA	-	7:g.55242467_55242480del	ENST00000275493.2:c.2238_2251del			73				7	19/28
GENIE Cohort v8.0-public	GENIE-DUKE-P823-S833	Lung Adenocarcinoma	E746Dfs*12	OncoKB: Unknown, level NA;CIViC: NA;MyCancerGenome: not present;CancerHotspot: no;3DHotspot: no	MutationAssessor: NA;SIFT: NA;Polyphen-2: NA	Frame_Shift_Del	DEL	diploid	1	NA	NA	DUKE	7	55242467	55242480	AATTAAGAGAAGCA	-	7:g.55242467_55242480del	ENST00000275493.2:c.2238_2251del			567				17	19/28
GENIE Cohort v8.0-public	GENIE-DUKE-P934-S945	Lung Adenocarcinoma	E746Dfs*12	OncoKB: Unknown, level NA;CIViC: NA;MyCancerGenome: not present;CancerHotspot: no;3DHotspot: no	MutationAssessor: NA;SIFT: NA;Polyphen-2: NA	Frame_Shift_Del	DEL	diploid	1	NA	NA	DUKE	7	55242467	55242480	AATTAAGAGAAGCA	-	7:g.55242467_55242480del	ENST00000275493.2:c.2238_2251del			233				3	19/28
GENIE Cohort v8.0-public	GENIE-DUKE-P1154-S1169	Lung Adenocarcinoma	E746Dfs*12	OncoKB: Unknown, level NA;CIViC: NA;MyCancerGenome: not present;CancerHotspot: no;3DHotspot: no	MutationAssessor: NA;SIFT: NA;Polyphen-2: NA	Frame_Shift_Del	DEL	diploid	1	NA	NA	DUKE	7	55242467	55242480	AATTAAGAGAAGCA	-	7:g.55242467_55242480del	ENST00000275493.2:c.2238_2251del			184				16	19/28
GENIE Cohort v8.0-public	GENIE-DUKE-P1287-S1305	Lung Adenocarcinoma	E746Dfs*12	OncoKB: Unknown, level NA;CIViC: NA;MyCancerGenome: not present;CancerHotspot: no;3DHotspot: no	MutationAssessor: NA;SIFT: NA;Polyphen-2: NA	Frame_Shift_Del	DEL	diploid	1	NA	NA	DUKE	7	55242467	55242480	AATTAAGAGAAGCA	-	7:g.55242467_55242480del	ENST00000275493.2:c.2238_2251del			127				4	19/28
GENIE Cohort v8.0-public	GENIE-DFCI-117987-757680	Bladder Urothelial Carcinoma	K714Rfs*34	OncoKB: Unknown, level NA;CIViC: NA;MyCancerGenome: not present;CancerHotspot: no;3DHotspot: no	MutationAssessor: NA;SIFT: NA;Polyphen-2: NA	Frame_Shift_Del	DEL	diploid		NA	NA	DFCI	7	55241689	55241689	A	-	7:g.55241689del	ENST00000275493.2:c.2141del	0.1		48	455			17	18/28
GENIE Cohort v8.0-public	GENIE-MSK-P-0002986-T02-IM6	Papillary Thyroid Cancer	E27Kfs*53	OncoKB: Unknown, level NA;CIViC: NA;MyCancerGenome: not present;CancerHotspot: no;3DHotspot: no	MutationAssessor: NA;SIFT: NA;Polyphen-2: NA	Frame_Shift_Del	DEL	diploid		SOMATIC	NA	MSK	7	55087048	55087048	G	-	7:g.55087048del	ENST00000275493.2:c.79del	0.38		101	167		302	6	2020-01-28
GENIE Cohort v8.0-public	GENIE-MSK-P-0010976-T01-IM5	Lung Adenocarcinoma	L747Qfs*12	OncoKB: Unknown, level NA;CIViC: NA;MyCancerGenome: not present;CancerHotspot: no;3DHotspot: no	MutationAssessor: NA;SIFT: NA;Polyphen-2: NA	Frame_Shift_Del	DEL	diploid	1	SOMATIC	NA	MSK	7	55242468	55242482	ATTAAGAGAAGCAAC	GCAA	7:g.55242468_55242482delinsGCAA	ENST00000275493.2:c.2238_2252delinsGCAA	0.07		50	716		363	2	19/28
GENIE Cohort v8.0-public	GENIE-YALE-TPL417-1	Non-Small Cell Lung Cancer	P753Efs*9	OncoKB: Unknown, level NA;CIViC: NA;MyCancerGenome: not present;CancerHotspot: no;3DHotspot: no	MutationAssessor: NA;SIFT: NA;Polyphen-2: NA	Frame_Shift_Del	DEL			NA	NA	YALE	7	55242483	55242484	AT	-	7:g.55242483_55242484del	ENST00000275493.2:c.2253_2254del	0.1		422	3790			3	19/28
GENIE Cohort v8.0-public	GENIE-COLU-00221-01	Lung Adenocarcinoma	L747Ffs*16	OncoKB: Unknown, level NA;CIViC: NA;MyCancerGenome: not present;CancerHotspot: no;3DHotspot: no	MutationAssessor: NA;SIFT: NA;Polyphen-2: NA	Frame_Shift_Del	DEL		1	NA	NA	COLU	7	55242471	55242481	AAGAGAAGCAA	C	7:g.55242471_55242481delinsC	ENST00000275493.2:c.2241_2251delinsC							4	19/28
GENIE Cohort v8.0-public	GENIE-COLU-00275-01	Colon Adenocarcinoma	M137*	OncoKB: Unknown, level NA;CIViC: NA;MyCancerGenome: not present;CancerHotspot: no;3DHotspot: no	MutationAssessor: NA;SIFT: NA;Polyphen-2: NA	Frame_Shift_Del	DEL			NA	NA	COLU	7	55211162	55211162	G	-	7:g.55211162del	ENST00000275493.2:c.405del							59	2020-03-28
GENIE Cohort v8.0-public	GENIE-COLU-00276-01	Colon Adenocarcinoma	E282Rfs*11	OncoKB: Unknown, level NA;CIViC: NA;MyCancerGenome: not present;CancerHotspot: no;3DHotspot: no	MutationAssessor: NA;SIFT: NA;Polyphen-2: NA	Frame_Shift_Del	DEL			NA	NA	COLU	7	55221799	55221799	C	-	7:g.55221799del	ENST00000275493.2:c.843del							66	2020-07-28
GENIE Cohort v8.0-public	GENIE-MSK-P-0040465-T01-IM6	Lung Adenocarcinoma	E746Ffs*14	OncoKB: Unknown, level NA;CIViC: NA;MyCancerGenome: not present;CancerHotspot: no;3DHotspot: no	MutationAssessor: NA;SIFT: NA;Polyphen-2: NA	Frame_Shift_Del	DEL	diploid	1	SOMATIC	NA	MSK	7	55242466	55242485	GAATTAAGAGAAGCAACATC	T	7:g.55242466_55242485delinsT	ENST00000275493.2:c.2236_2255delinsT	0.06		32	521		478	2	19/28
GENIE Cohort v8.0-public	GENIE-MSK-P-0041572-T01-IM6	Peritoneal Serous Carcinoma	I490Qfs*3	OncoKB: Unknown, level NA;CIViC: NA;MyCancerGenome: not present;CancerHotspot: no;3DHotspot: no	MutationAssessor: NA;SIFT: NA;Polyphen-2: NA	Frame_Shift_Del	DEL	diploid		SOMATIC	NA	MSK	7	55227999	55228009	AAATTATAAGC	-	7:g.55227999_55228009del	ENST00000275493.2:c.1468_1478del	0.06		20	338		278	7	2020-12-28
GENIE Cohort v8.0-public	GENIE-COLU-00397-01	Colon Adenocarcinoma	Q105Rfs*15	OncoKB: Unknown, level NA;CIViC: NA;MyCancerGenome: not present;CancerHotspot: no;3DHotspot: no	MutationAssessor: NA;SIFT: NA;Polyphen-2: NA	Frame_Shift_Del	DEL			NA	NA	COLU	7	55211071	55211071	A	-	7:g.55211071del	ENST00000275493.2:c.314del							34	2020-03-28
GENIE Cohort v8.0-public	GENIE-COLU-742-1	Lung Adenocarcinoma	L104Cfs*16	OncoKB: Unknown, level NA;CIViC: NA;MyCancerGenome: not present;CancerHotspot: no;3DHotspot: no	MutationAssessor: NA;SIFT: NA;Polyphen-2: NA	Frame_Shift_Del	DEL			NA	NA	COLU	7	55211067	55211067	C	-	7:g.55211067del	ENST00000275493.2:c.310del							101	2020-03-28
GENIE Cohort v8.0-public	GENIE-COLU-742-1	Lung Adenocarcinoma	G863Vfs*40	OncoKB: Unknown, level NA;CIViC: NA;MyCancerGenome: not present;CancerHotspot: no;3DHotspot: no	MutationAssessor: NA;SIFT: NA;Polyphen-2: NA	Frame_Shift_Del	DEL			NA	NA	COLU	7	55259530	55259530	G	-	7:g.55259530del	ENST00000275493.2:c.2588del							101	21/28
GENIE Cohort v8.0-public	GENIE-COLU-858-1	Intrahepatic Cholangiocarcinoma	K823Rfs*3	OncoKB: Unknown, level NA;CIViC: NA;MyCancerGenome: not present;CancerHotspot: no;3DHotspot: no	MutationAssessor: NA;SIFT: NA;Polyphen-2: NA	Frame_Shift_Del	DEL			NA	NA	COLU	7	55249170	55249170	A	-	7:g.55249170del	ENST00000275493.2:c.2468del							3	20/28
GENIE Cohort v8.0-public	GENIE-DUKE-P1274-S1292	Lung Adenocarcinoma	L747Ffs*11	OncoKB: Unknown, level NA;CIViC: NA;MyCancerGenome: not present;CancerHotspot: no;3DHotspot: no	MutationAssessor: NA;SIFT: NA;Polyphen-2: NA	Frame_Shift_Del	DEL	gain	1	NA	NA	DUKE	7	55242471	55242484	AAGAGAAGCAACAT	-	7:g.55242471_55242484del	ENST00000275493.2:c.2241_2254del			1483				9	19/28
GENIE Cohort v8.0-public	GENIE-DUKE-P533-S537	Lung Adenocarcinoma	L747Ffs*10	OncoKB: Unknown, level NA;CIViC: NA;MyCancerGenome: not present;CancerHotspot: no;3DHotspot: no	MutationAssessor: NA;SIFT: NA;Polyphen-2: NA	Frame_Shift_Del	DEL	gain	1	NA	NA	DUKE	7	55242471	55242487	AAGAGAAGCAACATCTC	-	7:g.55242471_55242487del	ENST00000275493.2:c.2241_2257del			511				10	19/28
GENIE Cohort v8.0-public	GENIE-DUKE-P533-S1142	Lung Adenocarcinoma	L747Ffs*10	OncoKB: Unknown, level NA;CIViC: NA;MyCancerGenome: not present;CancerHotspot: no;3DHotspot: no	MutationAssessor: NA;SIFT: NA;Polyphen-2: NA	Frame_Shift_Del	DEL	gain	1	NA	NA	DUKE	7	55242471	55242487	AAGAGAAGCAACATCTC	-	7:g.55242471_55242487del	ENST00000275493.2:c.2241_2257del			740				11	19/28
GENIE Cohort v8.0-public	GENIE-DUKE-P533-S1272	Lung Adenocarcinoma	L747Ffs*10	OncoKB: Unknown, level NA;CIViC: NA;MyCancerGenome: not present;CancerHotspot: no;3DHotspot: no	MutationAssessor: NA;SIFT: NA;Polyphen-2: NA	Frame_Shift_Del	DEL	diploid	1	NA	NA	DUKE	7	55242471	55242487	AAGAGAAGCAACATCTC	-	7:g.55242471_55242487del	ENST00000275493.2:c.2241_2257del			510				12	19/28
GENIE Cohort v8.0-public	GENIE-UHN-623886-ARC1	Poorly Differentiated Non-Small Cell Lung Cancer	L119Ffs*4	OncoKB: Unknown, level NA;CIViC: NA;MyCancerGenome: not present;CancerHotspot: no;3DHotspot: no	MutationAssessor: NA;SIFT: NA;Polyphen-2: NA	Frame_Shift_Ins	INS			NA	NA	UHN	7	55211111	55211112	-	TTTTTTTT	7:g.55211111_55211112insTTTTTTTT	ENST00000275493.2:c.356_357insTTTTTTTT	1	0.0021	22		3	1457	55	2020-03-28
GENIE Cohort v8.0-public	GENIE-DFCI-009036-5927	Tubular Stomach Adenocarcinoma	H590Pfs*45	OncoKB: Unknown, level NA;CIViC: NA;MyCancerGenome: not present;CancerHotspot: no;3DHotspot: no	MutationAssessor: NA;SIFT: NA;Polyphen-2: NA	Frame_Shift_Ins	INS	diploid		NA	NA	DFCI	7	55233013	55233014	-	C	7:g.55233013_55233014insC	ENST00000275493.2:c.1768dup	0.06		10	168			33	15/28
GENIE Cohort v8.0-public	GENIE-MSK-P-0002344-T01-IM3	Choriocarcinoma	A202Cfs*29	OncoKB: Unknown, level NA;CIViC: NA;MyCancerGenome: not present;CancerHotspot: no;3DHotspot: no	MutationAssessor: NA;SIFT: NA;Polyphen-2: NA	Frame_Shift_Ins	INS	diploid		SOMATIC	NA	MSK	7	55219029	55219030	-	T	7:g.55219029_55219030insT	ENST00000275493.2:c.603dup	0.2		140	568		313	18	2020-05-28
GENIE Cohort v8.0-public	GENIE-MSK-P-0012636-T01-IM5	Mucosal Melanoma of the Vulva/Vagina	MUTATED	OncoKB: Unknown, level NA;CIViC: NA;MyCancerGenome: not present;CancerHotspot: no;3DHotspot: no	MutationAssessor: NA;SIFT: NA;Polyphen-2: NA	Frame_Shift_Ins	INS	diploid		SOMATIC	NA	MSK	7	55224352	55224353	-	GA	7:g.55224352_55224353insGA	ENST00000275493.2:c.1133+1_1133+2insAG	0.07		10	132		518	6
GENIE Cohort v8.0-public	GENIE-MSK-P-0012988-T01-IM5	Uterine Endometrioid Carcinoma	L405Ffs*8	OncoKB: Unknown, level NA;CIViC: NA;MyCancerGenome: not present;CancerHotspot: no;3DHotspot: no	MutationAssessor: NA;SIFT: NA;Polyphen-2: NA	Frame_Shift_Ins	INS	diploid		SOMATIC	NA	MSK	7	55225357	55225358	-	T	7:g.55225357_55225358insT	ENST00000275493.2:c.1214dup	0.21		155	593		352	155	2020-11-28
GENIE Cohort v8.0-public	GENIE-MSK-P-0016456-T01-IM6	Breast Invasive Ductal Carcinoma	W817Mfs*25	OncoKB: Unknown, level NA;CIViC: NA;MyCancerGenome: not present;CancerHotspot: no;3DHotspot: no	MutationAssessor: NA;SIFT: NA;Polyphen-2: NA	Frame_Shift_Ins	INS	diploid	1	SOMATIC	NA	MSK	7	55249102	55249103	-	TATGTCCGGGAACACAAAGACAATATTGGCTCCCAGTACCTGCTCAA	7:g.55249102_55249103insTATGTCCGGGAACACAAAGACAATATTGGCTCCCAGTACCTGCTCAA	ENST00000275493.2:c.2401_2447dup	0.02		18	861		680	4	20/28
GENIE Cohort v8.0-public	GENIE-JHU-03407-03997	Colorectal Adenocarcinoma	P794Afs*103	OncoKB: Unknown, level NA;CIViC: NA;MyCancerGenome: not present;CancerHotspot: no;3DHotspot: no	MutationAssessor: NA;SIFT: NA;Polyphen-2: NA	Frame_Shift_Ins	INS			NA	NA	JHU	7	55249080	55249081	-	G	7:g.55249080_55249081insG	ENST00000275493.2:c.2379dup	0.44		281	358			3	20/28
GENIE Cohort v8.0-public	GENIE-DFCI-040235-188644	Colon Adenocarcinoma	Q976Pfs*10	OncoKB: Unknown, level NA;CIViC: NA;MyCancerGenome: not present;CancerHotspot: no;3DHotspot: no	MutationAssessor: NA;SIFT: NA;Polyphen-2: NA	Frame_Shift_Ins	INS	diploid		NA	NA	DFCI	7	55268081	55268082	-	C	7:g.55268081_55268082insC	ENST00000275493.2:c.2926dup	0.29		131	315			63	24/28
GENIE Cohort v8.0-public	GENIE-DFCI-108884-571690	Mycosis Fungoides	V802Gfs*95	OncoKB: Unknown, level NA;CIViC: NA;MyCancerGenome: not present;CancerHotspot: no;3DHotspot: no	MutationAssessor: NA;SIFT: NA;Polyphen-2: NA	Frame_Shift_Ins	INS	diploid		NA	NA	DFCI	7	55249105	55249106	-	G	7:g.55249105_55249106insG	ENST00000275493.2:c.2404dup	0.38		200	322			5	20/28
GENIE Cohort v8.0-public	GENIE-MSK-P-0024289-T01-IM6	Uterine Endometrioid Carcinoma	L173Sfs*19	OncoKB: Unknown, level NA;CIViC: NA;MyCancerGenome: not present;CancerHotspot: no;3DHotspot: no	MutationAssessor: NA;SIFT: NA;Polyphen-2: NA	Frame_Shift_Ins	INS	diploid		SOMATIC	NA	MSK	7	55214387	55214388	-	T	7:g.55214387_55214388insT	ENST00000275493.2:c.516dup	0.27	0.0014	228	622	1	715	69	2020-04-28
GENIE Cohort v8.0-public	GENIE-MSK-P-0028069-T01-IM6	Colon Adenocarcinoma	G288Wfs*11	OncoKB: Unknown, level NA;CIViC: NA;MyCancerGenome: not present;CancerHotspot: no;3DHotspot: no	MutationAssessor: NA;SIFT: NA;Polyphen-2: NA	Frame_Shift_Ins	INS	diploid		SOMATIC	NA	MSK	7	55221814	55221815	-	T	7:g.55221814_55221815insT	ENST00000275493.2:c.861dup	0.21		252	974		715	60	2020-07-28
GENIE Cohort v8.0-public	GENIE-UCHI-Patient272-T1	Colon Adenocarcinoma	H773Pfs*124	OncoKB: Unknown, level NA;CIViC: NA;MyCancerGenome: not present;CancerHotspot: no;3DHotspot: no	MutationAssessor: NA;SIFT: NA;Polyphen-2: NA	Frame_Shift_Ins	INS			NA	NA	UCHI	7	55249014	55249015	-	C	7:g.55249014_55249015insC	ENST00000275493.2:c.2317dup			523				5	20/28
GENIE Cohort v8.0-public	GENIE-MSK-P-0036391-T01-IM6	Neuroendocrine Carcinoma, NOS	V374Afs*5	OncoKB: Unknown, level NA;CIViC: NA;MyCancerGenome: not present;CancerHotspot: no;3DHotspot: no	MutationAssessor: NA;SIFT: NA;Polyphen-2: NA	Frame_Shift_Ins	INS	diploid		SOMATIC	NA	MSK	7	55224330	55224331	-	TCCT	7:g.55224330_55224331insTCCT	ENST00000275493.2:c.1112_1115dup	0.07		37	518		354	29	2020-09-28
GENIE Cohort v8.0-public	GENIE-COLU-00275-01	Colon Adenocarcinoma	C595Lfs*40	OncoKB: Unknown, level NA;CIViC: NA;MyCancerGenome: not present;CancerHotspot: no;3DHotspot: no	MutationAssessor: NA;SIFT: NA;Polyphen-2: NA	Frame_Shift_Ins	INS			NA	NA	COLU	7	55233032	55233033	-	C	7:g.55233032_55233033insC	ENST00000275493.2:c.1782dup							59	15/28
GENIE Cohort v8.0-public	GENIE-COLU-00269-01	Colorectal Adenocarcinoma	L104Pfs*21	OncoKB: Unknown, level NA;CIViC: NA;MyCancerGenome: not present;CancerHotspot: no;3DHotspot: no	MutationAssessor: NA;SIFT: NA;Polyphen-2: NA	Frame_Shift_Ins	INS			NA	NA	COLU	7	55211067	55211068	-	C	7:g.55211067_55211068insC	ENST00000275493.2:c.310dup							37	2020-03-28
GENIE Cohort v8.0-public	GENIE-COLU-00281-01	Rectal Adenocarcinoma	L104Pfs*21	OncoKB: Unknown, level NA;CIViC: NA;MyCancerGenome: not present;CancerHotspot: no;3DHotspot: no	MutationAssessor: NA;SIFT: NA;Polyphen-2: NA	Frame_Shift_Ins	INS			NA	NA	COLU	7	55211067	55211068	-	C	7:g.55211067_55211068insC	ENST00000275493.2:c.310dup							80	2020-03-28
GENIE Cohort v8.0-public	GENIE-COLU-00278-01	Poorly Differentiated Non-Small Cell Lung Cancer	Q105Pfs*20	OncoKB: Unknown, level NA;CIViC: NA;MyCancerGenome: not present;CancerHotspot: no;3DHotspot: no	MutationAssessor: NA;SIFT: NA;Polyphen-2: NA	Frame_Shift_Ins	INS			NA	NA	COLU	7	55211070	55211071	-	C	7:g.55211070_55211071insC	ENST00000275493.2:c.313dup							38	2020-03-28
GENIE Cohort v8.0-public	GENIE-COLU-00441-01	Lung Adenocarcinoma	I821Dfs*76	OncoKB: Unknown, level NA;CIViC: NA;MyCancerGenome: not present;CancerHotspot: no;3DHotspot: no	MutationAssessor: NA;SIFT: NA;Polyphen-2: NA	Frame_Shift_Ins	INS			NA	NA	COLU	7	55249162	55249163	-	G	7:g.55249162_55249163insG	ENST00000275493.2:c.2460dup							86	20/28
GENIE Cohort v8.0-public	GENIE-COLU-00446-01	Lung Adenocarcinoma	M825Hfs*72	OncoKB: Unknown, level NA;CIViC: NA;MyCancerGenome: not present;CancerHotspot: no;3DHotspot: no	MutationAssessor: NA;SIFT: NA;Polyphen-2: NA	Frame_Shift_Ins	INS			NA	NA	COLU	7	55249170	55249171	-	A	7:g.55249170_55249171insA	ENST00000275493.2:c.2468dup							41	20/28
GENIE Cohort v8.0-public	GENIE-COLU-00480-01	Lung Adenocarcinoma	L101Ffs*24	OncoKB: Unknown, level NA;CIViC: NA;MyCancerGenome: not present;CancerHotspot: no;3DHotspot: no	MutationAssessor: NA;SIFT: NA;Polyphen-2: NA	Frame_Shift_Ins	INS			NA	NA	COLU	7	55211059	55211060	-	T	7:g.55211059_55211060insT	ENST00000275493.2:c.302dup							19	2020-03-28
GENIE Cohort v8.0-public	GENIE-DUKE-P557-S562	Lung Adenocarcinoma	H1124Pfs*44	OncoKB: Unknown, level NA;CIViC: NA;MyCancerGenome: not present;CancerHotspot: no;3DHotspot: no	MutationAssessor: NA;SIFT: NA;Polyphen-2: NA	Frame_Shift_Ins	INS	diploid		NA	NA	DUKE	7	55273047	55273048	-	CCAC	7:g.55273047_55273048insCCAC	ENST00000275493.2:c.3367_3370dup			374				12	28/28
GENIE Cohort v8.0-public	GENIE-NKI-FXK7-JRDS	Lung Adenocarcinoma	A859Gfs*38	OncoKB: Unknown, level NA;CIViC: NA;MyCancerGenome: not present;CancerHotspot: no;3DHotspot: no	MutationAssessor: NA;SIFT: NA;Polyphen-2: NA	Frame_Shift_Ins	INS		1	NA	NA	NKI	7	55259515	55259516	-	G	7:g.55259515_55259516insG	ENST00000275493.2:c.2575dup	0.0021		4	1916			2	21/28
GENIE Cohort v8.0-public	GENIE-NKI-NG7A-Y6G7	Lung Adenocarcinoma	A859Gfs*38	OncoKB: Unknown, level NA;CIViC: NA;MyCancerGenome: not present;CancerHotspot: no;3DHotspot: no	MutationAssessor: NA;SIFT: NA;Polyphen-2: NA	Frame_Shift_Ins	INS		1	NA	NA	NKI	7	55259515	55259516	-	G	7:g.55259515_55259516insG	ENST00000275493.2:c.2575dup	0.0014		5	3542			2	21/28
GENIE Cohort v8.0-public	GENIE-NKI-TIXG-G7GX	Squamous Cell Carcinoma, NOS	A859Gfs*38	OncoKB: Unknown, level NA;CIViC: NA;MyCancerGenome: not present;CancerHotspot: no;3DHotspot: no	MutationAssessor: NA;SIFT: NA;Polyphen-2: NA	Frame_Shift_Ins	INS		1	NA	NA	NKI	7	55259515	55259516	-	G	7:g.55259515_55259516insG	ENST00000275493.2:c.2575dup	0.0041		6	1443			4	21/28
GENIE Cohort v8.0-public	GENIE-COLU-828-1	Melanoma	K284Qfs*15	OncoKB: Unknown, level NA;CIViC: NA;MyCancerGenome: not present;CancerHotspot: no;3DHotspot: no	MutationAssessor: NA;SIFT: NA;Polyphen-2: NA	Frame_Shift_Ins	INS			NA	NA	COLU	7	55221805	55221806	-	C	7:g.55221805_55221806insC	ENST00000275493.2:c.849dup							249	2020-07-28
GENIE Cohort v8.0-public	GENIE-MSK-P-0005701-T01-IM5	Glioblastoma Multiforme	SEPT14-EGFR fusion	OncoKB: Oncogenic, level NA;CIViC: NA;MyCancerGenome: not present;CancerHotspot: no;3DHotspot: no	MutationAssessor: NA;SIFT: NA;Polyphen-2: NA	Fusion	NA	amp		NA	NA	MSK	NA	-1	-1	NA										5
GENIE Cohort v8.0-public	GENIE-MSK-P-0007989-T01-IM5	Glioblastoma Multiforme	SEPT14-EGFR fusion	OncoKB: Oncogenic, level NA;CIViC: NA;MyCancerGenome: not present;CancerHotspot: no;3DHotspot: no	MutationAssessor: NA;SIFT: NA;Polyphen-2: NA	Fusion	NA	amp		NA	NA	MSK	NA	-1	-1	NA										4
GENIE Cohort v8.0-public	GENIE-MSK-P-0016256-T01-IM6	Glioblastoma Multiforme	SEPT14-EGFR fusion	OncoKB: Oncogenic, level NA;CIViC: NA;MyCancerGenome: not present;CancerHotspot: no;3DHotspot: no	MutationAssessor: NA;SIFT: NA;Polyphen-2: NA	Fusion	NA	amp		NA	NA	MSK	NA	-1	-1	NA										5
GENIE Cohort v8.0-public	GENIE-MSK-P-0014220-T02-IM6	Glioblastoma Multiforme	SEPT14-EGFR fusion	OncoKB: Oncogenic, level NA;CIViC: NA;MyCancerGenome: not present;CancerHotspot: no;3DHotspot: no	MutationAssessor: NA;SIFT: NA;Polyphen-2: NA	Fusion	NA	amp		NA	NA	MSK	NA	-1	-1	NA										8
GENIE Cohort v8.0-public	GENIE-MSK-P-0015179-T01-IM6	Glioblastoma Multiforme	SEPT14-EGFR fusion	OncoKB: Oncogenic, level NA;CIViC: NA;MyCancerGenome: not present;CancerHotspot: no;3DHotspot: no	MutationAssessor: NA;SIFT: NA;Polyphen-2: NA	Fusion	NA	amp		NA	NA	MSK	NA	-1	-1	NA										6
GENIE Cohort v8.0-public	GENIE-MSK-P-0019603-T01-IM6	Glioblastoma Multiforme	SEPT14-EGFR fusion	OncoKB: Oncogenic, level NA;CIViC: NA;MyCancerGenome: not present;CancerHotspot: no;3DHotspot: no	MutationAssessor: NA;SIFT: NA;Polyphen-2: NA	Fusion	NA	amp		NA	NA	MSK	NA	-1	-1	NA										4
GENIE Cohort v8.0-public	GENIE-MSK-P-0023043-T01-IM6	Glioblastoma	SEPT14-EGFR fusion	OncoKB: Oncogenic, level NA;CIViC: NA;MyCancerGenome: not present;CancerHotspot: no;3DHotspot: no	MutationAssessor: NA;SIFT: NA;Polyphen-2: NA	Fusion	NA	amp		NA	NA	MSK	NA	-1	-1	NA										5
GENIE Cohort v8.0-public	GENIE-MSK-P-0025191-T02-IM6	Glioblastoma	SEPT14-EGFR fusion	OncoKB: Oncogenic, level NA;CIViC: NA;MyCancerGenome: not present;CancerHotspot: no;3DHotspot: no	MutationAssessor: NA;SIFT: NA;Polyphen-2: NA	Fusion	NA	amp		NA	NA	MSK	NA	-1	-1	NA										4
GENIE Cohort v8.0-public	GENIE-MSK-P-0028241-T01-IM6	Glioblastoma	SEPT14-EGFR fusion	OncoKB: Oncogenic, level NA;CIViC: NA;MyCancerGenome: not present;CancerHotspot: no;3DHotspot: no	MutationAssessor: NA;SIFT: NA;Polyphen-2: NA	Fusion	NA	amp		NA	NA	MSK	NA	-1	-1	NA										4
GENIE Cohort v8.0-public	GENIE-MSK-P-0031753-T01-IM6	Glioblastoma Multiforme	SEPT14-EGFR fusion	OncoKB: Oncogenic, level NA;CIViC: NA;MyCancerGenome: not present;CancerHotspot: no;3DHotspot: no	MutationAssessor: NA;SIFT: NA;Polyphen-2: NA	Fusion	NA	amp		NA	NA	MSK	NA	-1	-1	NA										2
GENIE Cohort v8.0-public	GENIE-MSK-P-0032604-T01-IM6	Esophageal Adenocarcinoma	SEPT14-EGFR fusion	OncoKB: Oncogenic, level NA;CIViC: NA;MyCancerGenome: not present;CancerHotspot: no;3DHotspot: no	MutationAssessor: NA;SIFT: NA;Polyphen-2: NA	Fusion	NA	amp		NA	NA	MSK	NA	-1	-1	NA										5
GENIE Cohort v8.0-public	GENIE-MSK-P-0034594-T01-IM6	Glioblastoma Multiforme	SEPT14-EGFR fusion	OncoKB: Oncogenic, level NA;CIViC: NA;MyCancerGenome: not present;CancerHotspot: no;3DHotspot: no	MutationAssessor: NA;SIFT: NA;Polyphen-2: NA	Fusion	NA	amp		NA	NA	MSK	NA	-1	-1	NA										6
GENIE Cohort v8.0-public	GENIE-MSK-P-0037526-T01-IM6	Glioblastoma	SEPT14-EGFR fusion	OncoKB: Oncogenic, level NA;CIViC: NA;MyCancerGenome: not present;CancerHotspot: no;3DHotspot: no	MutationAssessor: NA;SIFT: NA;Polyphen-2: NA	Fusion	NA	amp		NA	NA	MSK	NA	-1	-1	NA										2
GENIE Cohort v8.0-public	GENIE-MSK-P-0038138-T01-IM6	Glioblastoma Multiforme	SEPT14-EGFR fusion	OncoKB: Oncogenic, level NA;CIViC: NA;MyCancerGenome: not present;CancerHotspot: no;3DHotspot: no	MutationAssessor: NA;SIFT: NA;Polyphen-2: NA	Fusion	NA	amp		NA	NA	MSK	NA	-1	-1	NA										5
GENIE Cohort v8.0-public	GENIE-MSK-P-0039255-T02-IM6	Stomach Adenocarcinoma	SEPT14-EGFR fusion	OncoKB: Oncogenic, level NA;CIViC: NA;MyCancerGenome: not present;CancerHotspot: no;3DHotspot: no	MutationAssessor: NA;SIFT: NA;Polyphen-2: NA	Fusion	NA	amp		NA	NA	MSK	NA	-1	-1	NA										7
GENIE Cohort v8.0-public	GENIE-MSK-P-0043525-T01-IM6	Glioblastoma	SEPT14-EGFR fusion	OncoKB: Oncogenic, level NA;CIViC: NA;MyCancerGenome: not present;CancerHotspot: no;3DHotspot: no	MutationAssessor: NA;SIFT: NA;Polyphen-2: NA	Fusion	NA	amp		NA	NA	MSK	NA	-1	-1	NA										3
GENIE Cohort v8.0-public	GENIE-MSK-P-0029159-T01-IM6	Glioblastoma Multiforme	SEPT14-EGFR fusion - Archer	OncoKB: Oncogenic, level NA;CIViC: NA;MyCancerGenome: not present;CancerHotspot: no;3DHotspot: no	MutationAssessor: NA;SIFT: NA;Polyphen-2: NA	Fusion	NA	amp		NA	NA	MSK	NA	-1	-1	NA										3
GENIE Cohort v8.0-public	GENIE-UCSF-1893-2066T	Glioblastoma Multiforme	EGFR-SEPT14 fusion on a subset of the amplified EGFR alleles	OncoKB: Oncogenic, level NA;CIViC: NA;MyCancerGenome: not present;CancerHotspot: no;3DHotspot: no	MutationAssessor: NA;SIFT: NA;Polyphen-2: NA	Fusion	NA			NA	NA	UCSF	NA	-1	-1	NA										13
GENIE Cohort v8.0-public	GENIE-UCSF-1959-2138T	Glioblastoma Multiforme	EGFR-SEPT14 fusion on a subset of the amplified EGFR alleles	OncoKB: Oncogenic, level NA;CIViC: NA;MyCancerGenome: not present;CancerHotspot: no;3DHotspot: no	MutationAssessor: NA;SIFT: NA;Polyphen-2: NA	Fusion	NA			NA	NA	UCSF	NA	-1	-1	NA										5
GENIE Cohort v8.0-public	GENIE-UCSF-2438-3496T	Glioblastoma Multiforme	EGFR-SEPT14 fusion on a subset of the amplified EGFR alleles	OncoKB: Oncogenic, level NA;CIViC: NA;MyCancerGenome: not present;CancerHotspot: no;3DHotspot: no	MutationAssessor: NA;SIFT: NA;Polyphen-2: NA	Fusion	NA			NA	NA	UCSF	NA	-1	-1	NA										9
GENIE Cohort v8.0-public	GENIE-DFCI-007955-6109	Glioblastoma Multiforme	EGFR-SEPT14	OncoKB: Oncogenic, level NA;CIViC: NA;MyCancerGenome: not present;CancerHotspot: no;3DHotspot: no	MutationAssessor: NA;SIFT: NA;Polyphen-2: NA	Fusion	NA	amp		NA	NA	DFCI	NA	-1	-1	NA										5
GENIE Cohort v8.0-public	GENIE-DFCI-003065-8186	Colon Adenocarcinoma	EGFR-SEPT14	OncoKB: Oncogenic, level NA;CIViC: NA;MyCancerGenome: not present;CancerHotspot: no;3DHotspot: no	MutationAssessor: NA;SIFT: NA;Polyphen-2: NA	Fusion	NA	amp		NA	NA	DFCI	NA	-1	-1	NA										5
GENIE Cohort v8.0-public	GENIE-DFCI-010695-8418	Glioblastoma	EGFR-SEPT14	OncoKB: Oncogenic, level NA;CIViC: NA;MyCancerGenome: not present;CancerHotspot: no;3DHotspot: no	MutationAssessor: NA;SIFT: NA;Polyphen-2: NA	Fusion	NA	amp		NA	NA	DFCI	NA	-1	-1	NA										5
GENIE Cohort v8.0-public	GENIE-DFCI-010525-9705	Glioblastoma	EGFR-SEPT14	OncoKB: Oncogenic, level NA;CIViC: NA;MyCancerGenome: not present;CancerHotspot: no;3DHotspot: no	MutationAssessor: NA;SIFT: NA;Polyphen-2: NA	Fusion	NA	gain		NA	NA	DFCI	NA	-1	-1	NA										3
GENIE Cohort v8.0-public	GENIE-DFCI-091199-350370	Glioblastoma	EGFR-SEPT14	OncoKB: Oncogenic, level NA;CIViC: NA;MyCancerGenome: not present;CancerHotspot: no;3DHotspot: no	MutationAssessor: NA;SIFT: NA;Polyphen-2: NA	Fusion	NA	amp		NA	NA	DFCI	NA	-1	-1	NA										6
GENIE Cohort v8.0-public	GENIE-DFCI-091553-350865	Colon Adenocarcinoma	EGFR-SEPT14	OncoKB: Oncogenic, level NA;CIViC: NA;MyCancerGenome: not present;CancerHotspot: no;3DHotspot: no	MutationAssessor: NA;SIFT: NA;Polyphen-2: NA	Fusion	NA	amp		NA	NA	DFCI	NA	-1	-1	NA										11
GENIE Cohort v8.0-public	GENIE-DFCI-094935-436963	Glioblastoma	EGFR-SEPT14	OncoKB: Oncogenic, level NA;CIViC: NA;MyCancerGenome: not present;CancerHotspot: no;3DHotspot: no	MutationAssessor: NA;SIFT: NA;Polyphen-2: NA	Fusion	NA	amp		NA	NA	DFCI	NA	-1	-1	NA										3
GENIE Cohort v8.0-public	GENIE-DFCI-136501-1304302	Colon Adenocarcinoma	EGFR-SEPT14	OncoKB: Oncogenic, level NA;CIViC: NA;MyCancerGenome: not present;CancerHotspot: no;3DHotspot: no	MutationAssessor: NA;SIFT: NA;Polyphen-2: NA	Fusion	NA	amp		NA	NA	DFCI	NA	-1	-1	NA										11
GENIE Cohort v8.0-public	GENIE-DFCI-093112-266258	High-Grade Serous Ovarian Cancer	EGFR-NRG1	OncoKB: Likely Oncogenic, level NA;CIViC: NA;MyCancerGenome: not present;CancerHotspot: no;3DHotspot: no	MutationAssessor: NA;SIFT: NA;Polyphen-2: NA	Fusion	NA	gain		NA	NA	DFCI	NA	-1	-1	NA										8
GENIE Cohort v8.0-public	GENIE-UCSF-2621-5212T	Glioblastoma	EGFR-SEPT14 fusion on the majority of the amplified EGFR alleles	OncoKB: Oncogenic, level NA;CIViC: NA;MyCancerGenome: not present;CancerHotspot: no;3DHotspot: no	MutationAssessor: NA;SIFT: NA;Polyphen-2: NA	Fusion	NA			NA	NA	UCSF	NA	-1	-1	NA										6
GENIE Cohort v8.0-public	GENIE-MSK-P-0041149-T01-IM6	Lung Adenocarcinoma	RAD51-EGFR fusion	OncoKB: Oncogenic, level NA;CIViC: NA;MyCancerGenome: not present;CancerHotspot: no;3DHotspot: no	MutationAssessor: NA;SIFT: NA;Polyphen-2: NA	Fusion	NA	diploid		NA	NA	MSK	NA	-1	-1	NA										1
GENIE Cohort v8.0-public	GENIE-MSK-P-0041149-T01-IM6	Lung Adenocarcinoma	RAD51-EGFR fusion - Archer	OncoKB: Oncogenic, level NA;CIViC: NA;MyCancerGenome: not present;CancerHotspot: no;3DHotspot: no	MutationAssessor: NA;SIFT: NA;Polyphen-2: NA	Fusion	NA	diploid		NA	NA	MSK	NA	-1	-1	NA										1
GENIE Cohort v8.0-public	GENIE-VICC-228641-unk-1	Anaplastic Astrocytoma	EGFR-intragenic	OncoKB: Unknown, level NA;CIViC: NA;MyCancerGenome: not present;CancerHotspot: no;3DHotspot: no	MutationAssessor: NA;SIFT: NA;Polyphen-2: NA	Fusion	NA	diploid		NA	NA	VICC	NA	-1	-1	NA										11
GENIE Cohort v8.0-public	GENIE-VICC-457946-unk-1	Glioblastoma	EGFR-intragenic	OncoKB: Unknown, level NA;CIViC: NA;MyCancerGenome: not present;CancerHotspot: no;3DHotspot: no	MutationAssessor: NA;SIFT: NA;Polyphen-2: NA	Fusion	NA	amp		NA	NA	VICC	NA	-1	-1	NA										2
GENIE Cohort v8.0-public	GENIE-VICC-458449-unk-1	Glioblastoma Multiforme	EGFR-intragenic	OncoKB: Unknown, level NA;CIViC: NA;MyCancerGenome: not present;CancerHotspot: no;3DHotspot: no	MutationAssessor: NA;SIFT: NA;Polyphen-2: NA	Fusion	NA	amp		NA	NA	VICC	NA	-1	-1	NA										8
GENIE Cohort v8.0-public	GENIE-VICC-626348-unk-2	Lung Adenocarcinoma	EGFR-intragenic	OncoKB: Unknown, level NA;CIViC: NA;MyCancerGenome: not present;CancerHotspot: no;3DHotspot: no	MutationAssessor: NA;SIFT: NA;Polyphen-2: NA	Fusion	NA	amp		NA	NA	VICC	NA	-1	-1	NA										2
GENIE Cohort v8.0-public	GENIE-VICC-843241-unk-1	Glioblastoma	EGFR-intragenic	OncoKB: Unknown, level NA;CIViC: NA;MyCancerGenome: not present;CancerHotspot: no;3DHotspot: no	MutationAssessor: NA;SIFT: NA;Polyphen-2: NA	Fusion	NA	amp		NA	NA	VICC	NA	-1	-1	NA										3
GENIE Cohort v8.0-public	GENIE-VICC-852240-unk-1	Sarcoma, NOS	EGFR-intragenic	OncoKB: Unknown, level NA;CIViC: NA;MyCancerGenome: not present;CancerHotspot: no;3DHotspot: no	MutationAssessor: NA;SIFT: NA;Polyphen-2: NA	Fusion	NA	diploid		NA	NA	VICC	NA	-1	-1	NA										3
GENIE Cohort v8.0-public	GENIE-VICC-919572-unk-1	Breast Invasive Ductal Carcinoma	EGFR-intragenic	OncoKB: Unknown, level NA;CIViC: NA;MyCancerGenome: not present;CancerHotspot: no;3DHotspot: no	MutationAssessor: NA;SIFT: NA;Polyphen-2: NA	Fusion	NA	amp		NA	NA	VICC	NA	-1	-1	NA										3
GENIE Cohort v8.0-public	GENIE-MSK-P-0000378-T01-IM3	Glioblastoma Multiforme	EGFR-intragenic	OncoKB: Unknown, level NA;CIViC: NA;MyCancerGenome: not present;CancerHotspot: no;3DHotspot: no	MutationAssessor: NA;SIFT: NA;Polyphen-2: NA	Fusion	NA	amp		NA	NA	MSK	NA	-1	-1	NA										6
GENIE Cohort v8.0-public	GENIE-MSK-P-0000657-T02-IM5	Glioblastoma Multiforme	EGFR-intragenic	OncoKB: Unknown, level NA;CIViC: NA;MyCancerGenome: not present;CancerHotspot: no;3DHotspot: no	MutationAssessor: NA;SIFT: NA;Polyphen-2: NA	Fusion	NA	amp		NA	NA	MSK	NA	-1	-1	NA										4
GENIE Cohort v8.0-public	GENIE-MSK-P-0001238-T01-IM3	Glioblastoma Multiforme	EGFR-intragenic	OncoKB: Unknown, level NA;CIViC: NA;MyCancerGenome: not present;CancerHotspot: no;3DHotspot: no	MutationAssessor: NA;SIFT: NA;Polyphen-2: NA	Fusion	NA	amp		NA	NA	MSK	NA	-1	-1	NA										4
GENIE Cohort v8.0-public	GENIE-MSK-P-0001281-T01-IM3	Glioblastoma Multiforme	EGFR-intragenic	OncoKB: Unknown, level NA;CIViC: NA;MyCancerGenome: not present;CancerHotspot: no;3DHotspot: no	MutationAssessor: NA;SIFT: NA;Polyphen-2: NA	Fusion	NA	amp		NA	NA	MSK	NA	-1	-1	NA										4
GENIE Cohort v8.0-public	GENIE-MSK-P-0001445-T01-IM3	Prostate Adenocarcinoma	EGFR-intragenic	OncoKB: Unknown, level NA;CIViC: NA;MyCancerGenome: not present;CancerHotspot: no;3DHotspot: no	MutationAssessor: NA;SIFT: NA;Polyphen-2: NA	Fusion	NA	diploid		NA	NA	MSK	NA	-1	-1	NA										3
GENIE Cohort v8.0-public	GENIE-MSK-P-0001695-T01-IM3	Cancer of Unknown Primary	EGFR-intragenic	OncoKB: Unknown, level NA;CIViC: NA;MyCancerGenome: not present;CancerHotspot: no;3DHotspot: no	MutationAssessor: NA;SIFT: NA;Polyphen-2: NA	Fusion	NA	diploid		NA	NA	MSK	NA	-1	-1	NA										7
GENIE Cohort v8.0-public	GENIE-MSK-P-0001755-T01-IM3	Glioblastoma Multiforme	EGFR-intragenic	OncoKB: Unknown, level NA;CIViC: NA;MyCancerGenome: not present;CancerHotspot: no;3DHotspot: no	MutationAssessor: NA;SIFT: NA;Polyphen-2: NA	Fusion	NA	amp		NA	NA	MSK	NA	-1	-1	NA										3
GENIE Cohort v8.0-public	GENIE-MSK-P-0001928-T01-IM3	Glioblastoma Multiforme	EGFR-intragenic	OncoKB: Unknown, level NA;CIViC: NA;MyCancerGenome: not present;CancerHotspot: no;3DHotspot: no	MutationAssessor: NA;SIFT: NA;Polyphen-2: NA	Fusion	NA	amp		NA	NA	MSK	NA	-1	-1	NA										4
GENIE Cohort v8.0-public	GENIE-MSK-P-0002015-T02-IM5	Glioblastoma Multiforme	EGFR-intragenic	OncoKB: Unknown, level NA;CIViC: NA;MyCancerGenome: not present;CancerHotspot: no;3DHotspot: no	MutationAssessor: NA;SIFT: NA;Polyphen-2: NA	Fusion	NA	amp		NA	NA	MSK	NA	-1	-1	NA										2
GENIE Cohort v8.0-public	GENIE-MSK-P-0002265-T01-IM3	Glioblastoma Multiforme	EGFR-intragenic	OncoKB: Unknown, level NA;CIViC: NA;MyCancerGenome: not present;CancerHotspot: no;3DHotspot: no	MutationAssessor: NA;SIFT: NA;Polyphen-2: NA	Fusion	NA	amp		NA	NA	MSK	NA	-1	-1	NA										2
GENIE Cohort v8.0-public	GENIE-MSK-P-0002265-T02-IM5	Glioblastoma Multiforme	EGFR-intragenic	OncoKB: Unknown, level NA;CIViC: NA;MyCancerGenome: not present;CancerHotspot: no;3DHotspot: no	MutationAssessor: NA;SIFT: NA;Polyphen-2: NA	Fusion	NA	amp		NA	NA	MSK	NA	-1	-1	NA										145
GENIE Cohort v8.0-public	GENIE-MSK-P-0002265-T04-IM5	Glioblastoma Multiforme	EGFR-intragenic	OncoKB: Unknown, level NA;CIViC: NA;MyCancerGenome: not present;CancerHotspot: no;3DHotspot: no	MutationAssessor: NA;SIFT: NA;Polyphen-2: NA	Fusion	NA	amp		NA	NA	MSK	NA	-1	-1	NA										138
GENIE Cohort v8.0-public	GENIE-MSK-P-0002647-T02-IM5	Glioblastoma Multiforme	EGFR-intragenic	OncoKB: Unknown, level NA;CIViC: NA;MyCancerGenome: not present;CancerHotspot: no;3DHotspot: no	MutationAssessor: NA;SIFT: NA;Polyphen-2: NA	Fusion	NA	amp		NA	NA	MSK	NA	-1	-1	NA										6
GENIE Cohort v8.0-public	GENIE-MSK-P-0002860-T01-IM3	Glioblastoma Multiforme	EGFR-intragenic	OncoKB: Unknown, level NA;CIViC: NA;MyCancerGenome: not present;CancerHotspot: no;3DHotspot: no	MutationAssessor: NA;SIFT: NA;Polyphen-2: NA	Fusion	NA	amp		NA	NA	MSK	NA	-1	-1	NA										2
GENIE Cohort v8.0-public	GENIE-MSK-P-0002936-T01-IM3	Glioblastoma Multiforme	EGFR-intragenic	OncoKB: Unknown, level NA;CIViC: NA;MyCancerGenome: not present;CancerHotspot: no;3DHotspot: no	MutationAssessor: NA;SIFT: NA;Polyphen-2: NA	Fusion	NA	amp		NA	NA	MSK	NA	-1	-1	NA										6
GENIE Cohort v8.0-public	GENIE-MSK-P-0003128-T01-IM5	Glioblastoma Multiforme	EGFR-intragenic	OncoKB: Unknown, level NA;CIViC: NA;MyCancerGenome: not present;CancerHotspot: no;3DHotspot: no	MutationAssessor: NA;SIFT: NA;Polyphen-2: NA	Fusion	NA	amp		NA	NA	MSK	NA	-1	-1	NA										7
GENIE Cohort v8.0-public	GENIE-MSK-P-0003170-T01-IM5	Glioblastoma Multiforme	EGFR-intragenic	OncoKB: Unknown, level NA;CIViC: NA;MyCancerGenome: not present;CancerHotspot: no;3DHotspot: no	MutationAssessor: NA;SIFT: NA;Polyphen-2: NA	Fusion	NA	amp		NA	NA	MSK	NA	-1	-1	NA										3
GENIE Cohort v8.0-public	GENIE-MSK-P-0003456-T01-IM5	Glioblastoma Multiforme	EGFR-intragenic	OncoKB: Unknown, level NA;CIViC: NA;MyCancerGenome: not present;CancerHotspot: no;3DHotspot: no	MutationAssessor: NA;SIFT: NA;Polyphen-2: NA	Fusion	NA	amp		NA	NA	MSK	NA	-1	-1	NA										4
GENIE Cohort v8.0-public	GENIE-MSK-P-0003781-T02-IM6	Glioblastoma Multiforme	EGFR-intragenic	OncoKB: Unknown, level NA;CIViC: NA;MyCancerGenome: not present;CancerHotspot: no;3DHotspot: no	MutationAssessor: NA;SIFT: NA;Polyphen-2: NA	Fusion	NA	amp		NA	NA	MSK	NA	-1	-1	NA										4
GENIE Cohort v8.0-public	GENIE-MSK-P-0003783-T01-IM5	Glioblastoma Multiforme	EGFR-intragenic	OncoKB: Unknown, level NA;CIViC: NA;MyCancerGenome: not present;CancerHotspot: no;3DHotspot: no	MutationAssessor: NA;SIFT: NA;Polyphen-2: NA	Fusion	NA	amp		NA	NA	MSK	NA	-1	-1	NA										3
GENIE Cohort v8.0-public	GENIE-MSK-P-0003783-T02-IM5	Glioblastoma Multiforme	EGFR-intragenic	OncoKB: Unknown, level NA;CIViC: NA;MyCancerGenome: not present;CancerHotspot: no;3DHotspot: no	MutationAssessor: NA;SIFT: NA;Polyphen-2: NA	Fusion	NA	amp		NA	NA	MSK	NA	-1	-1	NA										3
GENIE Cohort v8.0-public	GENIE-MSK-P-0003850-T01-IM5	Glioblastoma Multiforme	EGFR-intragenic	OncoKB: Unknown, level NA;CIViC: NA;MyCancerGenome: not present;CancerHotspot: no;3DHotspot: no	MutationAssessor: NA;SIFT: NA;Polyphen-2: NA	Fusion	NA	amp		NA	NA	MSK	NA	-1	-1	NA										4
GENIE Cohort v8.0-public	GENIE-MSK-P-0004038-T01-IM3	Glioblastoma Multiforme	EGFR-intragenic	OncoKB: Unknown, level NA;CIViC: NA;MyCancerGenome: not present;CancerHotspot: no;3DHotspot: no	MutationAssessor: NA;SIFT: NA;Polyphen-2: NA	Fusion	NA	amp		NA	NA	MSK	NA	-1	-1	NA										7
GENIE Cohort v8.0-public	GENIE-MSK-P-0004119-T01-IM5	Glioblastoma Multiforme	EGFR-intragenic	OncoKB: Unknown, level NA;CIViC: NA;MyCancerGenome: not present;CancerHotspot: no;3DHotspot: no	MutationAssessor: NA;SIFT: NA;Polyphen-2: NA	Fusion	NA	amp		NA	NA	MSK	NA	-1	-1	NA										4
GENIE Cohort v8.0-public	GENIE-MSK-P-0004119-T02-IM5	Glioblastoma Multiforme	EGFR-intragenic	OncoKB: Unknown, level NA;CIViC: NA;MyCancerGenome: not present;CancerHotspot: no;3DHotspot: no	MutationAssessor: NA;SIFT: NA;Polyphen-2: NA	Fusion	NA	amp		NA	NA	MSK	NA	-1	-1	NA										3
GENIE Cohort v8.0-public	GENIE-MSK-P-0004245-T01-IM5	Glioblastoma Multiforme	EGFR-intragenic	OncoKB: Unknown, level NA;CIViC: NA;MyCancerGenome: not present;CancerHotspot: no;3DHotspot: no	MutationAssessor: NA;SIFT: NA;Polyphen-2: NA	Fusion	NA	amp		NA	NA	MSK	NA	-1	-1	NA										3
GENIE Cohort v8.0-public	GENIE-MSK-P-0004837-T01-IM5	Glioblastoma Multiforme	EGFR-intragenic	OncoKB: Unknown, level NA;CIViC: NA;MyCancerGenome: not present;CancerHotspot: no;3DHotspot: no	MutationAssessor: NA;SIFT: NA;Polyphen-2: NA	Fusion	NA	amp		NA	NA	MSK	NA	-1	-1	NA										4
GENIE Cohort v8.0-public	GENIE-MSK-P-0004961-T01-IM5	Lung Adenocarcinoma	EGFR-intragenic	OncoKB: Unknown, level NA;CIViC: NA;MyCancerGenome: not present;CancerHotspot: no;3DHotspot: no	MutationAssessor: NA;SIFT: NA;Polyphen-2: NA	Fusion	NA	diploid		NA	NA	MSK	NA	-1	-1	NA										1
GENIE Cohort v8.0-public	GENIE-MSK-P-0004961-T02-IM5	Lung Adenocarcinoma	EGFR-intragenic	OncoKB: Unknown, level NA;CIViC: NA;MyCancerGenome: not present;CancerHotspot: no;3DHotspot: no	MutationAssessor: NA;SIFT: NA;Polyphen-2: NA	Fusion	NA	diploid		NA	NA	MSK	NA	-1	-1	NA										5
GENIE Cohort v8.0-public	GENIE-MSK-P-0005051-T01-IM5	Glioblastoma Multiforme	EGFR-intragenic	OncoKB: Unknown, level NA;CIViC: NA;MyCancerGenome: not present;CancerHotspot: no;3DHotspot: no	MutationAssessor: NA;SIFT: NA;Polyphen-2: NA	Fusion	NA	amp		NA	NA	MSK	NA	-1	-1	NA										2
GENIE Cohort v8.0-public	GENIE-MSK-P-0005113-T01-IM5	Glioblastoma Multiforme	EGFR-intragenic	OncoKB: Unknown, level NA;CIViC: NA;MyCancerGenome: not present;CancerHotspot: no;3DHotspot: no	MutationAssessor: NA;SIFT: NA;Polyphen-2: NA	Fusion	NA	amp		NA	NA	MSK	NA	-1	-1	NA										5
GENIE Cohort v8.0-public	GENIE-MSK-P-0005240-T01-IM5	Colon Adenocarcinoma	EGFR-intragenic	OncoKB: Unknown, level NA;CIViC: NA;MyCancerGenome: not present;CancerHotspot: no;3DHotspot: no	MutationAssessor: NA;SIFT: NA;Polyphen-2: NA	Fusion	NA	amp		NA	NA	MSK	NA	-1	-1	NA										9
GENIE Cohort v8.0-public	GENIE-MSK-P-0005299-T01-IM5	Glioblastoma Multiforme	EGFR-intragenic	OncoKB: Unknown, level NA;CIViC: NA;MyCancerGenome: not present;CancerHotspot: no;3DHotspot: no	MutationAssessor: NA;SIFT: NA;Polyphen-2: NA	Fusion	NA	amp		NA	NA	MSK	NA	-1	-1	NA										3
GENIE Cohort v8.0-public	GENIE-MSK-P-0005334-T01-IM5	Glioblastoma Multiforme	EGFR-intragenic	OncoKB: Unknown, level NA;CIViC: NA;MyCancerGenome: not present;CancerHotspot: no;3DHotspot: no	MutationAssessor: NA;SIFT: NA;Polyphen-2: NA	Fusion	NA	amp		NA	NA	MSK	NA	-1	-1	NA										5
GENIE Cohort v8.0-public	GENIE-MSK-P-0005477-T01-IM5	Glioblastoma Multiforme	EGFR-intragenic	OncoKB: Unknown, level NA;CIViC: NA;MyCancerGenome: not present;CancerHotspot: no;3DHotspot: no	MutationAssessor: NA;SIFT: NA;Polyphen-2: NA	Fusion	NA	amp		NA	NA	MSK	NA	-1	-1	NA										4
GENIE Cohort v8.0-public	GENIE-MSK-P-0005539-T01-IM5	Glioblastoma Multiforme	EGFR-intragenic	OncoKB: Unknown, level NA;CIViC: NA;MyCancerGenome: not present;CancerHotspot: no;3DHotspot: no	MutationAssessor: NA;SIFT: NA;Polyphen-2: NA	Fusion	NA	amp		NA	NA	MSK	NA	-1	-1	NA										3
GENIE Cohort v8.0-public	GENIE-MSK-P-0005701-T01-IM5	Glioblastoma Multiforme	EGFR-intragenic	OncoKB: Unknown, level NA;CIViC: NA;MyCancerGenome: not present;CancerHotspot: no;3DHotspot: no	MutationAssessor: NA;SIFT: NA;Polyphen-2: NA	Fusion	NA	amp		NA	NA	MSK	NA	-1	-1	NA										5
GENIE Cohort v8.0-public	GENIE-MSK-P-0005877-T01-IM5	Glioblastoma Multiforme	EGFR-intragenic	OncoKB: Unknown, level NA;CIViC: NA;MyCancerGenome: not present;CancerHotspot: no;3DHotspot: no	MutationAssessor: NA;SIFT: NA;Polyphen-2: NA	Fusion	NA	amp		NA	NA	MSK	NA	-1	-1	NA										2
GENIE Cohort v8.0-public	GENIE-MSK-P-0005912-T01-IM5	Glioblastoma Multiforme	EGFR-intragenic	OncoKB: Unknown, level NA;CIViC: NA;MyCancerGenome: not present;CancerHotspot: no;3DHotspot: no	MutationAssessor: NA;SIFT: NA;Polyphen-2: NA	Fusion	NA	amp		NA	NA	MSK	NA	-1	-1	NA										4
GENIE Cohort v8.0-public	GENIE-MSK-P-0005963-T01-IM5	Glioblastoma Multiforme	EGFR-intragenic	OncoKB: Unknown, level NA;CIViC: NA;MyCancerGenome: not present;CancerHotspot: no;3DHotspot: no	MutationAssessor: NA;SIFT: NA;Polyphen-2: NA	Fusion	NA	amp		NA	NA	MSK	NA	-1	-1	NA										3
GENIE Cohort v8.0-public	GENIE-MSK-P-0006045-T01-IM5	Glioblastoma Multiforme	EGFR-intragenic	OncoKB: Unknown, level NA;CIViC: NA;MyCancerGenome: not present;CancerHotspot: no;3DHotspot: no	MutationAssessor: NA;SIFT: NA;Polyphen-2: NA	Fusion	NA	amp		NA	NA	MSK	NA	-1	-1	NA										3
GENIE Cohort v8.0-public	GENIE-MSK-P-0006045-T02-IM5	Glioblastoma Multiforme	EGFR-intragenic	OncoKB: Unknown, level NA;CIViC: NA;MyCancerGenome: not present;CancerHotspot: no;3DHotspot: no	MutationAssessor: NA;SIFT: NA;Polyphen-2: NA	Fusion	NA	amp		NA	NA	MSK	NA	-1	-1	NA										3
GENIE Cohort v8.0-public	GENIE-MSK-P-0006054-T01-IM5	Glioblastoma Multiforme	EGFR-intragenic	OncoKB: Unknown, level NA;CIViC: NA;MyCancerGenome: not present;CancerHotspot: no;3DHotspot: no	MutationAssessor: NA;SIFT: NA;Polyphen-2: NA	Fusion	NA	amp		NA	NA	MSK	NA	-1	-1	NA										3
GENIE Cohort v8.0-public	GENIE-MSK-P-0006268-T01-IM5	Lung Adenocarcinoma	EGFR-intragenic	OncoKB: Unknown, level NA;CIViC: NA;MyCancerGenome: not present;CancerHotspot: no;3DHotspot: no	MutationAssessor: NA;SIFT: NA;Polyphen-2: NA	Fusion	NA	amp		NA	NA	MSK	NA	-1	-1	NA										2
GENIE Cohort v8.0-public	GENIE-MSK-P-0006268-T02-IM5	Lung Adenocarcinoma	EGFR-intragenic	OncoKB: Unknown, level NA;CIViC: NA;MyCancerGenome: not present;CancerHotspot: no;3DHotspot: no	MutationAssessor: NA;SIFT: NA;Polyphen-2: NA	Fusion	NA	amp		NA	NA	MSK	NA	-1	-1	NA										3
GENIE Cohort v8.0-public	GENIE-MSK-P-0006416-T01-IM5	Glioblastoma Multiforme	EGFR-intragenic	OncoKB: Unknown, level NA;CIViC: NA;MyCancerGenome: not present;CancerHotspot: no;3DHotspot: no	MutationAssessor: NA;SIFT: NA;Polyphen-2: NA	Fusion	NA	amp		NA	NA	MSK	NA	-1	-1	NA										3
GENIE Cohort v8.0-public	GENIE-MSK-P-0006416-T02-IM5	Glioblastoma Multiforme	EGFR-intragenic	OncoKB: Unknown, level NA;CIViC: NA;MyCancerGenome: not present;CancerHotspot: no;3DHotspot: no	MutationAssessor: NA;SIFT: NA;Polyphen-2: NA	Fusion	NA	amp		NA	NA	MSK	NA	-1	-1	NA										2
GENIE Cohort v8.0-public	GENIE-MSK-P-0006500-T01-IM5	Glioblastoma Multiforme	EGFR-intragenic	OncoKB: Unknown, level NA;CIViC: NA;MyCancerGenome: not present;CancerHotspot: no;3DHotspot: no	MutationAssessor: NA;SIFT: NA;Polyphen-2: NA	Fusion	NA	amp		NA	NA	MSK	NA	-1	-1	NA										6
GENIE Cohort v8.0-public	GENIE-MSK-P-0006667-T01-IM5	Anaplastic Astrocytoma	EGFR-intragenic	OncoKB: Unknown, level NA;CIViC: NA;MyCancerGenome: not present;CancerHotspot: no;3DHotspot: no	MutationAssessor: NA;SIFT: NA;Polyphen-2: NA	Fusion	NA	diploid		NA	NA	MSK	NA	-1	-1	NA										4
GENIE Cohort v8.0-public	GENIE-MSK-P-0006768-T01-IM5	Lung Adenocarcinoma	EGFR-intragenic	OncoKB: Unknown, level NA;CIViC: NA;MyCancerGenome: not present;CancerHotspot: no;3DHotspot: no	MutationAssessor: NA;SIFT: NA;Polyphen-2: NA	Fusion	NA	amp		NA	NA	MSK	NA	-1	-1	NA										8
GENIE Cohort v8.0-public	GENIE-MSK-P-0006768-T02-IM5	Lung Adenocarcinoma	EGFR-intragenic	OncoKB: Unknown, level NA;CIViC: NA;MyCancerGenome: not present;CancerHotspot: no;3DHotspot: no	MutationAssessor: NA;SIFT: NA;Polyphen-2: NA	Fusion	NA	amp		NA	NA	MSK	NA	-1	-1	NA										13
GENIE Cohort v8.0-public	GENIE-MSK-P-0006768-T03-IM6	Lung Adenocarcinoma	EGFR-intragenic	OncoKB: Unknown, level NA;CIViC: NA;MyCancerGenome: not present;CancerHotspot: no;3DHotspot: no	MutationAssessor: NA;SIFT: NA;Polyphen-2: NA	Fusion	NA	amp		NA	NA	MSK	NA	-1	-1	NA										13
GENIE Cohort v8.0-public	GENIE-MSK-P-0006846-T01-IM5	Glioblastoma Multiforme	EGFR-intragenic	OncoKB: Unknown, level NA;CIViC: NA;MyCancerGenome: not present;CancerHotspot: no;3DHotspot: no	MutationAssessor: NA;SIFT: NA;Polyphen-2: NA	Fusion	NA	amp		NA	NA	MSK	NA	-1	-1	NA										5
GENIE Cohort v8.0-public	GENIE-MSK-P-0007001-T01-IM5	Uterine Carcinosarcoma/Uterine Malignant Mixed Mullerian Tumor	EGFR-intragenic	OncoKB: Unknown, level NA;CIViC: NA;MyCancerGenome: not present;CancerHotspot: no;3DHotspot: no	MutationAssessor: NA;SIFT: NA;Polyphen-2: NA	Fusion	NA	diploid		NA	NA	MSK	NA	-1	-1	NA										3
GENIE Cohort v8.0-public	GENIE-MSK-P-0007314-T01-IM5	Glioblastoma Multiforme	EGFR-intragenic	OncoKB: Unknown, level NA;CIViC: NA;MyCancerGenome: not present;CancerHotspot: no;3DHotspot: no	MutationAssessor: NA;SIFT: NA;Polyphen-2: NA	Fusion	NA	amp		NA	NA	MSK	NA	-1	-1	NA										1
GENIE Cohort v8.0-public	GENIE-MSK-P-0007504-T01-IM5	Glioblastoma Multiforme	EGFR-intragenic	OncoKB: Unknown, level NA;CIViC: NA;MyCancerGenome: not present;CancerHotspot: no;3DHotspot: no	MutationAssessor: NA;SIFT: NA;Polyphen-2: NA	Fusion	NA	amp		NA	NA	MSK	NA	-1	-1	NA										3
GENIE Cohort v8.0-public	GENIE-MSK-P-0007751-T01-IM5	Glioblastoma Multiforme	EGFR-intragenic	OncoKB: Unknown, level NA;CIViC: NA;MyCancerGenome: not present;CancerHotspot: no;3DHotspot: no	MutationAssessor: NA;SIFT: NA;Polyphen-2: NA	Fusion	NA	amp		NA	NA	MSK	NA	-1	-1	NA										2
GENIE Cohort v8.0-public	GENIE-MSK-P-0007780-T01-IM5	Glioblastoma Multiforme	EGFR-intragenic	OncoKB: Unknown, level NA;CIViC: NA;MyCancerGenome: not present;CancerHotspot: no;3DHotspot: no	MutationAssessor: NA;SIFT: NA;Polyphen-2: NA	Fusion	NA	amp		NA	NA	MSK	NA	-1	-1	NA										4
GENIE Cohort v8.0-public	GENIE-DFCI-001751-481754	Lung Adenocarcinoma	EGFR-intragenic	OncoKB: Unknown, level NA;CIViC: NA;MyCancerGenome: not present;CancerHotspot: no;3DHotspot: no	MutationAssessor: NA;SIFT: NA;Polyphen-2: NA	Fusion	NA	diploid		NA	NA	DFCI	NA	-1	-1	NA										7
GENIE Cohort v8.0-public	GENIE-DFCI-008650-6517	Glioblastoma Multiforme	EGFR-intragenic	OncoKB: Unknown, level NA;CIViC: NA;MyCancerGenome: not present;CancerHotspot: no;3DHotspot: no	MutationAssessor: NA;SIFT: NA;Polyphen-2: NA	Fusion	NA	amp		NA	NA	DFCI	NA	-1	-1	NA										3
GENIE Cohort v8.0-public	GENIE-DFCI-008682-10908	Lung Adenocarcinoma	EGFR-intragenic	OncoKB: Unknown, level NA;CIViC: NA;MyCancerGenome: not present;CancerHotspot: no;3DHotspot: no	MutationAssessor: NA;SIFT: NA;Polyphen-2: NA	Fusion	NA	gain		NA	NA	DFCI	NA	-1	-1	NA										7
GENIE Cohort v8.0-public	GENIE-DFCI-008682-159160	Lung Adenocarcinoma	EGFR-intragenic	OncoKB: Unknown, level NA;CIViC: NA;MyCancerGenome: not present;CancerHotspot: no;3DHotspot: no	MutationAssessor: NA;SIFT: NA;Polyphen-2: NA	Fusion	NA	gain		NA	NA	DFCI	NA	-1	-1	NA										12
GENIE Cohort v8.0-public	GENIE-DFCI-008627-6976	Lung Adenocarcinoma	EGFR-intragenic	OncoKB: Unknown, level NA;CIViC: NA;MyCancerGenome: not present;CancerHotspot: no;3DHotspot: no	MutationAssessor: NA;SIFT: NA;Polyphen-2: NA	Fusion	NA	diploid		NA	NA	DFCI	NA	-1	-1	NA										4
GENIE Cohort v8.0-public	GENIE-DFCI-004693-6015	Lung Adenocarcinoma	EGFR-intragenic	OncoKB: Unknown, level NA;CIViC: NA;MyCancerGenome: not present;CancerHotspot: no;3DHotspot: no	MutationAssessor: NA;SIFT: NA;Polyphen-2: NA	Fusion	NA	diploid		NA	NA	DFCI	NA	-1	-1	NA										3
GENIE Cohort v8.0-public	GENIE-DFCI-003627-2415	Lung Adenocarcinoma	EGFR-intragenic	OncoKB: Unknown, level NA;CIViC: NA;MyCancerGenome: not present;CancerHotspot: no;3DHotspot: no	MutationAssessor: NA;SIFT: NA;Polyphen-2: NA	Fusion	NA	gain		NA	NA	DFCI	NA	-1	-1	NA										3
GENIE Cohort v8.0-public	GENIE-DFCI-001511-2571	Lung Adenocarcinoma	EGFR-intragenic	OncoKB: Unknown, level NA;CIViC: NA;MyCancerGenome: not present;CancerHotspot: no;3DHotspot: no	MutationAssessor: NA;SIFT: NA;Polyphen-2: NA	Fusion	NA	amp		NA	NA	DFCI	NA	-1	-1	NA
GENIE Cohort v8.0-public	GENIE-DFCI-003682-3030	Lung Adenocarcinoma	EGFR-intragenic	OncoKB: Unknown, level NA;CIViC: NA;MyCancerGenome: not present;CancerHotspot: no;3DHotspot: no	MutationAssessor: NA;SIFT: NA;Polyphen-2: NA	Fusion	NA	amp		NA	NA	DFCI	NA	-1	-1	NA										6
GENIE Cohort v8.0-public	GENIE-DFCI-003185-4645	Lung Adenocarcinoma	EGFR-intragenic	OncoKB: Unknown, level NA;CIViC: NA;MyCancerGenome: not present;CancerHotspot: no;3DHotspot: no	MutationAssessor: NA;SIFT: NA;Polyphen-2: NA	Fusion	NA	gain		NA	NA	DFCI	NA	-1	-1	NA										6
GENIE Cohort v8.0-public	GENIE-DFCI-005231-664209	Lung Adenocarcinoma	EGFR-intragenic	OncoKB: Unknown, level NA;CIViC: NA;MyCancerGenome: not present;CancerHotspot: no;3DHotspot: no	MutationAssessor: NA;SIFT: NA;Polyphen-2: NA	Fusion	NA	gain		NA	NA	DFCI	NA	-1	-1	NA										12
GENIE Cohort v8.0-public	GENIE-DFCI-005360-2361	Lung Adenocarcinoma	EGFR-intragenic	OncoKB: Unknown, level NA;CIViC: NA;MyCancerGenome: not present;CancerHotspot: no;3DHotspot: no	MutationAssessor: NA;SIFT: NA;Polyphen-2: NA	Fusion	NA	diploid		NA	NA	DFCI	NA	-1	-1	NA										4
GENIE Cohort v8.0-public	GENIE-DFCI-006539-3716	Lung Adenocarcinoma	EGFR-intragenic	OncoKB: Unknown, level NA;CIViC: NA;MyCancerGenome: not present;CancerHotspot: no;3DHotspot: no	MutationAssessor: NA;SIFT: NA;Polyphen-2: NA	Fusion	NA	gain		NA	NA	DFCI	NA	-1	-1	NA										9
GENIE Cohort v8.0-public	GENIE-DFCI-006659-481756	Lung Adenocarcinoma	EGFR-intragenic	OncoKB: Unknown, level NA;CIViC: NA;MyCancerGenome: not present;CancerHotspot: no;3DHotspot: no	MutationAssessor: NA;SIFT: NA;Polyphen-2: NA	Fusion	NA	amp		NA	NA	DFCI	NA	-1	-1	NA										10
GENIE Cohort v8.0-public	GENIE-DFCI-006785-3966	Lung Adenocarcinoma	EGFR-intragenic	OncoKB: Unknown, level NA;CIViC: NA;MyCancerGenome: not present;CancerHotspot: no;3DHotspot: no	MutationAssessor: NA;SIFT: NA;Polyphen-2: NA	Fusion	NA	diploid		NA	NA	DFCI	NA	-1	-1	NA										7
GENIE Cohort v8.0-public	GENIE-DFCI-006935-3858	Glioblastoma Multiforme	EGFR-intragenic	OncoKB: Unknown, level NA;CIViC: NA;MyCancerGenome: not present;CancerHotspot: no;3DHotspot: no	MutationAssessor: NA;SIFT: NA;Polyphen-2: NA	Fusion	NA	amp		NA	NA	DFCI	NA	-1	-1	NA										4
GENIE Cohort v8.0-public	GENIE-DFCI-007755-6394	Lung Squamous Cell Carcinoma	EGFR-intragenic	OncoKB: Unknown, level NA;CIViC: NA;MyCancerGenome: not present;CancerHotspot: no;3DHotspot: no	MutationAssessor: NA;SIFT: NA;Polyphen-2: NA	Fusion	NA	gain		NA	NA	DFCI	NA	-1	-1	NA										10
GENIE Cohort v8.0-public	GENIE-DFCI-007755-9370	Small Cell Lung Cancer	EGFR-intragenic	OncoKB: Unknown, level NA;CIViC: NA;MyCancerGenome: not present;CancerHotspot: no;3DHotspot: no	MutationAssessor: NA;SIFT: NA;Polyphen-2: NA	Fusion	NA	diploid		NA	NA	DFCI	NA	-1	-1	NA										15
GENIE Cohort v8.0-public	GENIE-DFCI-006994-4569	Non-Small Cell Lung Cancer	EGFR-intragenic	OncoKB: Unknown, level NA;CIViC: NA;MyCancerGenome: not present;CancerHotspot: no;3DHotspot: no	MutationAssessor: NA;SIFT: NA;Polyphen-2: NA	Fusion	NA	gain		NA	NA	DFCI	NA	-1	-1	NA										19
GENIE Cohort v8.0-public	GENIE-DFCI-007026-4716	Glioblastoma Multiforme	EGFR-intragenic	OncoKB: Unknown, level NA;CIViC: NA;MyCancerGenome: not present;CancerHotspot: no;3DHotspot: no	MutationAssessor: NA;SIFT: NA;Polyphen-2: NA	Fusion	NA	amp		NA	NA	DFCI	NA	-1	-1	NA										3
GENIE Cohort v8.0-public	GENIE-DFCI-008159-5223	Glioblastoma Multiforme	EGFR-intragenic	OncoKB: Unknown, level NA;CIViC: NA;MyCancerGenome: not present;CancerHotspot: no;3DHotspot: no	MutationAssessor: NA;SIFT: NA;Polyphen-2: NA	Fusion	NA	amp		NA	NA	DFCI	NA	-1	-1	NA										4
GENIE Cohort v8.0-public	GENIE-DFCI-008255-5077	Glioblastoma Multiforme	EGFR-intragenic	OncoKB: Unknown, level NA;CIViC: NA;MyCancerGenome: not present;CancerHotspot: no;3DHotspot: no	MutationAssessor: NA;SIFT: NA;Polyphen-2: NA	Fusion	NA	amp		NA	NA	DFCI	NA	-1	-1	NA										5
GENIE Cohort v8.0-public	GENIE-DFCI-007874-6842	Lung Adenocarcinoma	EGFR-intragenic	OncoKB: Unknown, level NA;CIViC: NA;MyCancerGenome: not present;CancerHotspot: no;3DHotspot: no	MutationAssessor: NA;SIFT: NA;Polyphen-2: NA	Fusion	NA	diploid		NA	NA	DFCI	NA	-1	-1	NA										2
GENIE Cohort v8.0-public	GENIE-DFCI-008061-6057	Lung Adenocarcinoma	EGFR-intragenic	OncoKB: Unknown, level NA;CIViC: NA;MyCancerGenome: not present;CancerHotspot: no;3DHotspot: no	MutationAssessor: NA;SIFT: NA;Polyphen-2: NA	Fusion	NA	diploid		NA	NA	DFCI	NA	-1	-1	NA										5
GENIE Cohort v8.0-public	GENIE-DFCI-023720-23862	Breast Invasive Ductal Carcinoma	EGFR-intragenic	OncoKB: Unknown, level NA;CIViC: NA;MyCancerGenome: not present;CancerHotspot: no;3DHotspot: no	MutationAssessor: NA;SIFT: NA;Polyphen-2: NA	Fusion	NA	diploid		NA	NA	DFCI	NA	-1	-1	NA										5
GENIE Cohort v8.0-public	GENIE-MSK-P-0013926-T01-IM5	Glioblastoma Multiforme	EGFR-intragenic	OncoKB: Unknown, level NA;CIViC: NA;MyCancerGenome: not present;CancerHotspot: no;3DHotspot: no	MutationAssessor: NA;SIFT: NA;Polyphen-2: NA	Fusion	NA	amp		NA	NA	MSK	NA	-1	-1	NA										3
GENIE Cohort v8.0-public	GENIE-MSK-P-0013926-T02-IM6	Glioblastoma Multiforme	EGFR-intragenic	OncoKB: Unknown, level NA;CIViC: NA;MyCancerGenome: not present;CancerHotspot: no;3DHotspot: no	MutationAssessor: NA;SIFT: NA;Polyphen-2: NA	Fusion	NA	amp		NA	NA	MSK	NA	-1	-1	NA										6
GENIE Cohort v8.0-public	GENIE-MSK-P-0013529-T01-IM5	Glioblastoma Multiforme	EGFR-intragenic	OncoKB: Unknown, level NA;CIViC: NA;MyCancerGenome: not present;CancerHotspot: no;3DHotspot: no	MutationAssessor: NA;SIFT: NA;Polyphen-2: NA	Fusion	NA	amp		NA	NA	MSK	NA	-1	-1	NA										2
GENIE Cohort v8.0-public	GENIE-MSK-P-0007880-T01-IM5	Glioblastoma Multiforme	EGFR-intragenic	OncoKB: Unknown, level NA;CIViC: NA;MyCancerGenome: not present;CancerHotspot: no;3DHotspot: no	MutationAssessor: NA;SIFT: NA;Polyphen-2: NA	Fusion	NA	amp		NA	NA	MSK	NA	-1	-1	NA										5
GENIE Cohort v8.0-public	GENIE-MSK-P-0010483-T01-IM5	Glioblastoma Multiforme	EGFR-intragenic	OncoKB: Unknown, level NA;CIViC: NA;MyCancerGenome: not present;CancerHotspot: no;3DHotspot: no	MutationAssessor: NA;SIFT: NA;Polyphen-2: NA	Fusion	NA	amp		NA	NA	MSK	NA	-1	-1	NA										3
GENIE Cohort v8.0-public	GENIE-MSK-P-0010004-T01-IM5	Glioblastoma Multiforme	EGFR-intragenic	OncoKB: Unknown, level NA;CIViC: NA;MyCancerGenome: not present;CancerHotspot: no;3DHotspot: no	MutationAssessor: NA;SIFT: NA;Polyphen-2: NA	Fusion	NA	amp		NA	NA	MSK	NA	-1	-1	NA										3
GENIE Cohort v8.0-public	GENIE-MSK-P-0013580-T01-IM5	Glioblastoma Multiforme	EGFR-intragenic	OncoKB: Unknown, level NA;CIViC: NA;MyCancerGenome: not present;CancerHotspot: no;3DHotspot: no	MutationAssessor: NA;SIFT: NA;Polyphen-2: NA	Fusion	NA	amp		NA	NA	MSK	NA	-1	-1	NA										5
GENIE Cohort v8.0-public	GENIE-MSK-P-0012689-T01-IM5	Glioblastoma Multiforme	EGFR-intragenic	OncoKB: Unknown, level NA;CIViC: NA;MyCancerGenome: not present;CancerHotspot: no;3DHotspot: no	MutationAssessor: NA;SIFT: NA;Polyphen-2: NA	Fusion	NA	amp		NA	NA	MSK	NA	-1	-1	NA										4
GENIE Cohort v8.0-public	GENIE-MSK-P-0012689-T02-IM6	High-Grade Glioma, NOS	EGFR-intragenic	OncoKB: Unknown, level NA;CIViC: NA;MyCancerGenome: not present;CancerHotspot: no;3DHotspot: no	MutationAssessor: NA;SIFT: NA;Polyphen-2: NA	Fusion	NA	amp		NA	NA	MSK	NA	-1	-1	NA										4
GENIE Cohort v8.0-public	GENIE-MSK-P-0009449-T01-IM5	Glioblastoma Multiforme	EGFR-intragenic	OncoKB: Unknown, level NA;CIViC: NA;MyCancerGenome: not present;CancerHotspot: no;3DHotspot: no	MutationAssessor: NA;SIFT: NA;Polyphen-2: NA	Fusion	NA	amp		NA	NA	MSK	NA	-1	-1	NA										4
GENIE Cohort v8.0-public	GENIE-MSK-P-0011202-T01-IM5	Glioblastoma Multiforme	EGFR-intragenic	OncoKB: Unknown, level NA;CIViC: NA;MyCancerGenome: not present;CancerHotspot: no;3DHotspot: no	MutationAssessor: NA;SIFT: NA;Polyphen-2: NA	Fusion	NA	diploid		NA	NA	MSK	NA	-1	-1	NA										2
GENIE Cohort v8.0-public	GENIE-MSK-P-0011202-T02-IM5	Glioblastoma Multiforme	EGFR-intragenic	OncoKB: Unknown, level NA;CIViC: NA;MyCancerGenome: not present;CancerHotspot: no;3DHotspot: no	MutationAssessor: NA;SIFT: NA;Polyphen-2: NA	Fusion	NA	diploid		NA	NA	MSK	NA	-1	-1	NA										2
GENIE Cohort v8.0-public	GENIE-MSK-P-0013305-T02-IM6	Malignant Phyllodes Tumor of the Breast	EGFR-intragenic	OncoKB: Unknown, level NA;CIViC: NA;MyCancerGenome: not present;CancerHotspot: no;3DHotspot: no	MutationAssessor: NA;SIFT: NA;Polyphen-2: NA	Fusion	NA	diploid		NA	NA	MSK	NA	-1	-1	NA										6
GENIE Cohort v8.0-public	GENIE-MSK-P-0008927-T01-IM5	Anaplastic Astrocytoma	EGFR-intragenic	OncoKB: Unknown, level NA;CIViC: NA;MyCancerGenome: not present;CancerHotspot: no;3DHotspot: no	MutationAssessor: NA;SIFT: NA;Polyphen-2: NA	Fusion	NA	amp		NA	NA	MSK	NA	-1	-1	NA										5
GENIE Cohort v8.0-public	GENIE-MSK-P-0013544-T02-IM6	High-Grade Glioma, NOS	EGFR-intragenic	OncoKB: Unknown, level NA;CIViC: NA;MyCancerGenome: not present;CancerHotspot: no;3DHotspot: no	MutationAssessor: NA;SIFT: NA;Polyphen-2: NA	Fusion	NA	diploid		NA	NA	MSK	NA	-1	-1	NA										5
GENIE Cohort v8.0-public	GENIE-MSK-P-0009052-T01-IM5	Glioblastoma Multiforme	EGFR-intragenic	OncoKB: Unknown, level NA;CIViC: NA;MyCancerGenome: not present;CancerHotspot: no;3DHotspot: no	MutationAssessor: NA;SIFT: NA;Polyphen-2: NA	Fusion	NA	amp		NA	NA	MSK	NA	-1	-1	NA										6
GENIE Cohort v8.0-public	GENIE-MSK-P-0010344-T01-IM5	Glioblastoma Multiforme	EGFR-intragenic	OncoKB: Unknown, level NA;CIViC: NA;MyCancerGenome: not present;CancerHotspot: no;3DHotspot: no	MutationAssessor: NA;SIFT: NA;Polyphen-2: NA	Fusion	NA	amp		NA	NA	MSK	NA	-1	-1	NA										4
GENIE Cohort v8.0-public	GENIE-MSK-P-0010850-T01-IM5	Glioblastoma Multiforme	EGFR-intragenic	OncoKB: Unknown, level NA;CIViC: NA;MyCancerGenome: not present;CancerHotspot: no;3DHotspot: no	MutationAssessor: NA;SIFT: NA;Polyphen-2: NA	Fusion	NA	amp		NA	NA	MSK	NA	-1	-1	NA										1
GENIE Cohort v8.0-public	GENIE-MSK-P-0016691-T01-IM6	Glioblastoma Multiforme	EGFR-intragenic	OncoKB: Unknown, level NA;CIViC: NA;MyCancerGenome: not present;CancerHotspot: no;3DHotspot: no	MutationAssessor: NA;SIFT: NA;Polyphen-2: NA	Fusion	NA	amp		NA	NA	MSK	NA	-1	-1	NA										2
GENIE Cohort v8.0-public	GENIE-MSK-P-0009307-T01-IM5	Lung Adenocarcinoma	EGFR-intragenic	OncoKB: Unknown, level NA;CIViC: NA;MyCancerGenome: not present;CancerHotspot: no;3DHotspot: no	MutationAssessor: NA;SIFT: NA;Polyphen-2: NA	Fusion	NA	diploid		NA	NA	MSK	NA	-1	-1	NA										2
GENIE Cohort v8.0-public	GENIE-MSK-P-0013595-T01-IM5	Glioblastoma Multiforme	EGFR-intragenic	OncoKB: Unknown, level NA;CIViC: NA;MyCancerGenome: not present;CancerHotspot: no;3DHotspot: no	MutationAssessor: NA;SIFT: NA;Polyphen-2: NA	Fusion	NA	amp		NA	NA	MSK	NA	-1	-1	NA										5
GENIE Cohort v8.0-public	GENIE-MSK-P-0012509-T01-IM5	Glioblastoma Multiforme	EGFR-intragenic	OncoKB: Unknown, level NA;CIViC: NA;MyCancerGenome: not present;CancerHotspot: no;3DHotspot: no	MutationAssessor: NA;SIFT: NA;Polyphen-2: NA	Fusion	NA	amp		NA	NA	MSK	NA	-1	-1	NA										5
GENIE Cohort v8.0-public	GENIE-MSK-P-0016256-T01-IM6	Glioblastoma Multiforme	EGFR-intragenic	OncoKB: Unknown, level NA;CIViC: NA;MyCancerGenome: not present;CancerHotspot: no;3DHotspot: no	MutationAssessor: NA;SIFT: NA;Polyphen-2: NA	Fusion	NA	amp		NA	NA	MSK	NA	-1	-1	NA										5
GENIE Cohort v8.0-public	GENIE-MSK-P-0014759-T01-IM6	Glioblastoma Multiforme	EGFR-intragenic	OncoKB: Unknown, level NA;CIViC: NA;MyCancerGenome: not present;CancerHotspot: no;3DHotspot: no	MutationAssessor: NA;SIFT: NA;Polyphen-2: NA	Fusion	NA	amp		NA	NA	MSK	NA	-1	-1	NA										4
GENIE Cohort v8.0-public	GENIE-MSK-P-0013836-T01-IM5	Gliosarcoma	EGFR-intragenic	OncoKB: Unknown, level NA;CIViC: NA;MyCancerGenome: not present;CancerHotspot: no;3DHotspot: no	MutationAssessor: NA;SIFT: NA;Polyphen-2: NA	Fusion	NA	amp		NA	NA	MSK	NA	-1	-1	NA										5
GENIE Cohort v8.0-public	GENIE-MSK-P-0008258-T01-IM5	Glioblastoma Multiforme	EGFR-intragenic	OncoKB: Unknown, level NA;CIViC: NA;MyCancerGenome: not present;CancerHotspot: no;3DHotspot: no	MutationAssessor: NA;SIFT: NA;Polyphen-2: NA	Fusion	NA	amp		NA	NA	MSK	NA	-1	-1	NA										4
GENIE Cohort v8.0-public	GENIE-MSK-P-0015455-T01-IM6	Glioblastoma Multiforme	EGFR-intragenic	OncoKB: Unknown, level NA;CIViC: NA;MyCancerGenome: not present;CancerHotspot: no;3DHotspot: no	MutationAssessor: NA;SIFT: NA;Polyphen-2: NA	Fusion	NA	amp		NA	NA	MSK	NA	-1	-1	NA										2
GENIE Cohort v8.0-public	GENIE-MSK-P-0009634-T01-IM5	Glioblastoma Multiforme	EGFR-intragenic	OncoKB: Unknown, level NA;CIViC: NA;MyCancerGenome: not present;CancerHotspot: no;3DHotspot: no	MutationAssessor: NA;SIFT: NA;Polyphen-2: NA	Fusion	NA	amp		NA	NA	MSK	NA	-1	-1	NA										5
GENIE Cohort v8.0-public	GENIE-MSK-P-0011390-T01-IM5	Anaplastic Astrocytoma	EGFR-intragenic	OncoKB: Unknown, level NA;CIViC: NA;MyCancerGenome: not present;CancerHotspot: no;3DHotspot: no	MutationAssessor: NA;SIFT: NA;Polyphen-2: NA	Fusion	NA	amp		NA	NA	MSK	NA	-1	-1	NA										1
GENIE Cohort v8.0-public	GENIE-MSK-P-0009201-T01-IM5	Glioblastoma Multiforme	EGFR-intragenic	OncoKB: Unknown, level NA;CIViC: NA;MyCancerGenome: not present;CancerHotspot: no;3DHotspot: no	MutationAssessor: NA;SIFT: NA;Polyphen-2: NA	Fusion	NA	amp		NA	NA	MSK	NA	-1	-1	NA										5
GENIE Cohort v8.0-public	GENIE-MSK-P-0012794-T01-IM5	Astrocytoma	EGFR-intragenic	OncoKB: Unknown, level NA;CIViC: NA;MyCancerGenome: not present;CancerHotspot: no;3DHotspot: no	MutationAssessor: NA;SIFT: NA;Polyphen-2: NA	Fusion	NA	amp		NA	NA	MSK	NA	-1	-1	NA										5
GENIE Cohort v8.0-public	GENIE-MSK-P-0009711-T01-IM5	Glioblastoma Multiforme	EGFR-intragenic	OncoKB: Unknown, level NA;CIViC: NA;MyCancerGenome: not present;CancerHotspot: no;3DHotspot: no	MutationAssessor: NA;SIFT: NA;Polyphen-2: NA	Fusion	NA	amp		NA	NA	MSK	NA	-1	-1	NA										4
GENIE Cohort v8.0-public	GENIE-MSK-P-0007897-T01-IM5	Anaplastic Astrocytoma	EGFR-intragenic	OncoKB: Unknown, level NA;CIViC: NA;MyCancerGenome: not present;CancerHotspot: no;3DHotspot: no	MutationAssessor: NA;SIFT: NA;Polyphen-2: NA	Fusion	NA	amp		NA	NA	MSK	NA	-1	-1	NA										4
GENIE Cohort v8.0-public	GENIE-MSK-P-0016209-T01-IM6	Glioblastoma Multiforme	EGFR-intragenic	OncoKB: Unknown, level NA;CIViC: NA;MyCancerGenome: not present;CancerHotspot: no;3DHotspot: no	MutationAssessor: NA;SIFT: NA;Polyphen-2: NA	Fusion	NA	amp		NA	NA	MSK	NA	-1	-1	NA										4
GENIE Cohort v8.0-public	GENIE-MSK-P-0015722-T01-IM6	High-Grade Glioma, NOS	EGFR-intragenic	OncoKB: Unknown, level NA;CIViC: NA;MyCancerGenome: not present;CancerHotspot: no;3DHotspot: no	MutationAssessor: NA;SIFT: NA;Polyphen-2: NA	Fusion	NA	amp		NA	NA	MSK	NA	-1	-1	NA										4
GENIE Cohort v8.0-public	GENIE-MSK-P-0012360-T01-IM5	Glioblastoma Multiforme	EGFR-intragenic	OncoKB: Unknown, level NA;CIViC: NA;MyCancerGenome: not present;CancerHotspot: no;3DHotspot: no	MutationAssessor: NA;SIFT: NA;Polyphen-2: NA	Fusion	NA	amp		NA	NA	MSK	NA	-1	-1	NA										5
GENIE Cohort v8.0-public	GENIE-MSK-P-0008420-T01-IM5	Glioblastoma Multiforme	EGFR-intragenic	OncoKB: Unknown, level NA;CIViC: NA;MyCancerGenome: not present;CancerHotspot: no;3DHotspot: no	MutationAssessor: NA;SIFT: NA;Polyphen-2: NA	Fusion	NA	amp		NA	NA	MSK	NA	-1	-1	NA										1
GENIE Cohort v8.0-public	GENIE-MSK-P-0014059-T01-IM5	Glioblastoma Multiforme	EGFR-intragenic	OncoKB: Unknown, level NA;CIViC: NA;MyCancerGenome: not present;CancerHotspot: no;3DHotspot: no	MutationAssessor: NA;SIFT: NA;Polyphen-2: NA	Fusion	NA	amp		NA	NA	MSK	NA	-1	-1	NA										3
GENIE Cohort v8.0-public	GENIE-MSK-P-0015369-T01-IM6	Glioblastoma	EGFR-intragenic	OncoKB: Unknown, level NA;CIViC: NA;MyCancerGenome: not present;CancerHotspot: no;3DHotspot: no	MutationAssessor: NA;SIFT: NA;Polyphen-2: NA	Fusion	NA	amp		NA	NA	MSK	NA	-1	-1	NA										2
GENIE Cohort v8.0-public	GENIE-MSK-P-0014006-T01-IM5	Glioblastoma Multiforme	EGFR-intragenic	OncoKB: Unknown, level NA;CIViC: NA;MyCancerGenome: not present;CancerHotspot: no;3DHotspot: no	MutationAssessor: NA;SIFT: NA;Polyphen-2: NA	Fusion	NA	amp		NA	NA	MSK	NA	-1	-1	NA										2
GENIE Cohort v8.0-public	GENIE-MSK-P-0012770-T01-IM5	Glioblastoma Multiforme	EGFR-intragenic	OncoKB: Unknown, level NA;CIViC: NA;MyCancerGenome: not present;CancerHotspot: no;3DHotspot: no	MutationAssessor: NA;SIFT: NA;Polyphen-2: NA	Fusion	NA	amp		NA	NA	MSK	NA	-1	-1	NA										2
GENIE Cohort v8.0-public	GENIE-MSK-P-0016116-T01-IM6	Glioblastoma Multiforme	EGFR-intragenic	OncoKB: Unknown, level NA;CIViC: NA;MyCancerGenome: not present;CancerHotspot: no;3DHotspot: no	MutationAssessor: NA;SIFT: NA;Polyphen-2: NA	Fusion	NA	amp		NA	NA	MSK	NA	-1	-1	NA										4
GENIE Cohort v8.0-public	GENIE-MSK-P-0008166-T01-IM5	Glioblastoma Multiforme	EGFR-intragenic	OncoKB: Unknown, level NA;CIViC: NA;MyCancerGenome: not present;CancerHotspot: no;3DHotspot: no	MutationAssessor: NA;SIFT: NA;Polyphen-2: NA	Fusion	NA	amp		NA	NA	MSK	NA	-1	-1	NA										4
GENIE Cohort v8.0-public	GENIE-MSK-P-0015895-T01-IM6	Melanoma of Unknown Primary	EGFR-intragenic	OncoKB: Unknown, level NA;CIViC: NA;MyCancerGenome: not present;CancerHotspot: no;3DHotspot: no	MutationAssessor: NA;SIFT: NA;Polyphen-2: NA	Fusion	NA	diploid		NA	NA	MSK	NA	-1	-1	NA										17
GENIE Cohort v8.0-public	GENIE-MSK-P-0015194-T01-IM6	Glioblastoma Multiforme	EGFR-intragenic	OncoKB: Unknown, level NA;CIViC: NA;MyCancerGenome: not present;CancerHotspot: no;3DHotspot: no	MutationAssessor: NA;SIFT: NA;Polyphen-2: NA	Fusion	NA	amp		NA	NA	MSK	NA	-1	-1	NA										2
GENIE Cohort v8.0-public	GENIE-MSK-P-0015194-T02-IM6	Glioblastoma Multiforme	EGFR-intragenic	OncoKB: Unknown, level NA;CIViC: NA;MyCancerGenome: not present;CancerHotspot: no;3DHotspot: no	MutationAssessor: NA;SIFT: NA;Polyphen-2: NA	Fusion	NA	amp		NA	NA	MSK	NA	-1	-1	NA										4
GENIE Cohort v8.0-public	GENIE-MSK-P-0011544-T01-IM5	Glioblastoma Multiforme	EGFR-intragenic	OncoKB: Unknown, level NA;CIViC: NA;MyCancerGenome: not present;CancerHotspot: no;3DHotspot: no	MutationAssessor: NA;SIFT: NA;Polyphen-2: NA	Fusion	NA	amp		NA	NA	MSK	NA	-1	-1	NA										6
GENIE Cohort v8.0-public	GENIE-MSK-P-0011544-T02-IM6	Glioblastoma Multiforme	EGFR-intragenic	OncoKB: Unknown, level NA;CIViC: NA;MyCancerGenome: not present;CancerHotspot: no;3DHotspot: no	MutationAssessor: NA;SIFT: NA;Polyphen-2: NA	Fusion	NA	amp		NA	NA	MSK	NA	-1	-1	NA										6
GENIE Cohort v8.0-public	GENIE-MSK-P-0008257-T01-IM5	Glioblastoma Multiforme	EGFR-intragenic	OncoKB: Unknown, level NA;CIViC: NA;MyCancerGenome: not present;CancerHotspot: no;3DHotspot: no	MutationAssessor: NA;SIFT: NA;Polyphen-2: NA	Fusion	NA	amp		NA	NA	MSK	NA	-1	-1	NA										8
GENIE Cohort v8.0-public	GENIE-MSK-P-0011119-T01-IM5	Glioblastoma Multiforme	EGFR-intragenic	OncoKB: Unknown, level NA;CIViC: NA;MyCancerGenome: not present;CancerHotspot: no;3DHotspot: no	MutationAssessor: NA;SIFT: NA;Polyphen-2: NA	Fusion	NA	amp		NA	NA	MSK	NA	-1	-1	NA										2
GENIE Cohort v8.0-public	GENIE-MSK-P-0011119-T02-IM5	Astrocytoma	EGFR-intragenic	OncoKB: Unknown, level NA;CIViC: NA;MyCancerGenome: not present;CancerHotspot: no;3DHotspot: no	MutationAssessor: NA;SIFT: NA;Polyphen-2: NA	Fusion	NA	amp		NA	NA	MSK	NA	-1	-1	NA										2
GENIE Cohort v8.0-public	GENIE-MSK-P-0013719-T02-IM6	Lung Adenocarcinoma	EGFR-intragenic	OncoKB: Unknown, level NA;CIViC: NA;MyCancerGenome: not present;CancerHotspot: no;3DHotspot: no	MutationAssessor: NA;SIFT: NA;Polyphen-2: NA	Fusion	NA	diploid		NA	NA	MSK	NA	-1	-1	NA										3
GENIE Cohort v8.0-public	GENIE-MSK-P-0011219-T01-IM5	Glioblastoma Multiforme	EGFR-intragenic	OncoKB: Unknown, level NA;CIViC: NA;MyCancerGenome: not present;CancerHotspot: no;3DHotspot: no	MutationAssessor: NA;SIFT: NA;Polyphen-2: NA	Fusion	NA	amp		NA	NA	MSK	NA	-1	-1	NA										4
GENIE Cohort v8.0-public	GENIE-MSK-P-0013064-T01-IM5	Glioblastoma Multiforme	EGFR-intragenic	OncoKB: Unknown, level NA;CIViC: NA;MyCancerGenome: not present;CancerHotspot: no;3DHotspot: no	MutationAssessor: NA;SIFT: NA;Polyphen-2: NA	Fusion	NA	amp		NA	NA	MSK	NA	-1	-1	NA										4
GENIE Cohort v8.0-public	GENIE-MSK-P-0009451-T01-IM5	Glioblastoma Multiforme	EGFR-intragenic	OncoKB: Unknown, level NA;CIViC: NA;MyCancerGenome: not present;CancerHotspot: no;3DHotspot: no	MutationAssessor: NA;SIFT: NA;Polyphen-2: NA	Fusion	NA	amp		NA	NA	MSK	NA	-1	-1	NA										6
GENIE Cohort v8.0-public	GENIE-MSK-P-0009451-T02-IM6	Glioblastoma Multiforme	EGFR-intragenic	OncoKB: Unknown, level NA;CIViC: NA;MyCancerGenome: not present;CancerHotspot: no;3DHotspot: no	MutationAssessor: NA;SIFT: NA;Polyphen-2: NA	Fusion	NA	amp		NA	NA	MSK	NA	-1	-1	NA										5
GENIE Cohort v8.0-public	GENIE-MSK-P-0012904-T01-IM5	Glioblastoma Multiforme	EGFR-intragenic	OncoKB: Unknown, level NA;CIViC: NA;MyCancerGenome: not present;CancerHotspot: no;3DHotspot: no	MutationAssessor: NA;SIFT: NA;Polyphen-2: NA	Fusion	NA	amp		NA	NA	MSK	NA	-1	-1	NA										4
GENIE Cohort v8.0-public	GENIE-MSK-P-0011247-T01-IM5	Breast Mixed Ductal and Lobular Carcinoma	EGFR-intragenic	OncoKB: Unknown, level NA;CIViC: NA;MyCancerGenome: not present;CancerHotspot: no;3DHotspot: no	MutationAssessor: NA;SIFT: NA;Polyphen-2: NA	Fusion	NA	diploid		NA	NA	MSK	NA	-1	-1	NA										4
GENIE Cohort v8.0-public	GENIE-MSK-P-0011247-T02-IM6	Breast Invasive Carcinoma, NOS	EGFR-intragenic	OncoKB: Unknown, level NA;CIViC: NA;MyCancerGenome: not present;CancerHotspot: no;3DHotspot: no	MutationAssessor: NA;SIFT: NA;Polyphen-2: NA	Fusion	NA	diploid		NA	NA	MSK	NA	-1	-1	NA										2
GENIE Cohort v8.0-public	GENIE-MSK-P-0010934-T01-IM5	Lung Adenocarcinoma	EGFR-intragenic	OncoKB: Unknown, level NA;CIViC: NA;MyCancerGenome: not present;CancerHotspot: no;3DHotspot: no	MutationAssessor: NA;SIFT: NA;Polyphen-2: NA	Fusion	NA	diploid		NA	NA	MSK	NA	-1	-1	NA										4
GENIE Cohort v8.0-public	GENIE-MSK-P-0011199-T01-IM5	Glioblastoma Multiforme	EGFR-intragenic	OncoKB: Unknown, level NA;CIViC: NA;MyCancerGenome: not present;CancerHotspot: no;3DHotspot: no	MutationAssessor: NA;SIFT: NA;Polyphen-2: NA	Fusion	NA	amp		NA	NA	MSK	NA	-1	-1	NA										3
GENIE Cohort v8.0-public	GENIE-MSK-P-0014478-T01-IM6	Glioblastoma Multiforme	EGFR-intragenic	OncoKB: Unknown, level NA;CIViC: NA;MyCancerGenome: not present;CancerHotspot: no;3DHotspot: no	MutationAssessor: NA;SIFT: NA;Polyphen-2: NA	Fusion	NA	amp		NA	NA	MSK	NA	-1	-1	NA										6
GENIE Cohort v8.0-public	GENIE-MSK-P-0012967-T01-IM5	Glioblastoma Multiforme	EGFR-intragenic	OncoKB: Unknown, level NA;CIViC: NA;MyCancerGenome: not present;CancerHotspot: no;3DHotspot: no	MutationAssessor: NA;SIFT: NA;Polyphen-2: NA	Fusion	NA	amp		NA	NA	MSK	NA	-1	-1	NA										3
GENIE Cohort v8.0-public	GENIE-MSK-P-0012536-T01-IM5	High-Grade Glioma, NOS	EGFR-intragenic	OncoKB: Unknown, level NA;CIViC: NA;MyCancerGenome: not present;CancerHotspot: no;3DHotspot: no	MutationAssessor: NA;SIFT: NA;Polyphen-2: NA	Fusion	NA	amp		NA	NA	MSK	NA	-1	-1	NA										3
GENIE Cohort v8.0-public	GENIE-MSK-P-0010743-T01-IM5	Glioblastoma Multiforme	EGFR-intragenic	OncoKB: Unknown, level NA;CIViC: NA;MyCancerGenome: not present;CancerHotspot: no;3DHotspot: no	MutationAssessor: NA;SIFT: NA;Polyphen-2: NA	Fusion	NA	amp		NA	NA	MSK	NA	-1	-1	NA										3
GENIE Cohort v8.0-public	GENIE-MSK-P-0011354-T01-IM5	Anaplastic Oligoastrocytoma	EGFR-intragenic	OncoKB: Unknown, level NA;CIViC: NA;MyCancerGenome: not present;CancerHotspot: no;3DHotspot: no	MutationAssessor: NA;SIFT: NA;Polyphen-2: NA	Fusion	NA	amp		NA	NA	MSK	NA	-1	-1	NA										1
GENIE Cohort v8.0-public	GENIE-VICC-101597-unk-1	Anaplastic Astrocytoma	EGFR-intragenic	OncoKB: Unknown, level NA;CIViC: NA;MyCancerGenome: not present;CancerHotspot: no;3DHotspot: no	MutationAssessor: NA;SIFT: NA;Polyphen-2: NA	Fusion	NA	amp		NA	NA	VICC	NA	-1	-1	NA										7
GENIE Cohort v8.0-public	GENIE-VICC-130126-unk-1	Glioblastoma Multiforme	EGFR-intragenic	OncoKB: Unknown, level NA;CIViC: NA;MyCancerGenome: not present;CancerHotspot: no;3DHotspot: no	MutationAssessor: NA;SIFT: NA;Polyphen-2: NA	Fusion	NA	amp		NA	NA	VICC	NA	-1	-1	NA										9
GENIE Cohort v8.0-public	GENIE-VICC-334394-unk-1	Anaplastic Ependymoma	EGFR-intragenic	OncoKB: Unknown, level NA;CIViC: NA;MyCancerGenome: not present;CancerHotspot: no;3DHotspot: no	MutationAssessor: NA;SIFT: NA;Polyphen-2: NA	Fusion	NA	amp		NA	NA	VICC	NA	-1	-1	NA										9
GENIE Cohort v8.0-public	GENIE-VICC-579790-unk-1	Ependymoma	EGFR-intragenic	OncoKB: Unknown, level NA;CIViC: NA;MyCancerGenome: not present;CancerHotspot: no;3DHotspot: no	MutationAssessor: NA;SIFT: NA;Polyphen-2: NA	Fusion	NA	diploid		NA	NA	VICC	NA	-1	-1	NA										6
GENIE Cohort v8.0-public	GENIE-VICC-799166-unk-1	Glioblastoma	EGFR-intragenic	OncoKB: Unknown, level NA;CIViC: NA;MyCancerGenome: not present;CancerHotspot: no;3DHotspot: no	MutationAssessor: NA;SIFT: NA;Polyphen-2: NA	Fusion	NA	amp		NA	NA	VICC	NA	-1	-1	NA										9
GENIE Cohort v8.0-public	GENIE-DFCI-001349-10591	Lung Adenocarcinoma	EGFR-intragenic	OncoKB: Unknown, level NA;CIViC: NA;MyCancerGenome: not present;CancerHotspot: no;3DHotspot: no	MutationAssessor: NA;SIFT: NA;Polyphen-2: NA	Fusion	NA	diploid		NA	NA	DFCI	NA	-1	-1	NA										1
GENIE Cohort v8.0-public	GENIE-DFCI-007159-8642	Glioblastoma Multiforme	EGFR-intragenic	OncoKB: Unknown, level NA;CIViC: NA;MyCancerGenome: not present;CancerHotspot: no;3DHotspot: no	MutationAssessor: NA;SIFT: NA;Polyphen-2: NA	Fusion	NA	amp		NA	NA	DFCI	NA	-1	-1	NA										5
GENIE Cohort v8.0-public	GENIE-DFCI-002918-4016	Lung Adenocarcinoma	EGFR-intragenic	OncoKB: Unknown, level NA;CIViC: NA;MyCancerGenome: not present;CancerHotspot: no;3DHotspot: no	MutationAssessor: NA;SIFT: NA;Polyphen-2: NA	Fusion	NA	gain		NA	NA	DFCI	NA	-1	-1	NA										14
GENIE Cohort v8.0-public	GENIE-DFCI-002246-4724	Adenocarcinoma, NOS	EGFR-intragenic	OncoKB: Unknown, level NA;CIViC: NA;MyCancerGenome: not present;CancerHotspot: no;3DHotspot: no	MutationAssessor: NA;SIFT: NA;Polyphen-2: NA	Fusion	NA	gain		NA	NA	DFCI	NA	-1	-1	NA										8
GENIE Cohort v8.0-public	GENIE-DFCI-002476-4224	Lung Adenocarcinoma	EGFR-intragenic	OncoKB: Unknown, level NA;CIViC: NA;MyCancerGenome: not present;CancerHotspot: no;3DHotspot: no	MutationAssessor: NA;SIFT: NA;Polyphen-2: NA	Fusion	NA	gain		NA	NA	DFCI	NA	-1	-1	NA										9
GENIE Cohort v8.0-public	GENIE-DFCI-027418-74788	Lung Adenocarcinoma	EGFR-intragenic	OncoKB: Unknown, level NA;CIViC: NA;MyCancerGenome: not present;CancerHotspot: no;3DHotspot: no	MutationAssessor: NA;SIFT: NA;Polyphen-2: NA	Fusion	NA	diploid		NA	NA	DFCI	NA	-1	-1	NA										11
GENIE Cohort v8.0-public	GENIE-DFCI-007568-3926	Lung Adenocarcinoma	EGFR-intragenic	OncoKB: Unknown, level NA;CIViC: NA;MyCancerGenome: not present;CancerHotspot: no;3DHotspot: no	MutationAssessor: NA;SIFT: NA;Polyphen-2: NA	Fusion	NA	diploid		NA	NA	DFCI	NA	-1	-1	NA										4
GENIE Cohort v8.0-public	GENIE-DFCI-021721-23852	Lung Adenocarcinoma	EGFR-intragenic	OncoKB: Unknown, level NA;CIViC: NA;MyCancerGenome: not present;CancerHotspot: no;3DHotspot: no	MutationAssessor: NA;SIFT: NA;Polyphen-2: NA	Fusion	NA	gain		NA	NA	DFCI	NA	-1	-1	NA										8
GENIE Cohort v8.0-public	GENIE-DFCI-012711-23827	Lung Adenocarcinoma	EGFR-intragenic	OncoKB: Unknown, level NA;CIViC: NA;MyCancerGenome: not present;CancerHotspot: no;3DHotspot: no	MutationAssessor: NA;SIFT: NA;Polyphen-2: NA	Fusion	NA	diploid		NA	NA	DFCI	NA	-1	-1	NA										4
GENIE Cohort v8.0-public	GENIE-DFCI-029493-1845047	Lung Adenocarcinoma	EGFR-intragenic	OncoKB: Unknown, level NA;CIViC: NA;MyCancerGenome: not present;CancerHotspot: no;3DHotspot: no	MutationAssessor: NA;SIFT: NA;Polyphen-2: NA	Fusion	NA	gain		NA	NA	DFCI	NA	-1	-1	NA										11
GENIE Cohort v8.0-public	GENIE-DFCI-005379-8592	Small Cell Lung Cancer	EGFR-intragenic	OncoKB: Unknown, level NA;CIViC: NA;MyCancerGenome: not present;CancerHotspot: no;3DHotspot: no	MutationAssessor: NA;SIFT: NA;Polyphen-2: NA	Fusion	NA	gain		NA	NA	DFCI	NA	-1	-1	NA										8
GENIE Cohort v8.0-public	GENIE-DFCI-005580-2329	Lung Adenocarcinoma	EGFR-intragenic	OncoKB: Unknown, level NA;CIViC: NA;MyCancerGenome: not present;CancerHotspot: no;3DHotspot: no	MutationAssessor: NA;SIFT: NA;Polyphen-2: NA	Fusion	NA	diploid		NA	NA	DFCI	NA	-1	-1	NA										7
GENIE Cohort v8.0-public	GENIE-DFCI-008036-48895	Small Cell Lung Cancer	EGFR-intragenic	OncoKB: Unknown, level NA;CIViC: NA;MyCancerGenome: not present;CancerHotspot: no;3DHotspot: no	MutationAssessor: NA;SIFT: NA;Polyphen-2: NA	Fusion	NA	diploid		NA	NA	DFCI	NA	-1	-1	NA										8
GENIE Cohort v8.0-public	GENIE-DFCI-005674-3011	Lung Adenocarcinoma	EGFR-intragenic	OncoKB: Unknown, level NA;CIViC: NA;MyCancerGenome: not present;CancerHotspot: no;3DHotspot: no	MutationAssessor: NA;SIFT: NA;Polyphen-2: NA	Fusion	NA	diploid		NA	NA	DFCI	NA	-1	-1	NA										4
GENIE Cohort v8.0-public	GENIE-DFCI-005674-571782	Lung Adenocarcinoma	EGFR-intragenic	OncoKB: Unknown, level NA;CIViC: NA;MyCancerGenome: not present;CancerHotspot: no;3DHotspot: no	MutationAssessor: NA;SIFT: NA;Polyphen-2: NA	Fusion	NA	diploid		NA	NA	DFCI	NA	-1	-1	NA										6
GENIE Cohort v8.0-public	GENIE-DFCI-005731-3891	Lung Adenocarcinoma	EGFR-intragenic	OncoKB: Unknown, level NA;CIViC: NA;MyCancerGenome: not present;CancerHotspot: no;3DHotspot: no	MutationAssessor: NA;SIFT: NA;Polyphen-2: NA	Fusion	NA	gain		NA	NA	DFCI	NA	-1	-1	NA										4
GENIE Cohort v8.0-public	GENIE-DFCI-001972-2770	Lung Adenocarcinoma	EGFR-intragenic	OncoKB: Unknown, level NA;CIViC: NA;MyCancerGenome: not present;CancerHotspot: no;3DHotspot: no	MutationAssessor: NA;SIFT: NA;Polyphen-2: NA	Fusion	NA	gain		NA	NA	DFCI	NA	-1	-1	NA										8
GENIE Cohort v8.0-public	GENIE-DFCI-001972-88518	Lung Adenocarcinoma	EGFR-intragenic	OncoKB: Unknown, level NA;CIViC: NA;MyCancerGenome: not present;CancerHotspot: no;3DHotspot: no	MutationAssessor: NA;SIFT: NA;Polyphen-2: NA	Fusion	NA	gain		NA	NA	DFCI	NA	-1	-1	NA										11
GENIE Cohort v8.0-public	GENIE-DFCI-006663-4423	Lung Adenocarcinoma	EGFR-intragenic	OncoKB: Unknown, level NA;CIViC: NA;MyCancerGenome: not present;CancerHotspot: no;3DHotspot: no	MutationAssessor: NA;SIFT: NA;Polyphen-2: NA	Fusion	NA	gain		NA	NA	DFCI	NA	-1	-1	NA										9
GENIE Cohort v8.0-public	GENIE-DFCI-009776-8547	Lung Adenocarcinoma	EGFR-intragenic	OncoKB: Unknown, level NA;CIViC: NA;MyCancerGenome: not present;CancerHotspot: no;3DHotspot: no	MutationAssessor: NA;SIFT: NA;Polyphen-2: NA	Fusion	NA	gain		NA	NA	DFCI	NA	-1	-1	NA										9
GENIE Cohort v8.0-public	GENIE-DFCI-001816-4685	Lung Adenocarcinoma	EGFR-intragenic	OncoKB: Unknown, level NA;CIViC: NA;MyCancerGenome: not present;CancerHotspot: no;3DHotspot: no	MutationAssessor: NA;SIFT: NA;Polyphen-2: NA	Fusion	NA	diploid		NA	NA	DFCI	NA	-1	-1	NA										9
GENIE Cohort v8.0-public	GENIE-DFCI-007262-5107	Glioblastoma Multiforme	EGFR-intragenic	OncoKB: Unknown, level NA;CIViC: NA;MyCancerGenome: not present;CancerHotspot: no;3DHotspot: no	MutationAssessor: NA;SIFT: NA;Polyphen-2: NA	Fusion	NA	amp		NA	NA	DFCI	NA	-1	-1	NA										6
GENIE Cohort v8.0-public	GENIE-DFCI-008303-4963	Lung Adenocarcinoma	EGFR-intragenic	OncoKB: Unknown, level NA;CIViC: NA;MyCancerGenome: not present;CancerHotspot: no;3DHotspot: no	MutationAssessor: NA;SIFT: NA;Polyphen-2: NA	Fusion	NA	diploid		NA	NA	DFCI	NA	-1	-1	NA										9
GENIE Cohort v8.0-public	GENIE-DFCI-010365-9955	Lung Adenocarcinoma	EGFR-intragenic	OncoKB: Unknown, level NA;CIViC: NA;MyCancerGenome: not present;CancerHotspot: no;3DHotspot: no	MutationAssessor: NA;SIFT: NA;Polyphen-2: NA	Fusion	NA	amp		NA	NA	DFCI	NA	-1	-1	NA										10
GENIE Cohort v8.0-public	GENIE-DFCI-008911-11526	Poorly Differentiated Non-Small Cell Lung Cancer	EGFR-intragenic	OncoKB: Unknown, level NA;CIViC: NA;MyCancerGenome: not present;CancerHotspot: no;3DHotspot: no	MutationAssessor: NA;SIFT: NA;Polyphen-2: NA	Fusion	NA	amp		NA	NA	DFCI	NA	-1	-1	NA										3
GENIE Cohort v8.0-public	GENIE-DFCI-010065-8219	Lung Adenocarcinoma	EGFR-intragenic	OncoKB: Unknown, level NA;CIViC: NA;MyCancerGenome: not present;CancerHotspot: no;3DHotspot: no	MutationAssessor: NA;SIFT: NA;Polyphen-2: NA	Fusion	NA	gain		NA	NA	DFCI	NA	-1	-1	NA										11
GENIE Cohort v8.0-public	GENIE-DFCI-001873-7362	Glioblastoma Multiforme	EGFR-intragenic	OncoKB: Unknown, level NA;CIViC: NA;MyCancerGenome: not present;CancerHotspot: no;3DHotspot: no	MutationAssessor: NA;SIFT: NA;Polyphen-2: NA	Fusion	NA	amp		NA	NA	DFCI	NA	-1	-1	NA										4
GENIE Cohort v8.0-public	GENIE-DFCI-002140-8484	Lung Adenocarcinoma	EGFR-intragenic	OncoKB: Unknown, level NA;CIViC: NA;MyCancerGenome: not present;CancerHotspot: no;3DHotspot: no	MutationAssessor: NA;SIFT: NA;Polyphen-2: NA	Fusion	NA	gain		NA	NA	DFCI	NA	-1	-1	NA										6
GENIE Cohort v8.0-public	GENIE-DFCI-000255-8434	Lung Adenocarcinoma	EGFR-intragenic	OncoKB: Unknown, level NA;CIViC: NA;MyCancerGenome: not present;CancerHotspot: no;3DHotspot: no	MutationAssessor: NA;SIFT: NA;Polyphen-2: NA	Fusion	NA	diploid		NA	NA	DFCI	NA	-1	-1	NA										1
GENIE Cohort v8.0-public	GENIE-DFCI-009618-11000	Lung Adenocarcinoma	EGFR-intragenic	OncoKB: Unknown, level NA;CIViC: NA;MyCancerGenome: not present;CancerHotspot: no;3DHotspot: no	MutationAssessor: NA;SIFT: NA;Polyphen-2: NA	Fusion	NA	gain		NA	NA	DFCI	NA	-1	-1	NA										11
GENIE Cohort v8.0-public	GENIE-DFCI-009679-8983	Glioblastoma	EGFR-intragenic	OncoKB: Unknown, level NA;CIViC: NA;MyCancerGenome: not present;CancerHotspot: no;3DHotspot: no	MutationAssessor: NA;SIFT: NA;Polyphen-2: NA	Fusion	NA	amp		NA	NA	DFCI	NA	-1	-1	NA										8
GENIE Cohort v8.0-public	GENIE-DFCI-034830-48469	Adenocarcinoma, NOS	EGFR-intragenic	OncoKB: Unknown, level NA;CIViC: NA;MyCancerGenome: not present;CancerHotspot: no;3DHotspot: no	MutationAssessor: NA;SIFT: NA;Polyphen-2: NA	Fusion	NA	diploid		NA	NA	DFCI	NA	-1	-1	NA										9
GENIE Cohort v8.0-public	GENIE-DFCI-010683-9116	Glioblastoma	EGFR-intragenic	OncoKB: Unknown, level NA;CIViC: NA;MyCancerGenome: not present;CancerHotspot: no;3DHotspot: no	MutationAssessor: NA;SIFT: NA;Polyphen-2: NA	Fusion	NA	amp		NA	NA	DFCI	NA	-1	-1	NA										8
GENIE Cohort v8.0-public	GENIE-DFCI-010703-9130	Glioblastoma Multiforme	EGFR-intragenic	OncoKB: Unknown, level NA;CIViC: NA;MyCancerGenome: not present;CancerHotspot: no;3DHotspot: no	MutationAssessor: NA;SIFT: NA;Polyphen-2: NA	Fusion	NA	amp		NA	NA	DFCI	NA	-1	-1	NA										6
GENIE Cohort v8.0-public	GENIE-DFCI-023510-23677	Glioblastoma Multiforme	EGFR-intragenic	OncoKB: Unknown, level NA;CIViC: NA;MyCancerGenome: not present;CancerHotspot: no;3DHotspot: no	MutationAssessor: NA;SIFT: NA;Polyphen-2: NA	Fusion	NA	amp		NA	NA	DFCI	NA	-1	-1	NA										7
GENIE Cohort v8.0-public	GENIE-DFCI-010217-9197	Glioblastoma	EGFR-intragenic	OncoKB: Unknown, level NA;CIViC: NA;MyCancerGenome: not present;CancerHotspot: no;3DHotspot: no	MutationAssessor: NA;SIFT: NA;Polyphen-2: NA	Fusion	NA	amp		NA	NA	DFCI	NA	-1	-1	NA										6
GENIE Cohort v8.0-public	GENIE-DFCI-010369-10814	Lung Adenocarcinoma	EGFR-intragenic	OncoKB: Unknown, level NA;CIViC: NA;MyCancerGenome: not present;CancerHotspot: no;3DHotspot: no	MutationAssessor: NA;SIFT: NA;Polyphen-2: NA	Fusion	NA	gain		NA	NA	DFCI	NA	-1	-1	NA										2
GENIE Cohort v8.0-public	GENIE-DFCI-010320-9979	Glioblastoma	EGFR-intragenic	OncoKB: Unknown, level NA;CIViC: NA;MyCancerGenome: not present;CancerHotspot: no;3DHotspot: no	MutationAssessor: NA;SIFT: NA;Polyphen-2: NA	Fusion	NA	amp		NA	NA	DFCI	NA	-1	-1	NA										5
GENIE Cohort v8.0-public	GENIE-DFCI-010425-9769	Glioblastoma	EGFR-intragenic	OncoKB: Unknown, level NA;CIViC: NA;MyCancerGenome: not present;CancerHotspot: no;3DHotspot: no	MutationAssessor: NA;SIFT: NA;Polyphen-2: NA	Fusion	NA	amp		NA	NA	DFCI	NA	-1	-1	NA										3
GENIE Cohort v8.0-public	GENIE-DFCI-010444-9656	Lung Adenocarcinoma	EGFR-intragenic	OncoKB: Unknown, level NA;CIViC: NA;MyCancerGenome: not present;CancerHotspot: no;3DHotspot: no	MutationAssessor: NA;SIFT: NA;Polyphen-2: NA	Fusion	NA	gain		NA	NA	DFCI	NA	-1	-1	NA										5
GENIE Cohort v8.0-public	GENIE-DFCI-011292-9787	Glioblastoma Multiforme	EGFR-intragenic	OncoKB: Unknown, level NA;CIViC: NA;MyCancerGenome: not present;CancerHotspot: no;3DHotspot: no	MutationAssessor: NA;SIFT: NA;Polyphen-2: NA	Fusion	NA	amp		NA	NA	DFCI	NA	-1	-1	NA										2
GENIE Cohort v8.0-public	GENIE-DFCI-011334-10420	Glioblastoma Multiforme	EGFR-intragenic	OncoKB: Unknown, level NA;CIViC: NA;MyCancerGenome: not present;CancerHotspot: no;3DHotspot: no	MutationAssessor: NA;SIFT: NA;Polyphen-2: NA	Fusion	NA	amp		NA	NA	DFCI	NA	-1	-1	NA										2
GENIE Cohort v8.0-public	GENIE-DFCI-011572-10680	Lung Adenocarcinoma	EGFR-intragenic	OncoKB: Unknown, level NA;CIViC: NA;MyCancerGenome: not present;CancerHotspot: no;3DHotspot: no	MutationAssessor: NA;SIFT: NA;Polyphen-2: NA	Fusion	NA	diploid		NA	NA	DFCI	NA	-1	-1	NA										7
GENIE Cohort v8.0-public	GENIE-DFCI-011633-11474	Lung Adenocarcinoma	EGFR-intragenic	OncoKB: Unknown, level NA;CIViC: NA;MyCancerGenome: not present;CancerHotspot: no;3DHotspot: no	MutationAssessor: NA;SIFT: NA;Polyphen-2: NA	Fusion	NA	diploid		NA	NA	DFCI	NA	-1	-1	NA										4
GENIE Cohort v8.0-public	GENIE-DFCI-011136-11094	Acinar Cell Carcinoma of the Pancreas	EGFR-intragenic	OncoKB: Unknown, level NA;CIViC: NA;MyCancerGenome: not present;CancerHotspot: no;3DHotspot: no	MutationAssessor: NA;SIFT: NA;Polyphen-2: NA	Fusion	NA	diploid		NA	NA	DFCI	NA	-1	-1	NA										6
GENIE Cohort v8.0-public	GENIE-DFCI-037087-36232	Esophageal Adenocarcinoma	EGFR-intragenic	OncoKB: Unknown, level NA;CIViC: NA;MyCancerGenome: not present;CancerHotspot: no;3DHotspot: no	MutationAssessor: NA;SIFT: NA;Polyphen-2: NA	Fusion	NA	amp		NA	NA	DFCI	NA	-1	-1	NA										7
GENIE Cohort v8.0-public	GENIE-DFCI-037549-36247	Esophagogastric Adenocarcinoma	EGFR-intragenic	OncoKB: Unknown, level NA;CIViC: NA;MyCancerGenome: not present;CancerHotspot: no;3DHotspot: no	MutationAssessor: NA;SIFT: NA;Polyphen-2: NA	Fusion	NA	amp		NA	NA	DFCI	NA	-1	-1	NA										4
GENIE Cohort v8.0-public	GENIE-DFCI-037609-36140	Gallbladder Cancer	EGFR-intragenic	OncoKB: Unknown, level NA;CIViC: NA;MyCancerGenome: not present;CancerHotspot: no;3DHotspot: no	MutationAssessor: NA;SIFT: NA;Polyphen-2: NA	Fusion	NA	amp		NA	NA	DFCI	NA	-1	-1	NA										7
GENIE Cohort v8.0-public	GENIE-DFCI-023718-23898	Lung Adenocarcinoma	EGFR-intragenic	OncoKB: Unknown, level NA;CIViC: NA;MyCancerGenome: not present;CancerHotspot: no;3DHotspot: no	MutationAssessor: NA;SIFT: NA;Polyphen-2: NA	Fusion	NA	gain		NA	NA	DFCI	NA	-1	-1	NA										4
GENIE Cohort v8.0-public	GENIE-DFCI-037074-88660	Gliosarcoma	EGFR-intragenic	OncoKB: Unknown, level NA;CIViC: NA;MyCancerGenome: not present;CancerHotspot: no;3DHotspot: no	MutationAssessor: NA;SIFT: NA;Polyphen-2: NA	Fusion	NA	gain		NA	NA	DFCI	NA	-1	-1	NA										9
GENIE Cohort v8.0-public	GENIE-DFCI-034062-88697	Lung Adenocarcinoma	EGFR-intragenic	OncoKB: Unknown, level NA;CIViC: NA;MyCancerGenome: not present;CancerHotspot: no;3DHotspot: no	MutationAssessor: NA;SIFT: NA;Polyphen-2: NA	Fusion	NA	diploid		NA	NA	DFCI	NA	-1	-1	NA										10
GENIE Cohort v8.0-public	GENIE-MSK-P-0017471-T01-IM6	Glioblastoma Multiforme	EGFR-intragenic	OncoKB: Unknown, level NA;CIViC: NA;MyCancerGenome: not present;CancerHotspot: no;3DHotspot: no	MutationAssessor: NA;SIFT: NA;Polyphen-2: NA	Fusion	NA	amp		NA	NA	MSK	NA	-1	-1	NA										8
GENIE Cohort v8.0-public	GENIE-MSK-P-0017471-T02-IM6	Glioblastoma	EGFR-intragenic	OncoKB: Unknown, level NA;CIViC: NA;MyCancerGenome: not present;CancerHotspot: no;3DHotspot: no	MutationAssessor: NA;SIFT: NA;Polyphen-2: NA	Fusion	NA	amp		NA	NA	MSK	NA	-1	-1	NA										9
GENIE Cohort v8.0-public	GENIE-MSK-P-0017856-T01-IM6	Glioblastoma Multiforme	EGFR-intragenic	OncoKB: Unknown, level NA;CIViC: NA;MyCancerGenome: not present;CancerHotspot: no;3DHotspot: no	MutationAssessor: NA;SIFT: NA;Polyphen-2: NA	Fusion	NA	amp		NA	NA	MSK	NA	-1	-1	NA										10
GENIE Cohort v8.0-public	GENIE-MSK-P-0017864-T01-IM6	Glioblastoma Multiforme	EGFR-intragenic	OncoKB: Unknown, level NA;CIViC: NA;MyCancerGenome: not present;CancerHotspot: no;3DHotspot: no	MutationAssessor: NA;SIFT: NA;Polyphen-2: NA	Fusion	NA	amp		NA	NA	MSK	NA	-1	-1	NA										6
GENIE Cohort v8.0-public	GENIE-MSK-P-0018220-T01-IM6	Glioblastoma Multiforme	EGFR-intragenic	OncoKB: Unknown, level NA;CIViC: NA;MyCancerGenome: not present;CancerHotspot: no;3DHotspot: no	MutationAssessor: NA;SIFT: NA;Polyphen-2: NA	Fusion	NA	amp		NA	NA	MSK	NA	-1	-1	NA										9
GENIE Cohort v8.0-public	GENIE-MSK-P-0018793-T01-IM6	Glioblastoma Multiforme	EGFR-intragenic	OncoKB: Unknown, level NA;CIViC: NA;MyCancerGenome: not present;CancerHotspot: no;3DHotspot: no	MutationAssessor: NA;SIFT: NA;Polyphen-2: NA	Fusion	NA	amp		NA	NA	MSK	NA	-1	-1	NA										7
GENIE Cohort v8.0-public	GENIE-MSK-P-0019245-T01-IM6	Glioblastoma Multiforme	EGFR-intragenic	OncoKB: Unknown, level NA;CIViC: NA;MyCancerGenome: not present;CancerHotspot: no;3DHotspot: no	MutationAssessor: NA;SIFT: NA;Polyphen-2: NA	Fusion	NA	amp		NA	NA	MSK	NA	-1	-1	NA										5
GENIE Cohort v8.0-public	GENIE-MSK-P-0019134-T01-IM6	Astrocytoma	EGFR-intragenic	OncoKB: Unknown, level NA;CIViC: NA;MyCancerGenome: not present;CancerHotspot: no;3DHotspot: no	MutationAssessor: NA;SIFT: NA;Polyphen-2: NA	Fusion	NA	amp		NA	NA	MSK	NA	-1	-1	NA										6
GENIE Cohort v8.0-public	GENIE-MSK-P-0019280-T03-IM6	Glioblastoma Multiforme	EGFR-intragenic	OncoKB: Unknown, level NA;CIViC: NA;MyCancerGenome: not present;CancerHotspot: no;3DHotspot: no	MutationAssessor: NA;SIFT: NA;Polyphen-2: NA	Fusion	NA	amp		NA	NA	MSK	NA	-1	-1	NA										3
GENIE Cohort v8.0-public	GENIE-MSK-P-0019280-T04-IM6	Glioblastoma Multiforme	EGFR-intragenic	OncoKB: Unknown, level NA;CIViC: NA;MyCancerGenome: not present;CancerHotspot: no;3DHotspot: no	MutationAssessor: NA;SIFT: NA;Polyphen-2: NA	Fusion	NA	amp		NA	NA	MSK	NA	-1	-1	NA										4
GENIE Cohort v8.0-public	GENIE-MSK-P-0019164-T01-IM6	Small Cell Glioblastoma	EGFR-intragenic	OncoKB: Unknown, level NA;CIViC: NA;MyCancerGenome: not present;CancerHotspot: no;3DHotspot: no	MutationAssessor: NA;SIFT: NA;Polyphen-2: NA	Fusion	NA	amp		NA	NA	MSK	NA	-1	-1	NA										3
GENIE Cohort v8.0-public	GENIE-MSK-P-0019375-T01-IM6	Glioblastoma Multiforme	EGFR-intragenic	OncoKB: Unknown, level NA;CIViC: NA;MyCancerGenome: not present;CancerHotspot: no;3DHotspot: no	MutationAssessor: NA;SIFT: NA;Polyphen-2: NA	Fusion	NA	amp		NA	NA	MSK	NA	-1	-1	NA										4
GENIE Cohort v8.0-public	GENIE-MSK-P-0018441-T01-IM6	Glioblastoma Multiforme	EGFR-intragenic	OncoKB: Unknown, level NA;CIViC: NA;MyCancerGenome: not present;CancerHotspot: no;3DHotspot: no	MutationAssessor: NA;SIFT: NA;Polyphen-2: NA	Fusion	NA	amp		NA	NA	MSK	NA	-1	-1	NA										7
GENIE Cohort v8.0-public	GENIE-MSK-P-0018441-T02-IM6	Glioblastoma Multiforme	EGFR-intragenic	OncoKB: Unknown, level NA;CIViC: NA;MyCancerGenome: not present;CancerHotspot: no;3DHotspot: no	MutationAssessor: NA;SIFT: NA;Polyphen-2: NA	Fusion	NA	amp		NA	NA	MSK	NA	-1	-1	NA										4
GENIE Cohort v8.0-public	GENIE-MSK-P-0018276-T01-IM6	Glioblastoma Multiforme	EGFR-intragenic	OncoKB: Unknown, level NA;CIViC: NA;MyCancerGenome: not present;CancerHotspot: no;3DHotspot: no	MutationAssessor: NA;SIFT: NA;Polyphen-2: NA	Fusion	NA	amp		NA	NA	MSK	NA	-1	-1	NA										2
GENIE Cohort v8.0-public	GENIE-MSK-P-0019642-T01-IM6	Anaplastic Astrocytoma	EGFR-intragenic	OncoKB: Unknown, level NA;CIViC: NA;MyCancerGenome: not present;CancerHotspot: no;3DHotspot: no	MutationAssessor: NA;SIFT: NA;Polyphen-2: NA	Fusion	NA	amp		NA	NA	MSK	NA	-1	-1	NA										3
GENIE Cohort v8.0-public	GENIE-MSK-P-0019497-T01-IM6	Astrocytoma	EGFR-intragenic	OncoKB: Unknown, level NA;CIViC: NA;MyCancerGenome: not present;CancerHotspot: no;3DHotspot: no	MutationAssessor: NA;SIFT: NA;Polyphen-2: NA	Fusion	NA	amp		NA	NA	MSK	NA	-1	-1	NA										5
GENIE Cohort v8.0-public	GENIE-MSK-P-0017482-T01-IM6	Glioblastoma Multiforme	EGFR-intragenic	OncoKB: Unknown, level NA;CIViC: NA;MyCancerGenome: not present;CancerHotspot: no;3DHotspot: no	MutationAssessor: NA;SIFT: NA;Polyphen-2: NA	Fusion	NA	amp		NA	NA	MSK	NA	-1	-1	NA										5
GENIE Cohort v8.0-public	GENIE-MSK-P-0017507-T01-IM6	Glioblastoma Multiforme	EGFR-intragenic	OncoKB: Unknown, level NA;CIViC: NA;MyCancerGenome: not present;CancerHotspot: no;3DHotspot: no	MutationAssessor: NA;SIFT: NA;Polyphen-2: NA	Fusion	NA	amp		NA	NA	MSK	NA	-1	-1	NA										5
GENIE Cohort v8.0-public	GENIE-MSK-P-0019596-T01-IM6	Glioblastoma Multiforme	EGFR-intragenic	OncoKB: Unknown, level NA;CIViC: NA;MyCancerGenome: not present;CancerHotspot: no;3DHotspot: no	MutationAssessor: NA;SIFT: NA;Polyphen-2: NA	Fusion	NA	amp		NA	NA	MSK	NA	-1	-1	NA										6
GENIE Cohort v8.0-public	GENIE-MSK-P-0019603-T01-IM6	Glioblastoma Multiforme	EGFR-intragenic	OncoKB: Unknown, level NA;CIViC: NA;MyCancerGenome: not present;CancerHotspot: no;3DHotspot: no	MutationAssessor: NA;SIFT: NA;Polyphen-2: NA	Fusion	NA	amp		NA	NA	MSK	NA	-1	-1	NA										4
GENIE Cohort v8.0-public	GENIE-MSK-P-0019284-T01-IM6	Glioblastoma Multiforme	EGFR-intragenic	OncoKB: Unknown, level NA;CIViC: NA;MyCancerGenome: not present;CancerHotspot: no;3DHotspot: no	MutationAssessor: NA;SIFT: NA;Polyphen-2: NA	Fusion	NA	amp		NA	NA	MSK	NA	-1	-1	NA										5
GENIE Cohort v8.0-public	GENIE-MSK-P-0020033-T02-IM6	Glioblastoma Multiforme	EGFR-intragenic	OncoKB: Unknown, level NA;CIViC: NA;MyCancerGenome: not present;CancerHotspot: no;3DHotspot: no	MutationAssessor: NA;SIFT: NA;Polyphen-2: NA	Fusion	NA	amp		NA	NA	MSK	NA	-1	-1	NA										4
GENIE Cohort v8.0-public	GENIE-MSK-P-0020219-T01-IM6	Glioblastoma Multiforme	EGFR-intragenic	OncoKB: Unknown, level NA;CIViC: NA;MyCancerGenome: not present;CancerHotspot: no;3DHotspot: no	MutationAssessor: NA;SIFT: NA;Polyphen-2: NA	Fusion	NA	amp		NA	NA	MSK	NA	-1	-1	NA										5
GENIE Cohort v8.0-public	GENIE-MSK-P-0020632-T03-IM6	Adenocarcinoma, NOS	EGFR-intragenic	OncoKB: Unknown, level NA;CIViC: NA;MyCancerGenome: not present;CancerHotspot: no;3DHotspot: no	MutationAssessor: NA;SIFT: NA;Polyphen-2: NA	Fusion	NA	diploid		NA	NA	MSK	NA	-1	-1	NA										14
GENIE Cohort v8.0-public	GENIE-MSK-P-0020811-T01-IM6	Glioblastoma Multiforme	EGFR-intragenic	OncoKB: Unknown, level NA;CIViC: NA;MyCancerGenome: not present;CancerHotspot: no;3DHotspot: no	MutationAssessor: NA;SIFT: NA;Polyphen-2: NA	Fusion	NA	amp		NA	NA	MSK	NA	-1	-1	NA										3
GENIE Cohort v8.0-public	GENIE-MSK-P-0020901-T01-IM6	Glioblastoma Multiforme	EGFR-intragenic	OncoKB: Unknown, level NA;CIViC: NA;MyCancerGenome: not present;CancerHotspot: no;3DHotspot: no	MutationAssessor: NA;SIFT: NA;Polyphen-2: NA	Fusion	NA	amp		NA	NA	MSK	NA	-1	-1	NA										6
GENIE Cohort v8.0-public	GENIE-MSK-P-0020988-T01-IM6	Glioblastoma Multiforme	EGFR-intragenic	OncoKB: Unknown, level NA;CIViC: NA;MyCancerGenome: not present;CancerHotspot: no;3DHotspot: no	MutationAssessor: NA;SIFT: NA;Polyphen-2: NA	Fusion	NA	amp		NA	NA	MSK	NA	-1	-1	NA										2
GENIE Cohort v8.0-public	GENIE-MSK-P-0020872-T01-IM6	Glioblastoma Multiforme	EGFR-intragenic	OncoKB: Unknown, level NA;CIViC: NA;MyCancerGenome: not present;CancerHotspot: no;3DHotspot: no	MutationAssessor: NA;SIFT: NA;Polyphen-2: NA	Fusion	NA	amp		NA	NA	MSK	NA	-1	-1	NA										4
GENIE Cohort v8.0-public	GENIE-MSK-P-0016982-T01-IM6	Malignant Peripheral Nerve Sheath Tumor	EGFR-intragenic	OncoKB: Unknown, level NA;CIViC: NA;MyCancerGenome: not present;CancerHotspot: no;3DHotspot: no	MutationAssessor: NA;SIFT: NA;Polyphen-2: NA	Fusion	NA	amp		NA	NA	MSK	NA	-1	-1	NA										3
GENIE Cohort v8.0-public	GENIE-DFCI-076986-266179	Lung Adenocarcinoma	EGFR-intragenic	OncoKB: Unknown, level NA;CIViC: NA;MyCancerGenome: not present;CancerHotspot: no;3DHotspot: no	MutationAssessor: NA;SIFT: NA;Polyphen-2: NA	Fusion	NA	gain		NA	NA	DFCI	NA	-1	-1	NA										8
GENIE Cohort v8.0-public	GENIE-DFCI-029162-158989	Lung Adenocarcinoma	EGFR-intragenic	OncoKB: Unknown, level NA;CIViC: NA;MyCancerGenome: not present;CancerHotspot: no;3DHotspot: no	MutationAssessor: NA;SIFT: NA;Polyphen-2: NA	Fusion	NA	amp		NA	NA	DFCI	NA	-1	-1	NA										8
GENIE Cohort v8.0-public	GENIE-DFCI-079388-281939	Non-Small Cell Lung Cancer	EGFR-intragenic	OncoKB: Unknown, level NA;CIViC: NA;MyCancerGenome: not present;CancerHotspot: no;3DHotspot: no	MutationAssessor: NA;SIFT: NA;Polyphen-2: NA	Fusion	NA	gain		NA	NA	DFCI	NA	-1	-1	NA										13
GENIE Cohort v8.0-public	GENIE-DFCI-089256-266253	Lung Adenocarcinoma	EGFR-intragenic	OncoKB: Unknown, level NA;CIViC: NA;MyCancerGenome: not present;CancerHotspot: no;3DHotspot: no	MutationAssessor: NA;SIFT: NA;Polyphen-2: NA	Fusion	NA	gain		NA	NA	DFCI	NA	-1	-1	NA										8
GENIE Cohort v8.0-public	GENIE-DFCI-089430-266345	Lung Adenocarcinoma	EGFR-intragenic	OncoKB: Unknown, level NA;CIViC: NA;MyCancerGenome: not present;CancerHotspot: no;3DHotspot: no	MutationAssessor: NA;SIFT: NA;Polyphen-2: NA	Fusion	NA	diploid		NA	NA	DFCI	NA	-1	-1	NA										13
GENIE Cohort v8.0-public	GENIE-DFCI-051894-218632	Glioblastoma	EGFR-intragenic	OncoKB: Unknown, level NA;CIViC: NA;MyCancerGenome: not present;CancerHotspot: no;3DHotspot: no	MutationAssessor: NA;SIFT: NA;Polyphen-2: NA	Fusion	NA	amp		NA	NA	DFCI	NA	-1	-1	NA										4
GENIE Cohort v8.0-public	GENIE-DFCI-052568-250257	Lung Adenocarcinoma	EGFR-intragenic	OncoKB: Unknown, level NA;CIViC: NA;MyCancerGenome: not present;CancerHotspot: no;3DHotspot: no	MutationAssessor: NA;SIFT: NA;Polyphen-2: NA	Fusion	NA	gain		NA	NA	DFCI	NA	-1	-1	NA										11
GENIE Cohort v8.0-public	GENIE-DFCI-032806-158188	Lung Adenocarcinoma	EGFR-intragenic	OncoKB: Unknown, level NA;CIViC: NA;MyCancerGenome: not present;CancerHotspot: no;3DHotspot: no	MutationAssessor: NA;SIFT: NA;Polyphen-2: NA	Fusion	NA	diploid		NA	NA	DFCI	NA	-1	-1	NA										6
GENIE Cohort v8.0-public	GENIE-DFCI-037290-116082	Glioblastoma Multiforme	EGFR-intragenic	OncoKB: Unknown, level NA;CIViC: NA;MyCancerGenome: not present;CancerHotspot: no;3DHotspot: no	MutationAssessor: NA;SIFT: NA;Polyphen-2: NA	Fusion	NA	amp		NA	NA	DFCI	NA	-1	-1	NA										6
GENIE Cohort v8.0-public	GENIE-DFCI-037477-158617	Glioblastoma Multiforme	EGFR-intragenic	OncoKB: Unknown, level NA;CIViC: NA;MyCancerGenome: not present;CancerHotspot: no;3DHotspot: no	MutationAssessor: NA;SIFT: NA;Polyphen-2: NA	Fusion	NA	amp		NA	NA	DFCI	NA	-1	-1	NA										5
GENIE Cohort v8.0-public	GENIE-DFCI-037682-130665	Lung Adenocarcinoma	EGFR-intragenic	OncoKB: Unknown, level NA;CIViC: NA;MyCancerGenome: not present;CancerHotspot: no;3DHotspot: no	MutationAssessor: NA;SIFT: NA;Polyphen-2: NA	Fusion	NA	amp		NA	NA	DFCI	NA	-1	-1	NA										6
GENIE Cohort v8.0-public	GENIE-DFCI-037670-158935	Lung Adenocarcinoma	EGFR-intragenic	OncoKB: Unknown, level NA;CIViC: NA;MyCancerGenome: not present;CancerHotspot: no;3DHotspot: no	MutationAssessor: NA;SIFT: NA;Polyphen-2: NA	Fusion	NA	gain		NA	NA	DFCI	NA	-1	-1	NA										4
GENIE Cohort v8.0-public	GENIE-DFCI-040193-173661	Glioblastoma Multiforme	EGFR-intragenic	OncoKB: Unknown, level NA;CIViC: NA;MyCancerGenome: not present;CancerHotspot: no;3DHotspot: no	MutationAssessor: NA;SIFT: NA;Polyphen-2: NA	Fusion	NA	amp		NA	NA	DFCI	NA	-1	-1	NA										10
GENIE Cohort v8.0-public	GENIE-DFCI-050379-234511	Melanoma	EGFR-intragenic	OncoKB: Unknown, level NA;CIViC: NA;MyCancerGenome: not present;CancerHotspot: no;3DHotspot: no	MutationAssessor: NA;SIFT: NA;Polyphen-2: NA	Fusion	NA	diploid		NA	NA	DFCI	NA	-1	-1	NA										2
GENIE Cohort v8.0-public	GENIE-DFCI-053477-218800	Glioblastoma Multiforme	EGFR-intragenic	OncoKB: Unknown, level NA;CIViC: NA;MyCancerGenome: not present;CancerHotspot: no;3DHotspot: no	MutationAssessor: NA;SIFT: NA;Polyphen-2: NA	Fusion	NA	amp		NA	NA	DFCI	NA	-1	-1	NA										11
GENIE Cohort v8.0-public	GENIE-DFCI-051229-234489	Lung Adenocarcinoma	EGFR-intragenic	OncoKB: Unknown, level NA;CIViC: NA;MyCancerGenome: not present;CancerHotspot: no;3DHotspot: no	MutationAssessor: NA;SIFT: NA;Polyphen-2: NA	Fusion	NA	gain		NA	NA	DFCI	NA	-1	-1	NA										7
GENIE Cohort v8.0-public	GENIE-DFCI-089914-266348	Lung Adenocarcinoma	EGFR-intragenic	OncoKB: Unknown, level NA;CIViC: NA;MyCancerGenome: not present;CancerHotspot: no;3DHotspot: no	MutationAssessor: NA;SIFT: NA;Polyphen-2: NA	Fusion	NA	diploid		NA	NA	DFCI	NA	-1	-1	NA										10
GENIE Cohort v8.0-public	GENIE-DFCI-090238-298953	Lung Adenocarcinoma	EGFR-intragenic	OncoKB: Unknown, level NA;CIViC: NA;MyCancerGenome: not present;CancerHotspot: no;3DHotspot: no	MutationAssessor: NA;SIFT: NA;Polyphen-2: NA	Fusion	NA	gain		NA	NA	DFCI	NA	-1	-1	NA										13
GENIE Cohort v8.0-public	GENIE-DFCI-090191-298547	Glioblastoma	EGFR-intragenic	OncoKB: Unknown, level NA;CIViC: NA;MyCancerGenome: not present;CancerHotspot: no;3DHotspot: no	MutationAssessor: NA;SIFT: NA;Polyphen-2: NA	Fusion	NA	amp		NA	NA	DFCI	NA	-1	-1	NA										6
GENIE Cohort v8.0-public	GENIE-DFCI-090191-266252	Glioblastoma	EGFR-intragenic	OncoKB: Unknown, level NA;CIViC: NA;MyCancerGenome: not present;CancerHotspot: no;3DHotspot: no	MutationAssessor: NA;SIFT: NA;Polyphen-2: NA	Fusion	NA	amp		NA	NA	DFCI	NA	-1	-1	NA										6
GENIE Cohort v8.0-public	GENIE-DFCI-095700-571645	Lung Adenocarcinoma	EGFR-intragenic	OncoKB: Unknown, level NA;CIViC: NA;MyCancerGenome: not present;CancerHotspot: no;3DHotspot: no	MutationAssessor: NA;SIFT: NA;Polyphen-2: NA	Fusion	NA	diploid		NA	NA	DFCI	NA	-1	-1	NA										6
GENIE Cohort v8.0-public	GENIE-DFCI-080871-350612	Lung Adenocarcinoma	EGFR-intragenic	OncoKB: Unknown, level NA;CIViC: NA;MyCancerGenome: not present;CancerHotspot: no;3DHotspot: no	MutationAssessor: NA;SIFT: NA;Polyphen-2: NA	Fusion	NA	gain		NA	NA	DFCI	NA	-1	-1	NA										4
GENIE Cohort v8.0-public	GENIE-DFCI-110180-571944	Lung Adenocarcinoma	EGFR-intragenic	OncoKB: Unknown, level NA;CIViC: NA;MyCancerGenome: not present;CancerHotspot: no;3DHotspot: no	MutationAssessor: NA;SIFT: NA;Polyphen-2: NA	Fusion	NA	diploid		NA	NA	DFCI	NA	-1	-1	NA										14
GENIE Cohort v8.0-public	GENIE-DFCI-088313-350890	Lung Adenocarcinoma	EGFR-intragenic	OncoKB: Unknown, level NA;CIViC: NA;MyCancerGenome: not present;CancerHotspot: no;3DHotspot: no	MutationAssessor: NA;SIFT: NA;Polyphen-2: NA	Fusion	NA	gain		NA	NA	DFCI	NA	-1	-1	NA										16
GENIE Cohort v8.0-public	GENIE-DFCI-079748-315908	Lung Adenosquamous Carcinoma	EGFR-intragenic	OncoKB: Unknown, level NA;CIViC: NA;MyCancerGenome: not present;CancerHotspot: no;3DHotspot: no	MutationAssessor: NA;SIFT: NA;Polyphen-2: NA	Fusion	NA	diploid		NA	NA	DFCI	NA	-1	-1	NA										5
GENIE Cohort v8.0-public	GENIE-DFCI-090235-332380	Lung Adenocarcinoma	EGFR-intragenic	OncoKB: Unknown, level NA;CIViC: NA;MyCancerGenome: not present;CancerHotspot: no;3DHotspot: no	MutationAssessor: NA;SIFT: NA;Polyphen-2: NA	Fusion	NA	diploid		NA	NA	DFCI	NA	-1	-1	NA										9
GENIE Cohort v8.0-public	GENIE-DFCI-090533-332631	Adenocarcinoma, NOS	EGFR-intragenic	OncoKB: Unknown, level NA;CIViC: NA;MyCancerGenome: not present;CancerHotspot: no;3DHotspot: no	MutationAssessor: NA;SIFT: NA;Polyphen-2: NA	Fusion	NA	gain		NA	NA	DFCI	NA	-1	-1	NA										9
GENIE Cohort v8.0-public	GENIE-DFCI-090813-315967	Lung Adenocarcinoma	EGFR-intragenic	OncoKB: Unknown, level NA;CIViC: NA;MyCancerGenome: not present;CancerHotspot: no;3DHotspot: no	MutationAssessor: NA;SIFT: NA;Polyphen-2: NA	Fusion	NA	gain		NA	NA	DFCI	NA	-1	-1	NA										14
GENIE Cohort v8.0-public	GENIE-DFCI-091153-332899	Lung Adenocarcinoma	EGFR-intragenic	OncoKB: Unknown, level NA;CIViC: NA;MyCancerGenome: not present;CancerHotspot: no;3DHotspot: no	MutationAssessor: NA;SIFT: NA;Polyphen-2: NA	Fusion	NA	gain		NA	NA	DFCI	NA	-1	-1	NA										12
GENIE Cohort v8.0-public	GENIE-DFCI-106247-436774	Non-Small Cell Lung Cancer	EGFR-intragenic	OncoKB: Unknown, level NA;CIViC: NA;MyCancerGenome: not present;CancerHotspot: no;3DHotspot: no	MutationAssessor: NA;SIFT: NA;Polyphen-2: NA	Fusion	NA	diploid		NA	NA	DFCI	NA	-1	-1	NA										15
GENIE Cohort v8.0-public	GENIE-DFCI-091187-332733	Lung Adenocarcinoma	EGFR-intragenic	OncoKB: Unknown, level NA;CIViC: NA;MyCancerGenome: not present;CancerHotspot: no;3DHotspot: no	MutationAssessor: NA;SIFT: NA;Polyphen-2: NA	Fusion	NA	amp		NA	NA	DFCI	NA	-1	-1	NA										6
GENIE Cohort v8.0-public	GENIE-DFCI-090843-349834	Non-Small Cell Lung Cancer	EGFR-intragenic	OncoKB: Unknown, level NA;CIViC: NA;MyCancerGenome: not present;CancerHotspot: no;3DHotspot: no	MutationAssessor: NA;SIFT: NA;Polyphen-2: NA	Fusion	NA	amp		NA	NA	DFCI	NA	-1	-1	NA										8
GENIE Cohort v8.0-public	GENIE-DFCI-091488-350104	Glioblastoma	EGFR-intragenic	OncoKB: Unknown, level NA;CIViC: NA;MyCancerGenome: not present;CancerHotspot: no;3DHotspot: no	MutationAssessor: NA;SIFT: NA;Polyphen-2: NA	Fusion	NA	amp		NA	NA	DFCI	NA	-1	-1	NA										7
GENIE Cohort v8.0-public	GENIE-DFCI-091555-350186	Lung Adenocarcinoma	EGFR-intragenic	OncoKB: Unknown, level NA;CIViC: NA;MyCancerGenome: not present;CancerHotspot: no;3DHotspot: no	MutationAssessor: NA;SIFT: NA;Polyphen-2: NA	Fusion	NA	amp		NA	NA	DFCI	NA	-1	-1	NA										12
GENIE Cohort v8.0-public	GENIE-DFCI-091561-350448	Lung Adenocarcinoma	EGFR-intragenic	OncoKB: Unknown, level NA;CIViC: NA;MyCancerGenome: not present;CancerHotspot: no;3DHotspot: no	MutationAssessor: NA;SIFT: NA;Polyphen-2: NA	Fusion	NA	gain		NA	NA	DFCI	NA	-1	-1	NA										2
GENIE Cohort v8.0-public	GENIE-DFCI-091561-1525802	Lung Adenocarcinoma	EGFR-intragenic	OncoKB: Unknown, level NA;CIViC: NA;MyCancerGenome: not present;CancerHotspot: no;3DHotspot: no	MutationAssessor: NA;SIFT: NA;Polyphen-2: NA	Fusion	NA	gain		NA	NA	DFCI	NA	-1	-1	NA										2
GENIE Cohort v8.0-public	GENIE-DFCI-106231-435944	Glioblastoma	EGFR-intragenic	OncoKB: Unknown, level NA;CIViC: NA;MyCancerGenome: not present;CancerHotspot: no;3DHotspot: no	MutationAssessor: NA;SIFT: NA;Polyphen-2: NA	Fusion	NA	amp		NA	NA	DFCI	NA	-1	-1	NA										6
GENIE Cohort v8.0-public	GENIE-DFCI-107582-436252	Lung Adenocarcinoma	EGFR-intragenic	OncoKB: Unknown, level NA;CIViC: NA;MyCancerGenome: not present;CancerHotspot: no;3DHotspot: no	MutationAssessor: NA;SIFT: NA;Polyphen-2: NA	Fusion	NA	diploid		NA	NA	DFCI	NA	-1	-1	NA										7
GENIE Cohort v8.0-public	GENIE-DFCI-077966-350878	Lung Squamous Cell Carcinoma	EGFR-intragenic	OncoKB: Unknown, level NA;CIViC: NA;MyCancerGenome: not present;CancerHotspot: no;3DHotspot: no	MutationAssessor: NA;SIFT: NA;Polyphen-2: NA	Fusion	NA	gain		NA	NA	DFCI	NA	-1	-1	NA										11
GENIE Cohort v8.0-public	GENIE-DFCI-108426-437039	Lung Adenocarcinoma	EGFR-intragenic	OncoKB: Unknown, level NA;CIViC: NA;MyCancerGenome: not present;CancerHotspot: no;3DHotspot: no	MutationAssessor: NA;SIFT: NA;Polyphen-2: NA	Fusion	NA	gain		NA	NA	DFCI	NA	-1	-1	NA										10
GENIE Cohort v8.0-public	GENIE-DFCI-108467-436837	Glioblastoma	EGFR-intragenic	OncoKB: Unknown, level NA;CIViC: NA;MyCancerGenome: not present;CancerHotspot: no;3DHotspot: no	MutationAssessor: NA;SIFT: NA;Polyphen-2: NA	Fusion	NA	amp		NA	NA	DFCI	NA	-1	-1	NA										4
GENIE Cohort v8.0-public	GENIE-DFCI-104664-436962	Lung Adenocarcinoma	EGFR-intragenic	OncoKB: Unknown, level NA;CIViC: NA;MyCancerGenome: not present;CancerHotspot: no;3DHotspot: no	MutationAssessor: NA;SIFT: NA;Polyphen-2: NA	Fusion	NA	gain		NA	NA	DFCI	NA	-1	-1	NA										10
GENIE Cohort v8.0-public	GENIE-DFCI-096109-571631	Lung Adenocarcinoma	EGFR-intragenic	OncoKB: Unknown, level NA;CIViC: NA;MyCancerGenome: not present;CancerHotspot: no;3DHotspot: no	MutationAssessor: NA;SIFT: NA;Polyphen-2: NA	Fusion	NA	diploid		NA	NA	DFCI	NA	-1	-1	NA										3
GENIE Cohort v8.0-public	GENIE-DFCI-107057-526403	Lung Adenocarcinoma	EGFR-intragenic	OncoKB: Unknown, level NA;CIViC: NA;MyCancerGenome: not present;CancerHotspot: no;3DHotspot: no	MutationAssessor: NA;SIFT: NA;Polyphen-2: NA	Fusion	NA	gain		NA	NA	DFCI	NA	-1	-1	NA										8
GENIE Cohort v8.0-public	GENIE-DFCI-111496-663983	Glioblastoma	EGFR-intragenic	OncoKB: Unknown, level NA;CIViC: NA;MyCancerGenome: not present;CancerHotspot: no;3DHotspot: no	MutationAssessor: NA;SIFT: NA;Polyphen-2: NA	Fusion	NA	amp		NA	NA	DFCI	NA	-1	-1	NA										8
GENIE Cohort v8.0-public	GENIE-VICC-384232-unk-1	Glioblastoma Multiforme	EGFR-intragenic	OncoKB: Unknown, level NA;CIViC: NA;MyCancerGenome: not present;CancerHotspot: no;3DHotspot: no	MutationAssessor: NA;SIFT: NA;Polyphen-2: NA	Fusion	NA	amp		NA	NA	VICC	NA	-1	-1	NA										6
GENIE Cohort v8.0-public	GENIE-VICC-592845-unk-1	Colorectal Adenocarcinoma	EGFR-intragenic	OncoKB: Unknown, level NA;CIViC: NA;MyCancerGenome: not present;CancerHotspot: no;3DHotspot: no	MutationAssessor: NA;SIFT: NA;Polyphen-2: NA	Fusion	NA	amp		NA	NA	VICC	NA	-1	-1	NA										8
GENIE Cohort v8.0-public	GENIE-MSK-P-0021669-T01-IM6	Glioma, NOS	EGFR-intragenic	OncoKB: Unknown, level NA;CIViC: NA;MyCancerGenome: not present;CancerHotspot: no;3DHotspot: no	MutationAssessor: NA;SIFT: NA;Polyphen-2: NA	Fusion	NA	amp		NA	NA	MSK	NA	-1	-1	NA										4
GENIE Cohort v8.0-public	GENIE-MSK-P-0021887-T01-IM6	Glioblastoma Multiforme	EGFR-intragenic	OncoKB: Unknown, level NA;CIViC: NA;MyCancerGenome: not present;CancerHotspot: no;3DHotspot: no	MutationAssessor: NA;SIFT: NA;Polyphen-2: NA	Fusion	NA	amp		NA	NA	MSK	NA	-1	-1	NA										4
GENIE Cohort v8.0-public	GENIE-MSK-P-0022032-T01-IM6	Glioblastoma Multiforme	EGFR-intragenic	OncoKB: Unknown, level NA;CIViC: NA;MyCancerGenome: not present;CancerHotspot: no;3DHotspot: no	MutationAssessor: NA;SIFT: NA;Polyphen-2: NA	Fusion	NA	amp		NA	NA	MSK	NA	-1	-1	NA										5
GENIE Cohort v8.0-public	GENIE-MSK-P-0022322-T01-IM6	Glioblastoma Multiforme	EGFR-intragenic	OncoKB: Unknown, level NA;CIViC: NA;MyCancerGenome: not present;CancerHotspot: no;3DHotspot: no	MutationAssessor: NA;SIFT: NA;Polyphen-2: NA	Fusion	NA	amp		NA	NA	MSK	NA	-1	-1	NA										2
GENIE Cohort v8.0-public	GENIE-MSK-P-0022331-T01-IM6	Glioblastoma	EGFR-intragenic	OncoKB: Unknown, level NA;CIViC: NA;MyCancerGenome: not present;CancerHotspot: no;3DHotspot: no	MutationAssessor: NA;SIFT: NA;Polyphen-2: NA	Fusion	NA	amp		NA	NA	MSK	NA	-1	-1	NA										4
GENIE Cohort v8.0-public	GENIE-MSK-P-0022427-T01-IM6	Lung Adenocarcinoma	EGFR-intragenic	OncoKB: Unknown, level NA;CIViC: NA;MyCancerGenome: not present;CancerHotspot: no;3DHotspot: no	MutationAssessor: NA;SIFT: NA;Polyphen-2: NA	Fusion	NA	diploid		NA	NA	MSK	NA	-1	-1	NA
GENIE Cohort v8.0-public	GENIE-MSK-P-0022469-T01-IM6	Glioblastoma Multiforme	EGFR-intragenic	OncoKB: Unknown, level NA;CIViC: NA;MyCancerGenome: not present;CancerHotspot: no;3DHotspot: no	MutationAssessor: NA;SIFT: NA;Polyphen-2: NA	Fusion	NA	amp		NA	NA	MSK	NA	-1	-1	NA										8
GENIE Cohort v8.0-public	GENIE-MSK-P-0022724-T01-IM6	Glioblastoma Multiforme	EGFR-intragenic	OncoKB: Unknown, level NA;CIViC: NA;MyCancerGenome: not present;CancerHotspot: no;3DHotspot: no	MutationAssessor: NA;SIFT: NA;Polyphen-2: NA	Fusion	NA	amp		NA	NA	MSK	NA	-1	-1	NA										4
GENIE Cohort v8.0-public	GENIE-MSK-P-0022724-T02-IM6	Glioblastoma Multiforme	EGFR-intragenic	OncoKB: Unknown, level NA;CIViC: NA;MyCancerGenome: not present;CancerHotspot: no;3DHotspot: no	MutationAssessor: NA;SIFT: NA;Polyphen-2: NA	Fusion	NA	amp		NA	NA	MSK	NA	-1	-1	NA										3
GENIE Cohort v8.0-public	GENIE-MSK-P-0022938-T01-IM6	Glioblastoma Multiforme	EGFR-intragenic	OncoKB: Unknown, level NA;CIViC: NA;MyCancerGenome: not present;CancerHotspot: no;3DHotspot: no	MutationAssessor: NA;SIFT: NA;Polyphen-2: NA	Fusion	NA	amp		NA	NA	MSK	NA	-1	-1	NA										4
GENIE Cohort v8.0-public	GENIE-MSK-P-0023043-T01-IM6	Glioblastoma	EGFR-intragenic	OncoKB: Unknown, level NA;CIViC: NA;MyCancerGenome: not present;CancerHotspot: no;3DHotspot: no	MutationAssessor: NA;SIFT: NA;Polyphen-2: NA	Fusion	NA	amp		NA	NA	MSK	NA	-1	-1	NA										5
GENIE Cohort v8.0-public	GENIE-MSK-P-0023058-T01-IM6	Glioblastoma Multiforme	EGFR-intragenic	OncoKB: Unknown, level NA;CIViC: NA;MyCancerGenome: not present;CancerHotspot: no;3DHotspot: no	MutationAssessor: NA;SIFT: NA;Polyphen-2: NA	Fusion	NA	amp		NA	NA	MSK	NA	-1	-1	NA										6
GENIE Cohort v8.0-public	GENIE-MSK-P-0023566-T01-IM6	Glioblastoma	EGFR-intragenic	OncoKB: Unknown, level NA;CIViC: NA;MyCancerGenome: not present;CancerHotspot: no;3DHotspot: no	MutationAssessor: NA;SIFT: NA;Polyphen-2: NA	Fusion	NA	amp		NA	NA	MSK	NA	-1	-1	NA										6
GENIE Cohort v8.0-public	GENIE-MSK-P-0023942-T01-IM6	Glioblastoma Multiforme	EGFR-intragenic	OncoKB: Unknown, level NA;CIViC: NA;MyCancerGenome: not present;CancerHotspot: no;3DHotspot: no	MutationAssessor: NA;SIFT: NA;Polyphen-2: NA	Fusion	NA	amp		NA	NA	MSK	NA	-1	-1	NA										2
GENIE Cohort v8.0-public	GENIE-MSK-P-0024329-T01-IM6	Intestinal Type Stomach Adenocarcinoma	EGFR-intragenic	OncoKB: Unknown, level NA;CIViC: NA;MyCancerGenome: not present;CancerHotspot: no;3DHotspot: no	MutationAssessor: NA;SIFT: NA;Polyphen-2: NA	Fusion	NA	amp		NA	NA	MSK	NA	-1	-1	NA										18
GENIE Cohort v8.0-public	GENIE-MSK-P-0024983-T01-IM6	Glioblastoma	EGFR-intragenic	OncoKB: Unknown, level NA;CIViC: NA;MyCancerGenome: not present;CancerHotspot: no;3DHotspot: no	MutationAssessor: NA;SIFT: NA;Polyphen-2: NA	Fusion	NA	amp		NA	NA	MSK	NA	-1	-1	NA										7
GENIE Cohort v8.0-public	GENIE-MSK-P-0025108-T01-IM6	Glioblastoma	EGFR-intragenic	OncoKB: Unknown, level NA;CIViC: NA;MyCancerGenome: not present;CancerHotspot: no;3DHotspot: no	MutationAssessor: NA;SIFT: NA;Polyphen-2: NA	Fusion	NA	amp		NA	NA	MSK	NA	-1	-1	NA										6
GENIE Cohort v8.0-public	GENIE-MSK-P-0025191-T02-IM6	Glioblastoma	EGFR-intragenic	OncoKB: Unknown, level NA;CIViC: NA;MyCancerGenome: not present;CancerHotspot: no;3DHotspot: no	MutationAssessor: NA;SIFT: NA;Polyphen-2: NA	Fusion	NA	amp		NA	NA	MSK	NA	-1	-1	NA										4
GENIE Cohort v8.0-public	GENIE-MSK-P-0025221-T01-IM6	Glioblastoma Multiforme	EGFR-intragenic	OncoKB: Unknown, level NA;CIViC: NA;MyCancerGenome: not present;CancerHotspot: no;3DHotspot: no	MutationAssessor: NA;SIFT: NA;Polyphen-2: NA	Fusion	NA	amp		NA	NA	MSK	NA	-1	-1	NA										4
GENIE Cohort v8.0-public	GENIE-MSK-P-0025284-T02-IM6	Poorly Differentiated Non-Small Cell Lung Cancer	EGFR-intragenic	OncoKB: Unknown, level NA;CIViC: NA;MyCancerGenome: not present;CancerHotspot: no;3DHotspot: no	MutationAssessor: NA;SIFT: NA;Polyphen-2: NA	Fusion	NA	amp		NA	NA	MSK	NA	-1	-1	NA										3
GENIE Cohort v8.0-public	GENIE-MSK-P-0025287-T01-IM6	Glioblastoma Multiforme	EGFR-intragenic	OncoKB: Unknown, level NA;CIViC: NA;MyCancerGenome: not present;CancerHotspot: no;3DHotspot: no	MutationAssessor: NA;SIFT: NA;Polyphen-2: NA	Fusion	NA	amp		NA	NA	MSK	NA	-1	-1	NA										4
GENIE Cohort v8.0-public	GENIE-MSK-P-0025594-T01-IM6	Glioblastoma Multiforme	EGFR-intragenic	OncoKB: Unknown, level NA;CIViC: NA;MyCancerGenome: not present;CancerHotspot: no;3DHotspot: no	MutationAssessor: NA;SIFT: NA;Polyphen-2: NA	Fusion	NA	amp		NA	NA	MSK	NA	-1	-1	NA										8
GENIE Cohort v8.0-public	GENIE-MSK-P-0025603-T01-IM6	Breast Invasive Ductal Carcinoma	EGFR-intragenic	OncoKB: Unknown, level NA;CIViC: NA;MyCancerGenome: not present;CancerHotspot: no;3DHotspot: no	MutationAssessor: NA;SIFT: NA;Polyphen-2: NA	Fusion	NA	diploid		NA	NA	MSK	NA	-1	-1	NA										2
GENIE Cohort v8.0-public	GENIE-MSK-P-0025972-T01-IM6	Glioblastoma	EGFR-intragenic	OncoKB: Unknown, level NA;CIViC: NA;MyCancerGenome: not present;CancerHotspot: no;3DHotspot: no	MutationAssessor: NA;SIFT: NA;Polyphen-2: NA	Fusion	NA	amp		NA	NA	MSK	NA	-1	-1	NA										4
GENIE Cohort v8.0-public	GENIE-MSK-P-0025972-T02-IM6	Astrocytoma	EGFR-intragenic	OncoKB: Unknown, level NA;CIViC: NA;MyCancerGenome: not present;CancerHotspot: no;3DHotspot: no	MutationAssessor: NA;SIFT: NA;Polyphen-2: NA	Fusion	NA	amp		NA	NA	MSK	NA	-1	-1	NA										4
GENIE Cohort v8.0-public	GENIE-UCSF-1702-1853T	Glioblastoma Multiforme	EGFR-intragenic	OncoKB: Unknown, level NA;CIViC: NA;MyCancerGenome: not present;CancerHotspot: no;3DHotspot: no	MutationAssessor: NA;SIFT: NA;Polyphen-2: NA	Fusion	NA			NA	NA	UCSF	NA	-1	-1	NA										7
GENIE Cohort v8.0-public	GENIE-UCSF-1669-2869T	Glioblastoma	EGFR-intragenic	OncoKB: Unknown, level NA;CIViC: NA;MyCancerGenome: not present;CancerHotspot: no;3DHotspot: no	MutationAssessor: NA;SIFT: NA;Polyphen-2: NA	Fusion	NA			NA	NA	UCSF	NA	-1	-1	NA										13
GENIE Cohort v8.0-public	GENIE-UCSF-1452-1618T	Glioblastoma Multiforme	EGFR-intragenic	OncoKB: Unknown, level NA;CIViC: NA;MyCancerGenome: not present;CancerHotspot: no;3DHotspot: no	MutationAssessor: NA;SIFT: NA;Polyphen-2: NA	Fusion	NA			NA	NA	UCSF	NA	-1	-1	NA										13
GENIE Cohort v8.0-public	GENIE-VICC-101279-unk-1	Glioblastoma	EGFR-intragenic	OncoKB: Unknown, level NA;CIViC: NA;MyCancerGenome: not present;CancerHotspot: no;3DHotspot: no	MutationAssessor: NA;SIFT: NA;Polyphen-2: NA	Fusion	NA	amp		NA	NA	VICC	NA	-1	-1	NA										12
GENIE Cohort v8.0-public	GENIE-VICC-575536-unk-1	Glioblastoma	EGFR-intragenic	OncoKB: Unknown, level NA;CIViC: NA;MyCancerGenome: not present;CancerHotspot: no;3DHotspot: no	MutationAssessor: NA;SIFT: NA;Polyphen-2: NA	Fusion	NA	amp		NA	NA	VICC	NA	-1	-1	NA										11
GENIE Cohort v8.0-public	GENIE-UCSF-2112-1482T	Glioblastoma Multiforme	EGFR-intragenic	OncoKB: Unknown, level NA;CIViC: NA;MyCancerGenome: not present;CancerHotspot: no;3DHotspot: no	MutationAssessor: NA;SIFT: NA;Polyphen-2: NA	Fusion	NA			NA	NA	UCSF	NA	-1	-1	NA										4
GENIE Cohort v8.0-public	GENIE-MSK-P-0026156-T01-IM6	Glioblastoma Multiforme	EGFR-intragenic	OncoKB: Unknown, level NA;CIViC: NA;MyCancerGenome: not present;CancerHotspot: no;3DHotspot: no	MutationAssessor: NA;SIFT: NA;Polyphen-2: NA	Fusion	NA	amp		NA	NA	MSK	NA	-1	-1	NA										4
GENIE Cohort v8.0-public	GENIE-MSK-P-0026166-T01-IM6	Glioblastoma Multiforme	EGFR-intragenic	OncoKB: Unknown, level NA;CIViC: NA;MyCancerGenome: not present;CancerHotspot: no;3DHotspot: no	MutationAssessor: NA;SIFT: NA;Polyphen-2: NA	Fusion	NA	amp		NA	NA	MSK	NA	-1	-1	NA										2
GENIE Cohort v8.0-public	GENIE-MSK-P-0026239-T01-IM6	Poorly Differentiated Carcinoma of the Stomach	EGFR-intragenic	OncoKB: Unknown, level NA;CIViC: NA;MyCancerGenome: not present;CancerHotspot: no;3DHotspot: no	MutationAssessor: NA;SIFT: NA;Polyphen-2: NA	Fusion	NA	amp		NA	NA	MSK	NA	-1	-1	NA										13
GENIE Cohort v8.0-public	GENIE-MSK-P-0026914-T01-IM6	Glioblastoma Multiforme	EGFR-intragenic	OncoKB: Unknown, level NA;CIViC: NA;MyCancerGenome: not present;CancerHotspot: no;3DHotspot: no	MutationAssessor: NA;SIFT: NA;Polyphen-2: NA	Fusion	NA	amp		NA	NA	MSK	NA	-1	-1	NA										6
GENIE Cohort v8.0-public	GENIE-MSK-P-0027023-T01-IM6	Glioblastoma Multiforme	EGFR-intragenic	OncoKB: Unknown, level NA;CIViC: NA;MyCancerGenome: not present;CancerHotspot: no;3DHotspot: no	MutationAssessor: NA;SIFT: NA;Polyphen-2: NA	Fusion	NA	amp		NA	NA	MSK	NA	-1	-1	NA										2
GENIE Cohort v8.0-public	GENIE-MSK-P-0027094-T01-IM6	Poorly Differentiated Carcinoma of the Stomach	EGFR-intragenic	OncoKB: Unknown, level NA;CIViC: NA;MyCancerGenome: not present;CancerHotspot: no;3DHotspot: no	MutationAssessor: NA;SIFT: NA;Polyphen-2: NA	Fusion	NA	diploid		NA	NA	MSK	NA	-1	-1	NA										3
GENIE Cohort v8.0-public	GENIE-MSK-P-0027225-T01-IM6	Glioblastoma	EGFR-intragenic	OncoKB: Unknown, level NA;CIViC: NA;MyCancerGenome: not present;CancerHotspot: no;3DHotspot: no	MutationAssessor: NA;SIFT: NA;Polyphen-2: NA	Fusion	NA	amp		NA	NA	MSK	NA	-1	-1	NA										1
GENIE Cohort v8.0-public	GENIE-MSK-P-0027432-T01-IM6	Glioblastoma	EGFR-intragenic	OncoKB: Unknown, level NA;CIViC: NA;MyCancerGenome: not present;CancerHotspot: no;3DHotspot: no	MutationAssessor: NA;SIFT: NA;Polyphen-2: NA	Fusion	NA	amp		NA	NA	MSK	NA	-1	-1	NA										3
GENIE Cohort v8.0-public	GENIE-MSK-P-0027747-T01-IM6	Glioblastoma Multiforme	EGFR-intragenic	OncoKB: Unknown, level NA;CIViC: NA;MyCancerGenome: not present;CancerHotspot: no;3DHotspot: no	MutationAssessor: NA;SIFT: NA;Polyphen-2: NA	Fusion	NA	amp		NA	NA	MSK	NA	-1	-1	NA										2
GENIE Cohort v8.0-public	GENIE-MSK-P-0027747-T02-IM6	Glioblastoma	EGFR-intragenic	OncoKB: Unknown, level NA;CIViC: NA;MyCancerGenome: not present;CancerHotspot: no;3DHotspot: no	MutationAssessor: NA;SIFT: NA;Polyphen-2: NA	Fusion	NA	amp		NA	NA	MSK	NA	-1	-1	NA										2
GENIE Cohort v8.0-public	GENIE-MSK-P-0027770-T01-IM6	Glioblastoma Multiforme	EGFR-intragenic	OncoKB: Unknown, level NA;CIViC: NA;MyCancerGenome: not present;CancerHotspot: no;3DHotspot: no	MutationAssessor: NA;SIFT: NA;Polyphen-2: NA	Fusion	NA	amp		NA	NA	MSK	NA	-1	-1	NA										1
GENIE Cohort v8.0-public	GENIE-MSK-P-0028241-T01-IM6	Glioblastoma	EGFR-intragenic	OncoKB: Unknown, level NA;CIViC: NA;MyCancerGenome: not present;CancerHotspot: no;3DHotspot: no	MutationAssessor: NA;SIFT: NA;Polyphen-2: NA	Fusion	NA	amp		NA	NA	MSK	NA	-1	-1	NA										4
GENIE Cohort v8.0-public	GENIE-MSK-P-0028861-T01-IM6	Glioblastoma	EGFR-intragenic	OncoKB: Unknown, level NA;CIViC: NA;MyCancerGenome: not present;CancerHotspot: no;3DHotspot: no	MutationAssessor: NA;SIFT: NA;Polyphen-2: NA	Fusion	NA	amp		NA	NA	MSK	NA	-1	-1	NA										5
GENIE Cohort v8.0-public	GENIE-MSK-P-0028976-T01-IM6	Glioblastoma	EGFR-intragenic	OncoKB: Unknown, level NA;CIViC: NA;MyCancerGenome: not present;CancerHotspot: no;3DHotspot: no	MutationAssessor: NA;SIFT: NA;Polyphen-2: NA	Fusion	NA	amp		NA	NA	MSK	NA	-1	-1	NA										12
GENIE Cohort v8.0-public	GENIE-MSK-P-0029159-T03-IM6	Astrocytoma	EGFR-intragenic	OncoKB: Unknown, level NA;CIViC: NA;MyCancerGenome: not present;CancerHotspot: no;3DHotspot: no	MutationAssessor: NA;SIFT: NA;Polyphen-2: NA	Fusion	NA	amp		NA	NA	MSK	NA	-1	-1	NA										4
GENIE Cohort v8.0-public	GENIE-MSK-P-0029186-T01-IM6	Glioblastoma	EGFR-intragenic	OncoKB: Unknown, level NA;CIViC: NA;MyCancerGenome: not present;CancerHotspot: no;3DHotspot: no	MutationAssessor: NA;SIFT: NA;Polyphen-2: NA	Fusion	NA	amp		NA	NA	MSK	NA	-1	-1	NA										6
GENIE Cohort v8.0-public	GENIE-MSK-P-0029256-T01-IM6	Glioblastoma Multiforme	EGFR-intragenic	OncoKB: Unknown, level NA;CIViC: NA;MyCancerGenome: not present;CancerHotspot: no;3DHotspot: no	MutationAssessor: NA;SIFT: NA;Polyphen-2: NA	Fusion	NA	amp		NA	NA	MSK	NA	-1	-1	NA										7
GENIE Cohort v8.0-public	GENIE-MSK-P-0029447-T01-IM6	Glioblastoma Multiforme	EGFR-intragenic	OncoKB: Unknown, level NA;CIViC: NA;MyCancerGenome: not present;CancerHotspot: no;3DHotspot: no	MutationAssessor: NA;SIFT: NA;Polyphen-2: NA	Fusion	NA	amp		NA	NA	MSK	NA	-1	-1	NA										5
GENIE Cohort v8.0-public	GENIE-MSK-P-0029529-T01-IM6	Glioblastoma Multiforme	EGFR-intragenic	OncoKB: Unknown, level NA;CIViC: NA;MyCancerGenome: not present;CancerHotspot: no;3DHotspot: no	MutationAssessor: NA;SIFT: NA;Polyphen-2: NA	Fusion	NA	amp		NA	NA	MSK	NA	-1	-1	NA										6
GENIE Cohort v8.0-public	GENIE-MSK-P-0029580-T01-IM6	Glioblastoma Multiforme	EGFR-intragenic	OncoKB: Unknown, level NA;CIViC: NA;MyCancerGenome: not present;CancerHotspot: no;3DHotspot: no	MutationAssessor: NA;SIFT: NA;Polyphen-2: NA	Fusion	NA	diploid		NA	NA	MSK	NA	-1	-1	NA										2
GENIE Cohort v8.0-public	GENIE-MSK-P-0029645-T01-IM6	Prostate Adenocarcinoma	EGFR-intragenic	OncoKB: Unknown, level NA;CIViC: NA;MyCancerGenome: not present;CancerHotspot: no;3DHotspot: no	MutationAssessor: NA;SIFT: NA;Polyphen-2: NA	Fusion	NA	diploid		NA	NA	MSK	NA	-1	-1	NA										26
GENIE Cohort v8.0-public	GENIE-MSK-P-0029813-T01-IM6	Poorly Differentiated Carcinoma of the Stomach	EGFR-intragenic	OncoKB: Unknown, level NA;CIViC: NA;MyCancerGenome: not present;CancerHotspot: no;3DHotspot: no	MutationAssessor: NA;SIFT: NA;Polyphen-2: NA	Fusion	NA	diploid		NA	NA	MSK	NA	-1	-1	NA										4
GENIE Cohort v8.0-public	GENIE-MSK-P-0029973-T01-IM6	Glioblastoma	EGFR-intragenic	OncoKB: Unknown, level NA;CIViC: NA;MyCancerGenome: not present;CancerHotspot: no;3DHotspot: no	MutationAssessor: NA;SIFT: NA;Polyphen-2: NA	Fusion	NA	amp		NA	NA	MSK	NA	-1	-1	NA										5
GENIE Cohort v8.0-public	GENIE-MSK-P-0030101-T01-IM6	Glioblastoma Multiforme	EGFR-intragenic	OncoKB: Unknown, level NA;CIViC: NA;MyCancerGenome: not present;CancerHotspot: no;3DHotspot: no	MutationAssessor: NA;SIFT: NA;Polyphen-2: NA	Fusion	NA	amp		NA	NA	MSK	NA	-1	-1	NA										4
GENIE Cohort v8.0-public	GENIE-MSK-P-0030152-T01-IM6	Gliosarcoma	EGFR-intragenic	OncoKB: Unknown, level NA;CIViC: NA;MyCancerGenome: not present;CancerHotspot: no;3DHotspot: no	MutationAssessor: NA;SIFT: NA;Polyphen-2: NA	Fusion	NA	amp		NA	NA	MSK	NA	-1	-1	NA										6
GENIE Cohort v8.0-public	GENIE-MSK-P-0030203-T01-IM6	Astrocytoma	EGFR-intragenic	OncoKB: Unknown, level NA;CIViC: NA;MyCancerGenome: not present;CancerHotspot: no;3DHotspot: no	MutationAssessor: NA;SIFT: NA;Polyphen-2: NA	Fusion	NA	amp		NA	NA	MSK	NA	-1	-1	NA										2
GENIE Cohort v8.0-public	GENIE-MSK-P-0030208-T01-IM6	Glioblastoma	EGFR-intragenic	OncoKB: Unknown, level NA;CIViC: NA;MyCancerGenome: not present;CancerHotspot: no;3DHotspot: no	MutationAssessor: NA;SIFT: NA;Polyphen-2: NA	Fusion	NA	diploid		NA	NA	MSK	NA	-1	-1	NA										4
GENIE Cohort v8.0-public	GENIE-MSK-P-0030309-T01-IM6	Lung Adenocarcinoma	EGFR-intragenic	OncoKB: Unknown, level NA;CIViC: NA;MyCancerGenome: not present;CancerHotspot: no;3DHotspot: no	MutationAssessor: NA;SIFT: NA;Polyphen-2: NA	Fusion	NA	diploid		NA	NA	MSK	NA	-1	-1	NA										1
GENIE Cohort v8.0-public	GENIE-MSK-P-0030310-T01-IM6	Glioblastoma	EGFR-intragenic	OncoKB: Unknown, level NA;CIViC: NA;MyCancerGenome: not present;CancerHotspot: no;3DHotspot: no	MutationAssessor: NA;SIFT: NA;Polyphen-2: NA	Fusion	NA	amp		NA	NA	MSK	NA	-1	-1	NA										4
GENIE Cohort v8.0-public	GENIE-MSK-P-0030547-T01-IM6	Glioblastoma Multiforme	EGFR-intragenic	OncoKB: Unknown, level NA;CIViC: NA;MyCancerGenome: not present;CancerHotspot: no;3DHotspot: no	MutationAssessor: NA;SIFT: NA;Polyphen-2: NA	Fusion	NA	amp		NA	NA	MSK	NA	-1	-1	NA										5
GENIE Cohort v8.0-public	GENIE-MSK-P-0030596-T01-IM6	Anaplastic Astrocytoma	EGFR-intragenic	OncoKB: Unknown, level NA;CIViC: NA;MyCancerGenome: not present;CancerHotspot: no;3DHotspot: no	MutationAssessor: NA;SIFT: NA;Polyphen-2: NA	Fusion	NA	amp		NA	NA	MSK	NA	-1	-1	NA										2
GENIE Cohort v8.0-public	GENIE-MSK-P-0030924-T01-IM6	Glioblastoma Multiforme	EGFR-intragenic	OncoKB: Unknown, level NA;CIViC: NA;MyCancerGenome: not present;CancerHotspot: no;3DHotspot: no	MutationAssessor: NA;SIFT: NA;Polyphen-2: NA	Fusion	NA	amp		NA	NA	MSK	NA	-1	-1	NA										4
GENIE Cohort v8.0-public	GENIE-MSK-P-0030954-T01-IM6	Glioblastoma Multiforme	EGFR-intragenic	OncoKB: Unknown, level NA;CIViC: NA;MyCancerGenome: not present;CancerHotspot: no;3DHotspot: no	MutationAssessor: NA;SIFT: NA;Polyphen-2: NA	Fusion	NA	amp		NA	NA	MSK	NA	-1	-1	NA										5
GENIE Cohort v8.0-public	GENIE-MSK-P-0030987-T01-IM6	Anaplastic Astrocytoma	EGFR-intragenic	OncoKB: Unknown, level NA;CIViC: NA;MyCancerGenome: not present;CancerHotspot: no;3DHotspot: no	MutationAssessor: NA;SIFT: NA;Polyphen-2: NA	Fusion	NA	amp		NA	NA	MSK	NA	-1	-1	NA										3
GENIE Cohort v8.0-public	GENIE-MSK-P-0031001-T01-IM6	Glioblastoma Multiforme	EGFR-intragenic	OncoKB: Unknown, level NA;CIViC: NA;MyCancerGenome: not present;CancerHotspot: no;3DHotspot: no	MutationAssessor: NA;SIFT: NA;Polyphen-2: NA	Fusion	NA	amp		NA	NA	MSK	NA	-1	-1	NA										5
GENIE Cohort v8.0-public	GENIE-MSK-P-0031053-T01-IM6	Glioblastoma Multiforme	EGFR-intragenic	OncoKB: Unknown, level NA;CIViC: NA;MyCancerGenome: not present;CancerHotspot: no;3DHotspot: no	MutationAssessor: NA;SIFT: NA;Polyphen-2: NA	Fusion	NA	amp		NA	NA	MSK	NA	-1	-1	NA										3
GENIE Cohort v8.0-public	GENIE-MSK-P-0031077-T01-IM6	Glioblastoma Multiforme	EGFR-intragenic	OncoKB: Unknown, level NA;CIViC: NA;MyCancerGenome: not present;CancerHotspot: no;3DHotspot: no	MutationAssessor: NA;SIFT: NA;Polyphen-2: NA	Fusion	NA	amp		NA	NA	MSK	NA	-1	-1	NA										5
GENIE Cohort v8.0-public	GENIE-MSK-P-0031193-T01-IM6	Glioblastoma	EGFR-intragenic	OncoKB: Unknown, level NA;CIViC: NA;MyCancerGenome: not present;CancerHotspot: no;3DHotspot: no	MutationAssessor: NA;SIFT: NA;Polyphen-2: NA	Fusion	NA	diploid		NA	NA	MSK	NA	-1	-1	NA										8
GENIE Cohort v8.0-public	GENIE-MSK-P-0031276-T01-IM6	Glioblastoma Multiforme	EGFR-intragenic	OncoKB: Unknown, level NA;CIViC: NA;MyCancerGenome: not present;CancerHotspot: no;3DHotspot: no	MutationAssessor: NA;SIFT: NA;Polyphen-2: NA	Fusion	NA	amp		NA	NA	MSK	NA	-1	-1	NA										5
GENIE Cohort v8.0-public	GENIE-MSK-P-0031381-T01-IM6	Glioblastoma Multiforme	EGFR-intragenic	OncoKB: Unknown, level NA;CIViC: NA;MyCancerGenome: not present;CancerHotspot: no;3DHotspot: no	MutationAssessor: NA;SIFT: NA;Polyphen-2: NA	Fusion	NA	amp		NA	NA	MSK	NA	-1	-1	NA										5
GENIE Cohort v8.0-public	GENIE-DFCI-075956-350070	Lung Adenocarcinoma	EGFR-intragenic	OncoKB: Unknown, level NA;CIViC: NA;MyCancerGenome: not present;CancerHotspot: no;3DHotspot: no	MutationAssessor: NA;SIFT: NA;Polyphen-2: NA	Fusion	NA	diploid		NA	NA	DFCI	NA	-1	-1	NA										9
GENIE Cohort v8.0-public	GENIE-DFCI-098631-663945	Lung Adenocarcinoma	EGFR-intragenic	OncoKB: Unknown, level NA;CIViC: NA;MyCancerGenome: not present;CancerHotspot: no;3DHotspot: no	MutationAssessor: NA;SIFT: NA;Polyphen-2: NA	Fusion	NA	gain		NA	NA	DFCI	NA	-1	-1	NA										13
GENIE Cohort v8.0-public	GENIE-DFCI-101301-950542	Lung Adenocarcinoma	EGFR-intragenic	OncoKB: Unknown, level NA;CIViC: NA;MyCancerGenome: not present;CancerHotspot: no;3DHotspot: no	MutationAssessor: NA;SIFT: NA;Polyphen-2: NA	Fusion	NA	gain		NA	NA	DFCI	NA	-1	-1	NA										26
GENIE Cohort v8.0-public	GENIE-DFCI-101301-1844971	Lung Adenocarcinoma	EGFR-intragenic	OncoKB: Unknown, level NA;CIViC: NA;MyCancerGenome: not present;CancerHotspot: no;3DHotspot: no	MutationAssessor: NA;SIFT: NA;Polyphen-2: NA	Fusion	NA	diploid		NA	NA	DFCI	NA	-1	-1	NA										21
GENIE Cohort v8.0-public	GENIE-DFCI-101854-805193	Lung Adenosquamous Carcinoma	EGFR-intragenic	OncoKB: Unknown, level NA;CIViC: NA;MyCancerGenome: not present;CancerHotspot: no;3DHotspot: no	MutationAssessor: NA;SIFT: NA;Polyphen-2: NA	Fusion	NA	amp		NA	NA	DFCI	NA	-1	-1	NA										15
GENIE Cohort v8.0-public	GENIE-DFCI-132124-999842	Lung Adenocarcinoma	EGFR-intragenic	OncoKB: Unknown, level NA;CIViC: NA;MyCancerGenome: not present;CancerHotspot: no;3DHotspot: no	MutationAssessor: NA;SIFT: NA;Polyphen-2: NA	Fusion	NA	gain		NA	NA	DFCI	NA	-1	-1	NA										10
GENIE Cohort v8.0-public	GENIE-DFCI-110179-805393	Lung Adenocarcinoma	EGFR-intragenic	OncoKB: Unknown, level NA;CIViC: NA;MyCancerGenome: not present;CancerHotspot: no;3DHotspot: no	MutationAssessor: NA;SIFT: NA;Polyphen-2: NA	Fusion	NA	amp		NA	NA	DFCI	NA	-1	-1	NA										4
GENIE Cohort v8.0-public	GENIE-DFCI-141937-999881	Glioblastoma	EGFR-intragenic	OncoKB: Unknown, level NA;CIViC: NA;MyCancerGenome: not present;CancerHotspot: no;3DHotspot: no	MutationAssessor: NA;SIFT: NA;Polyphen-2: NA	Fusion	NA	amp		NA	NA	DFCI	NA	-1	-1	NA										12
GENIE Cohort v8.0-public	GENIE-DFCI-117950-757495	Esophageal Poorly Differentiated Carcinoma	EGFR-intragenic	OncoKB: Unknown, level NA;CIViC: NA;MyCancerGenome: not present;CancerHotspot: no;3DHotspot: no	MutationAssessor: NA;SIFT: NA;Polyphen-2: NA	Fusion	NA	amp		NA	NA	DFCI	NA	-1	-1	NA										8
GENIE Cohort v8.0-public	GENIE-DFCI-118414-757683	Lung Adenocarcinoma	EGFR-intragenic	OncoKB: Unknown, level NA;CIViC: NA;MyCancerGenome: not present;CancerHotspot: no;3DHotspot: no	MutationAssessor: NA;SIFT: NA;Polyphen-2: NA	Fusion	NA	gain		NA	NA	DFCI	NA	-1	-1	NA										7
GENIE Cohort v8.0-public	GENIE-DFCI-118435-757722	Lung Adenocarcinoma	EGFR-intragenic	OncoKB: Unknown, level NA;CIViC: NA;MyCancerGenome: not present;CancerHotspot: no;3DHotspot: no	MutationAssessor: NA;SIFT: NA;Polyphen-2: NA	Fusion	NA	diploid		NA	NA	DFCI	NA	-1	-1	NA										11
GENIE Cohort v8.0-public	GENIE-DFCI-113588-950843	Lung Adenocarcinoma	EGFR-intragenic	OncoKB: Unknown, level NA;CIViC: NA;MyCancerGenome: not present;CancerHotspot: no;3DHotspot: no	MutationAssessor: NA;SIFT: NA;Polyphen-2: NA	Fusion	NA	diploid		NA	NA	DFCI	NA	-1	-1	NA										22
GENIE Cohort v8.0-public	GENIE-DFCI-113584-950512	Lung Adenocarcinoma	EGFR-intragenic	OncoKB: Unknown, level NA;CIViC: NA;MyCancerGenome: not present;CancerHotspot: no;3DHotspot: no	MutationAssessor: NA;SIFT: NA;Polyphen-2: NA	Fusion	NA	gain		NA	NA	DFCI	NA	-1	-1	NA										7
GENIE Cohort v8.0-public	GENIE-DFCI-135648-1099586	Squamous Cell Carcinoma, NOS	EGFR-intragenic	OncoKB: Unknown, level NA;CIViC: NA;MyCancerGenome: not present;CancerHotspot: no;3DHotspot: no	MutationAssessor: NA;SIFT: NA;Polyphen-2: NA	Fusion	NA	diploid		NA	NA	DFCI	NA	-1	-1	NA										13
GENIE Cohort v8.0-public	GENIE-DFCI-135648-2021657	Non-Small Cell Lung Cancer	EGFR-intragenic	OncoKB: Unknown, level NA;CIViC: NA;MyCancerGenome: not present;CancerHotspot: no;3DHotspot: no	MutationAssessor: NA;SIFT: NA;Polyphen-2: NA	Fusion	NA	diploid		NA	NA	DFCI	NA	-1	-1	NA										22
GENIE Cohort v8.0-public	GENIE-DFCI-136893-1252011	Glioblastoma	EGFR-intragenic	OncoKB: Unknown, level NA;CIViC: NA;MyCancerGenome: not present;CancerHotspot: no;3DHotspot: no	MutationAssessor: NA;SIFT: NA;Polyphen-2: NA	Fusion	NA	amp		NA	NA	DFCI	NA	-1	-1	NA
GENIE Cohort v8.0-public	GENIE-MSK-P-0028868-T02-IM6	Glioblastoma Multiforme	EGFR-intragenic	OncoKB: Unknown, level NA;CIViC: NA;MyCancerGenome: not present;CancerHotspot: no;3DHotspot: no	MutationAssessor: NA;SIFT: NA;Polyphen-2: NA	Fusion	NA	amp		NA	NA	MSK	NA	-1	-1	NA										5
GENIE Cohort v8.0-public	GENIE-MSK-P-0031663-T01-IM6	Glioblastoma	EGFR-intragenic	OncoKB: Unknown, level NA;CIViC: NA;MyCancerGenome: not present;CancerHotspot: no;3DHotspot: no	MutationAssessor: NA;SIFT: NA;Polyphen-2: NA	Fusion	NA	amp		NA	NA	MSK	NA	-1	-1	NA										8
GENIE Cohort v8.0-public	GENIE-MSK-P-0031888-T01-IM6	Glioblastoma Multiforme	EGFR-intragenic	OncoKB: Unknown, level NA;CIViC: NA;MyCancerGenome: not present;CancerHotspot: no;3DHotspot: no	MutationAssessor: NA;SIFT: NA;Polyphen-2: NA	Fusion	NA	amp		NA	NA	MSK	NA	-1	-1	NA										5
GENIE Cohort v8.0-public	GENIE-MSK-P-0032019-T01-IM6	Malignant Peripheral Nerve Sheath Tumor	EGFR-intragenic	OncoKB: Unknown, level NA;CIViC: NA;MyCancerGenome: not present;CancerHotspot: no;3DHotspot: no	MutationAssessor: NA;SIFT: NA;Polyphen-2: NA	Fusion	NA	diploid		NA	NA	MSK	NA	-1	-1	NA										1
GENIE Cohort v8.0-public	GENIE-MSK-P-0032025-T01-IM6	Glioblastoma Multiforme	EGFR-intragenic	OncoKB: Unknown, level NA;CIViC: NA;MyCancerGenome: not present;CancerHotspot: no;3DHotspot: no	MutationAssessor: NA;SIFT: NA;Polyphen-2: NA	Fusion	NA	amp		NA	NA	MSK	NA	-1	-1	NA										3
GENIE Cohort v8.0-public	GENIE-MSK-P-0032061-T01-IM6	Glioblastoma Multiforme	EGFR-intragenic	OncoKB: Unknown, level NA;CIViC: NA;MyCancerGenome: not present;CancerHotspot: no;3DHotspot: no	MutationAssessor: NA;SIFT: NA;Polyphen-2: NA	Fusion	NA	amp		NA	NA	MSK	NA	-1	-1	NA										7
GENIE Cohort v8.0-public	GENIE-MSK-P-0032061-T02-IM6	Glioblastoma Multiforme	EGFR-intragenic	OncoKB: Unknown, level NA;CIViC: NA;MyCancerGenome: not present;CancerHotspot: no;3DHotspot: no	MutationAssessor: NA;SIFT: NA;Polyphen-2: NA	Fusion	NA	amp		NA	NA	MSK	NA	-1	-1	NA										3
GENIE Cohort v8.0-public	GENIE-MSK-P-0032063-T01-IM6	Glioblastoma Multiforme	EGFR-intragenic	OncoKB: Unknown, level NA;CIViC: NA;MyCancerGenome: not present;CancerHotspot: no;3DHotspot: no	MutationAssessor: NA;SIFT: NA;Polyphen-2: NA	Fusion	NA	amp		NA	NA	MSK	NA	-1	-1	NA										2
GENIE Cohort v8.0-public	GENIE-MSK-P-0032299-T01-IM6	Glioblastoma Multiforme	EGFR-intragenic	OncoKB: Unknown, level NA;CIViC: NA;MyCancerGenome: not present;CancerHotspot: no;3DHotspot: no	MutationAssessor: NA;SIFT: NA;Polyphen-2: NA	Fusion	NA	amp		NA	NA	MSK	NA	-1	-1	NA										5
GENIE Cohort v8.0-public	GENIE-MSK-P-0032692-T01-IM6	Glioblastoma Multiforme	EGFR-intragenic	OncoKB: Unknown, level NA;CIViC: NA;MyCancerGenome: not present;CancerHotspot: no;3DHotspot: no	MutationAssessor: NA;SIFT: NA;Polyphen-2: NA	Fusion	NA	amp		NA	NA	MSK	NA	-1	-1	NA										3
GENIE Cohort v8.0-public	GENIE-MSK-P-0032692-T02-IM6	Glioblastoma Multiforme	EGFR-intragenic	OncoKB: Unknown, level NA;CIViC: NA;MyCancerGenome: not present;CancerHotspot: no;3DHotspot: no	MutationAssessor: NA;SIFT: NA;Polyphen-2: NA	Fusion	NA	amp		NA	NA	MSK	NA	-1	-1	NA										3
GENIE Cohort v8.0-public	GENIE-MSK-P-0033248-T01-IM6	Glioblastoma Multiforme	EGFR-intragenic	OncoKB: Unknown, level NA;CIViC: NA;MyCancerGenome: not present;CancerHotspot: no;3DHotspot: no	MutationAssessor: NA;SIFT: NA;Polyphen-2: NA	Fusion	NA	amp		NA	NA	MSK	NA	-1	-1	NA										4
GENIE Cohort v8.0-public	GENIE-MSK-P-0033342-T01-IM6	Glioblastoma	EGFR-intragenic	OncoKB: Unknown, level NA;CIViC: NA;MyCancerGenome: not present;CancerHotspot: no;3DHotspot: no	MutationAssessor: NA;SIFT: NA;Polyphen-2: NA	Fusion	NA	amp		NA	NA	MSK	NA	-1	-1	NA										3
GENIE Cohort v8.0-public	GENIE-MSK-P-0033342-T02-IM6	Glioblastoma	EGFR-intragenic	OncoKB: Unknown, level NA;CIViC: NA;MyCancerGenome: not present;CancerHotspot: no;3DHotspot: no	MutationAssessor: NA;SIFT: NA;Polyphen-2: NA	Fusion	NA	diploid		NA	NA	MSK	NA	-1	-1	NA
GENIE Cohort v8.0-public	GENIE-MSK-P-0034616-T01-IM6	Glioblastoma Multiforme	EGFR-intragenic	OncoKB: Unknown, level NA;CIViC: NA;MyCancerGenome: not present;CancerHotspot: no;3DHotspot: no	MutationAssessor: NA;SIFT: NA;Polyphen-2: NA	Fusion	NA	amp		NA	NA	MSK	NA	-1	-1	NA										4
GENIE Cohort v8.0-public	GENIE-MSK-P-0034616-T02-IM6	Glioblastoma Multiforme	EGFR-intragenic	OncoKB: Unknown, level NA;CIViC: NA;MyCancerGenome: not present;CancerHotspot: no;3DHotspot: no	MutationAssessor: NA;SIFT: NA;Polyphen-2: NA	Fusion	NA	amp		NA	NA	MSK	NA	-1	-1	NA										5
GENIE Cohort v8.0-public	GENIE-MSK-P-0034669-T01-IM6	Anaplastic Astrocytoma	EGFR-intragenic	OncoKB: Unknown, level NA;CIViC: NA;MyCancerGenome: not present;CancerHotspot: no;3DHotspot: no	MutationAssessor: NA;SIFT: NA;Polyphen-2: NA	Fusion	NA	amp		NA	NA	MSK	NA	-1	-1	NA										5
GENIE Cohort v8.0-public	GENIE-MSK-P-0034669-T02-IM6	High-Grade Glioma, NOS	EGFR-intragenic	OncoKB: Unknown, level NA;CIViC: NA;MyCancerGenome: not present;CancerHotspot: no;3DHotspot: no	MutationAssessor: NA;SIFT: NA;Polyphen-2: NA	Fusion	NA	amp		NA	NA	MSK	NA	-1	-1	NA										3
GENIE Cohort v8.0-public	GENIE-MSK-P-0034700-T01-IM6	Breast Invasive Ductal Carcinoma	EGFR-intragenic	OncoKB: Unknown, level NA;CIViC: NA;MyCancerGenome: not present;CancerHotspot: no;3DHotspot: no	MutationAssessor: NA;SIFT: NA;Polyphen-2: NA	Fusion	NA	diploid		NA	NA	MSK	NA	-1	-1	NA										2
GENIE Cohort v8.0-public	GENIE-MSK-P-0034892-T01-IM6	Glioblastoma Multiforme	EGFR-intragenic	OncoKB: Unknown, level NA;CIViC: NA;MyCancerGenome: not present;CancerHotspot: no;3DHotspot: no	MutationAssessor: NA;SIFT: NA;Polyphen-2: NA	Fusion	NA	amp		NA	NA	MSK	NA	-1	-1	NA										1
GENIE Cohort v8.0-public	GENIE-MSK-P-0036016-T01-IM6	Anaplastic Astrocytoma	EGFR-intragenic	OncoKB: Unknown, level NA;CIViC: NA;MyCancerGenome: not present;CancerHotspot: no;3DHotspot: no	MutationAssessor: NA;SIFT: NA;Polyphen-2: NA	Fusion	NA	amp		NA	NA	MSK	NA	-1	-1	NA										5
GENIE Cohort v8.0-public	GENIE-MSK-P-0036161-T01-IM6	Glioblastoma Multiforme	EGFR-intragenic	OncoKB: Unknown, level NA;CIViC: NA;MyCancerGenome: not present;CancerHotspot: no;3DHotspot: no	MutationAssessor: NA;SIFT: NA;Polyphen-2: NA	Fusion	NA	amp		NA	NA	MSK	NA	-1	-1	NA										4
GENIE Cohort v8.0-public	GENIE-MSK-P-0036204-T01-IM6	Diffuse Astrocytoma	EGFR-intragenic	OncoKB: Unknown, level NA;CIViC: NA;MyCancerGenome: not present;CancerHotspot: no;3DHotspot: no	MutationAssessor: NA;SIFT: NA;Polyphen-2: NA	Fusion	NA	amp		NA	NA	MSK	NA	-1	-1	NA										3
GENIE Cohort v8.0-public	GENIE-MSK-P-0036285-T01-IM6	Signet Ring Cell Carcinoma of the Stomach	EGFR-intragenic	OncoKB: Unknown, level NA;CIViC: NA;MyCancerGenome: not present;CancerHotspot: no;3DHotspot: no	MutationAssessor: NA;SIFT: NA;Polyphen-2: NA	Fusion	NA	diploid		NA	NA	MSK	NA	-1	-1	NA										7
GENIE Cohort v8.0-public	GENIE-MSK-P-0036396-T01-IM6	Glioblastoma Multiforme	EGFR-intragenic	OncoKB: Unknown, level NA;CIViC: NA;MyCancerGenome: not present;CancerHotspot: no;3DHotspot: no	MutationAssessor: NA;SIFT: NA;Polyphen-2: NA	Fusion	NA	amp		NA	NA	MSK	NA	-1	-1	NA										2
GENIE Cohort v8.0-public	GENIE-MSK-P-0036960-T01-IM6	Prostate Adenocarcinoma	EGFR-intragenic	OncoKB: Unknown, level NA;CIViC: NA;MyCancerGenome: not present;CancerHotspot: no;3DHotspot: no	MutationAssessor: NA;SIFT: NA;Polyphen-2: NA	Fusion	NA	diploid		NA	NA	MSK	NA	-1	-1	NA										2
GENIE Cohort v8.0-public	GENIE-UCSF-1859-3764T	Glioblastoma Multiforme	EGFR-intragenic	OncoKB: Unknown, level NA;CIViC: NA;MyCancerGenome: not present;CancerHotspot: no;3DHotspot: no	MutationAssessor: NA;SIFT: NA;Polyphen-2: NA	Fusion	NA			NA	NA	UCSF	NA	-1	-1	NA										15
GENIE Cohort v8.0-public	GENIE-UCSF-1859-2946T	Glioblastoma Multiforme	EGFR-intragenic	OncoKB: Unknown, level NA;CIViC: NA;MyCancerGenome: not present;CancerHotspot: no;3DHotspot: no	MutationAssessor: NA;SIFT: NA;Polyphen-2: NA	Fusion	NA			NA	NA	UCSF	NA	-1	-1	NA										9
GENIE Cohort v8.0-public	GENIE-UCSF-1983-7340T	Glioblastoma Multiforme	EGFR-intragenic	OncoKB: Unknown, level NA;CIViC: NA;MyCancerGenome: not present;CancerHotspot: no;3DHotspot: no	MutationAssessor: NA;SIFT: NA;Polyphen-2: NA	Fusion	NA			NA	NA	UCSF	NA	-1	-1	NA										10
GENIE Cohort v8.0-public	GENIE-UCSF-2145-4647T	Glioblastoma Multiforme	EGFR-intragenic	OncoKB: Unknown, level NA;CIViC: NA;MyCancerGenome: not present;CancerHotspot: no;3DHotspot: no	MutationAssessor: NA;SIFT: NA;Polyphen-2: NA	Fusion	NA			NA	NA	UCSF	NA	-1	-1	NA										3
GENIE Cohort v8.0-public	GENIE-UCSF-2222-8798T	Glioblastoma Multiforme	EGFR-intragenic	OncoKB: Unknown, level NA;CIViC: NA;MyCancerGenome: not present;CancerHotspot: no;3DHotspot: no	MutationAssessor: NA;SIFT: NA;Polyphen-2: NA	Fusion	NA			NA	NA	UCSF	NA	-1	-1	NA										11
GENIE Cohort v8.0-public	GENIE-UCSF-2228-5846T	Glioblastoma Multiforme	EGFR-intragenic	OncoKB: Unknown, level NA;CIViC: NA;MyCancerGenome: not present;CancerHotspot: no;3DHotspot: no	MutationAssessor: NA;SIFT: NA;Polyphen-2: NA	Fusion	NA			NA	NA	UCSF	NA	-1	-1	NA										10
GENIE Cohort v8.0-public	GENIE-UCSF-2230-9564T	Glioblastoma Multiforme	EGFR-intragenic	OncoKB: Unknown, level NA;CIViC: NA;MyCancerGenome: not present;CancerHotspot: no;3DHotspot: no	MutationAssessor: NA;SIFT: NA;Polyphen-2: NA	Fusion	NA			NA	NA	UCSF	NA	-1	-1	NA										4
GENIE Cohort v8.0-public	GENIE-UCSF-2259-8307T	Glioblastoma Multiforme	EGFR-intragenic	OncoKB: Unknown, level NA;CIViC: NA;MyCancerGenome: not present;CancerHotspot: no;3DHotspot: no	MutationAssessor: NA;SIFT: NA;Polyphen-2: NA	Fusion	NA			NA	NA	UCSF	NA	-1	-1	NA										13
GENIE Cohort v8.0-public	GENIE-UCSF-2383-5229T	Glioblastoma Multiforme	EGFR-intragenic	OncoKB: Unknown, level NA;CIViC: NA;MyCancerGenome: not present;CancerHotspot: no;3DHotspot: no	MutationAssessor: NA;SIFT: NA;Polyphen-2: NA	Fusion	NA			NA	NA	UCSF	NA	-1	-1	NA										6
GENIE Cohort v8.0-public	GENIE-UCSF-2389-8304T	Glioblastoma Multiforme	EGFR-intragenic	OncoKB: Unknown, level NA;CIViC: NA;MyCancerGenome: not present;CancerHotspot: no;3DHotspot: no	MutationAssessor: NA;SIFT: NA;Polyphen-2: NA	Fusion	NA			NA	NA	UCSF	NA	-1	-1	NA										13
GENIE Cohort v8.0-public	GENIE-UCSF-2568-8075T	Glioblastoma	EGFR-intragenic	OncoKB: Unknown, level NA;CIViC: NA;MyCancerGenome: not present;CancerHotspot: no;3DHotspot: no	MutationAssessor: NA;SIFT: NA;Polyphen-2: NA	Fusion	NA			NA	NA	UCSF	NA	-1	-1	NA										24
GENIE Cohort v8.0-public	GENIE-UCSF-2569-8436T	Glioblastoma	EGFR-intragenic	OncoKB: Unknown, level NA;CIViC: NA;MyCancerGenome: not present;CancerHotspot: no;3DHotspot: no	MutationAssessor: NA;SIFT: NA;Polyphen-2: NA	Fusion	NA			NA	NA	UCSF	NA	-1	-1	NA										7
GENIE Cohort v8.0-public	GENIE-UCSF-2678-1539T	Glioblastoma	EGFR-intragenic	OncoKB: Unknown, level NA;CIViC: NA;MyCancerGenome: not present;CancerHotspot: no;3DHotspot: no	MutationAssessor: NA;SIFT: NA;Polyphen-2: NA	Fusion	NA			NA	NA	UCSF	NA	-1	-1	NA										12
GENIE Cohort v8.0-public	GENIE-UCSF-2702-2656T	Glioblastoma	EGFR-intragenic	OncoKB: Unknown, level NA;CIViC: NA;MyCancerGenome: not present;CancerHotspot: no;3DHotspot: no	MutationAssessor: NA;SIFT: NA;Polyphen-2: NA	Fusion	NA			NA	NA	UCSF	NA	-1	-1	NA										11
GENIE Cohort v8.0-public	GENIE-UCSF-2731-2483T	Glioblastoma	EGFR-intragenic	OncoKB: Unknown, level NA;CIViC: NA;MyCancerGenome: not present;CancerHotspot: no;3DHotspot: no	MutationAssessor: NA;SIFT: NA;Polyphen-2: NA	Fusion	NA			NA	NA	UCSF	NA	-1	-1	NA										10
GENIE Cohort v8.0-public	GENIE-UCSF-2749-5163T	Anaplastic Astrocytoma	EGFR-intragenic	OncoKB: Unknown, level NA;CIViC: NA;MyCancerGenome: not present;CancerHotspot: no;3DHotspot: no	MutationAssessor: NA;SIFT: NA;Polyphen-2: NA	Fusion	NA			NA	NA	UCSF	NA	-1	-1	NA										4
GENIE Cohort v8.0-public	GENIE-DFCI-119064-1286430	Mixed Cancer Types	EGFR-intragenic	OncoKB: Unknown, level NA;CIViC: NA;MyCancerGenome: not present;CancerHotspot: no;3DHotspot: no	MutationAssessor: NA;SIFT: NA;Polyphen-2: NA	Fusion	NA	gain		NA	NA	DFCI	NA	-1	-1	NA										7
GENIE Cohort v8.0-public	GENIE-DFCI-128270-1286193	Mixed Cancer Types	EGFR-intragenic	OncoKB: Unknown, level NA;CIViC: NA;MyCancerGenome: not present;CancerHotspot: no;3DHotspot: no	MutationAssessor: NA;SIFT: NA;Polyphen-2: NA	Fusion	NA	diploid		NA	NA	DFCI	NA	-1	-1	NA										3
GENIE Cohort v8.0-public	GENIE-DFCI-132197-1358764	Lung Adenocarcinoma	EGFR-intragenic	OncoKB: Unknown, level NA;CIViC: NA;MyCancerGenome: not present;CancerHotspot: no;3DHotspot: no	MutationAssessor: NA;SIFT: NA;Polyphen-2: NA	Fusion	NA	diploid		NA	NA	DFCI	NA	-1	-1	NA										7
GENIE Cohort v8.0-public	GENIE-DFCI-132207-1358758	Glioblastoma	EGFR-intragenic	OncoKB: Unknown, level NA;CIViC: NA;MyCancerGenome: not present;CancerHotspot: no;3DHotspot: no	MutationAssessor: NA;SIFT: NA;Polyphen-2: NA	Fusion	NA	amp		NA	NA	DFCI	NA	-1	-1	NA										8
GENIE Cohort v8.0-public	GENIE-DFCI-132610-1414184	Glioblastoma	EGFR-intragenic	OncoKB: Unknown, level NA;CIViC: NA;MyCancerGenome: not present;CancerHotspot: no;3DHotspot: no	MutationAssessor: NA;SIFT: NA;Polyphen-2: NA	Fusion	NA	amp		NA	NA	DFCI	NA	-1	-1	NA										10
GENIE Cohort v8.0-public	GENIE-DFCI-137334-1304193	Lung Adenocarcinoma	EGFR-intragenic	OncoKB: Unknown, level NA;CIViC: NA;MyCancerGenome: not present;CancerHotspot: no;3DHotspot: no	MutationAssessor: NA;SIFT: NA;Polyphen-2: NA	Fusion	NA	gain		NA	NA	DFCI	NA	-1	-1	NA										7
GENIE Cohort v8.0-public	GENIE-DFCI-137389-1252033	Lung Adenocarcinoma	EGFR-intragenic	OncoKB: Unknown, level NA;CIViC: NA;MyCancerGenome: not present;CancerHotspot: no;3DHotspot: no	MutationAssessor: NA;SIFT: NA;Polyphen-2: NA	Fusion	NA	diploid		NA	NA	DFCI	NA	-1	-1	NA										10
GENIE Cohort v8.0-public	GENIE-DFCI-137417-1304546	Glioblastoma	EGFR-intragenic	OncoKB: Unknown, level NA;CIViC: NA;MyCancerGenome: not present;CancerHotspot: no;3DHotspot: no	MutationAssessor: NA;SIFT: NA;Polyphen-2: NA	Fusion	NA	amp		NA	NA	DFCI	NA	-1	-1	NA										8
GENIE Cohort v8.0-public	GENIE-DFCI-137808-1304313	Lung Adenocarcinoma	EGFR-intragenic	OncoKB: Unknown, level NA;CIViC: NA;MyCancerGenome: not present;CancerHotspot: no;3DHotspot: no	MutationAssessor: NA;SIFT: NA;Polyphen-2: NA	Fusion	NA	gain		NA	NA	DFCI	NA	-1	-1	NA										4
GENIE Cohort v8.0-public	GENIE-DFCI-137859-1304568	Lung Adenocarcinoma	EGFR-intragenic	OncoKB: Unknown, level NA;CIViC: NA;MyCancerGenome: not present;CancerHotspot: no;3DHotspot: no	MutationAssessor: NA;SIFT: NA;Polyphen-2: NA	Fusion	NA	gain		NA	NA	DFCI	NA	-1	-1	NA										10
GENIE Cohort v8.0-public	GENIE-DFCI-149618-1729389	Lung Adenocarcinoma	EGFR-intragenic	OncoKB: Unknown, level NA;CIViC: NA;MyCancerGenome: not present;CancerHotspot: no;3DHotspot: no	MutationAssessor: NA;SIFT: NA;Polyphen-2: NA	Fusion	NA	gain		NA	NA	DFCI	NA	-1	-1	NA										11
GENIE Cohort v8.0-public	GENIE-DFCI-149970-1729436	Lung Adenocarcinoma	EGFR-intragenic	OncoKB: Unknown, level NA;CIViC: NA;MyCancerGenome: not present;CancerHotspot: no;3DHotspot: no	MutationAssessor: NA;SIFT: NA;Polyphen-2: NA	Fusion	NA	diploid		NA	NA	DFCI	NA	-1	-1	NA										6
GENIE Cohort v8.0-public	GENIE-DFCI-149972-1729432	Non-Small Cell Lung Cancer	EGFR-intragenic	OncoKB: Unknown, level NA;CIViC: NA;MyCancerGenome: not present;CancerHotspot: no;3DHotspot: no	MutationAssessor: NA;SIFT: NA;Polyphen-2: NA	Fusion	NA	diploid		NA	NA	DFCI	NA	-1	-1	NA										5
GENIE Cohort v8.0-public	GENIE-DFCI-151888-1525815	Non-Small Cell Lung Cancer	EGFR-intragenic	OncoKB: Unknown, level NA;CIViC: NA;MyCancerGenome: not present;CancerHotspot: no;3DHotspot: no	MutationAssessor: NA;SIFT: NA;Polyphen-2: NA	Fusion	NA	diploid		NA	NA	DFCI	NA	-1	-1	NA										3
GENIE Cohort v8.0-public	GENIE-DFCI-167537-1729443	Signet Ring Cell Carcinoma of the Stomach	EGFR-intragenic	OncoKB: Unknown, level NA;CIViC: NA;MyCancerGenome: not present;CancerHotspot: no;3DHotspot: no	MutationAssessor: NA;SIFT: NA;Polyphen-2: NA	Fusion	NA	amp		NA	NA	DFCI	NA	-1	-1	NA										9
GENIE Cohort v8.0-public	GENIE-DFCI-168398-1615454	Glioblastoma	EGFR-intragenic	OncoKB: Unknown, level NA;CIViC: NA;MyCancerGenome: not present;CancerHotspot: no;3DHotspot: no	MutationAssessor: NA;SIFT: NA;Polyphen-2: NA	Fusion	NA	amp		NA	NA	DFCI	NA	-1	-1	NA										5
GENIE Cohort v8.0-public	GENIE-DFCI-168845-1729358	Glioblastoma	EGFR-intragenic	OncoKB: Unknown, level NA;CIViC: NA;MyCancerGenome: not present;CancerHotspot: no;3DHotspot: no	MutationAssessor: NA;SIFT: NA;Polyphen-2: NA	Fusion	NA	amp		NA	NA	DFCI	NA	-1	-1	NA										10
GENIE Cohort v8.0-public	GENIE-DFCI-170103-1729362	Lung Adenocarcinoma	EGFR-intragenic	OncoKB: Unknown, level NA;CIViC: NA;MyCancerGenome: not present;CancerHotspot: no;3DHotspot: no	MutationAssessor: NA;SIFT: NA;Polyphen-2: NA	Fusion	NA	gain		NA	NA	DFCI	NA	-1	-1	NA										8
GENIE Cohort v8.0-public	GENIE-MSK-P-0028422-T02-IM6	Invasive Breast Carcinoma	EGFR-intragenic	OncoKB: Unknown, level NA;CIViC: NA;MyCancerGenome: not present;CancerHotspot: no;3DHotspot: no	MutationAssessor: NA;SIFT: NA;Polyphen-2: NA	Fusion	NA	diploid		NA	NA	MSK	NA	-1	-1	NA										7
GENIE Cohort v8.0-public	GENIE-MSK-P-0037328-T01-IM6	High-Grade Glioma, NOS	EGFR-intragenic	OncoKB: Unknown, level NA;CIViC: NA;MyCancerGenome: not present;CancerHotspot: no;3DHotspot: no	MutationAssessor: NA;SIFT: NA;Polyphen-2: NA	Fusion	NA	amp		NA	NA	MSK	NA	-1	-1	NA										2
GENIE Cohort v8.0-public	GENIE-MSK-P-0037514-T01-IM6	Breast Invasive Ductal Carcinoma	EGFR-intragenic	OncoKB: Unknown, level NA;CIViC: NA;MyCancerGenome: not present;CancerHotspot: no;3DHotspot: no	MutationAssessor: NA;SIFT: NA;Polyphen-2: NA	Fusion	NA	diploid		NA	NA	MSK	NA	-1	-1	NA										5
GENIE Cohort v8.0-public	GENIE-MSK-P-0037539-T01-IM6	Glioblastoma Multiforme	EGFR-intragenic	OncoKB: Unknown, level NA;CIViC: NA;MyCancerGenome: not present;CancerHotspot: no;3DHotspot: no	MutationAssessor: NA;SIFT: NA;Polyphen-2: NA	Fusion	NA	amp		NA	NA	MSK	NA	-1	-1	NA										6
GENIE Cohort v8.0-public	GENIE-MSK-P-0037668-T01-IM6	Lung Adenocarcinoma	EGFR-intragenic	OncoKB: Unknown, level NA;CIViC: NA;MyCancerGenome: not present;CancerHotspot: no;3DHotspot: no	MutationAssessor: NA;SIFT: NA;Polyphen-2: NA	Fusion	NA	diploid		NA	NA	MSK	NA	-1	-1	NA										2
GENIE Cohort v8.0-public	GENIE-MSK-P-0037942-T01-IM6	Glioblastoma Multiforme	EGFR-intragenic	OncoKB: Unknown, level NA;CIViC: NA;MyCancerGenome: not present;CancerHotspot: no;3DHotspot: no	MutationAssessor: NA;SIFT: NA;Polyphen-2: NA	Fusion	NA	amp		NA	NA	MSK	NA	-1	-1	NA										5
GENIE Cohort v8.0-public	GENIE-MSK-P-0038389-T01-IM6	Glioblastoma Multiforme	EGFR-intragenic	OncoKB: Unknown, level NA;CIViC: NA;MyCancerGenome: not present;CancerHotspot: no;3DHotspot: no	MutationAssessor: NA;SIFT: NA;Polyphen-2: NA	Fusion	NA	amp		NA	NA	MSK	NA	-1	-1	NA										3
GENIE Cohort v8.0-public	GENIE-MSK-P-0038436-T01-IM6	Breast Invasive Ductal Carcinoma	EGFR-intragenic	OncoKB: Unknown, level NA;CIViC: NA;MyCancerGenome: not present;CancerHotspot: no;3DHotspot: no	MutationAssessor: NA;SIFT: NA;Polyphen-2: NA	Fusion	NA	diploid		NA	NA	MSK	NA	-1	-1	NA										6
GENIE Cohort v8.0-public	GENIE-MSK-P-0038823-T01-IM6	Glioblastoma Multiforme	EGFR-intragenic	OncoKB: Unknown, level NA;CIViC: NA;MyCancerGenome: not present;CancerHotspot: no;3DHotspot: no	MutationAssessor: NA;SIFT: NA;Polyphen-2: NA	Fusion	NA	amp		NA	NA	MSK	NA	-1	-1	NA										2
GENIE Cohort v8.0-public	GENIE-MSK-P-0039371-T01-IM6	Glioblastoma Multiforme	EGFR-intragenic	OncoKB: Unknown, level NA;CIViC: NA;MyCancerGenome: not present;CancerHotspot: no;3DHotspot: no	MutationAssessor: NA;SIFT: NA;Polyphen-2: NA	Fusion	NA	amp		NA	NA	MSK	NA	-1	-1	NA										3
GENIE Cohort v8.0-public	GENIE-MSK-P-0039388-T01-IM6	Glioblastoma	EGFR-intragenic	OncoKB: Unknown, level NA;CIViC: NA;MyCancerGenome: not present;CancerHotspot: no;3DHotspot: no	MutationAssessor: NA;SIFT: NA;Polyphen-2: NA	Fusion	NA	amp		NA	NA	MSK	NA	-1	-1	NA										6
GENIE Cohort v8.0-public	GENIE-MSK-P-0039501-T01-IM6	Glioblastoma Multiforme	EGFR-intragenic	OncoKB: Unknown, level NA;CIViC: NA;MyCancerGenome: not present;CancerHotspot: no;3DHotspot: no	MutationAssessor: NA;SIFT: NA;Polyphen-2: NA	Fusion	NA	amp		NA	NA	MSK	NA	-1	-1	NA										4
GENIE Cohort v8.0-public	GENIE-MSK-P-0039604-T01-IM6	Lung Adenocarcinoma	EGFR-intragenic	OncoKB: Unknown, level NA;CIViC: NA;MyCancerGenome: not present;CancerHotspot: no;3DHotspot: no	MutationAssessor: NA;SIFT: NA;Polyphen-2: NA	Fusion	NA	amp		NA	NA	MSK	NA	-1	-1	NA										5
GENIE Cohort v8.0-public	GENIE-MSK-P-0039723-T01-IM6	Mucinous Adenocarcinoma of the Colon and Rectum	EGFR-intragenic	OncoKB: Unknown, level NA;CIViC: NA;MyCancerGenome: not present;CancerHotspot: no;3DHotspot: no	MutationAssessor: NA;SIFT: NA;Polyphen-2: NA	Fusion	NA	diploid		NA	NA	MSK	NA	-1	-1	NA										4
GENIE Cohort v8.0-public	GENIE-MSK-P-0039731-T01-IM6	Glioblastoma	EGFR-intragenic	OncoKB: Unknown, level NA;CIViC: NA;MyCancerGenome: not present;CancerHotspot: no;3DHotspot: no	MutationAssessor: NA;SIFT: NA;Polyphen-2: NA	Fusion	NA	amp		NA	NA	MSK	NA	-1	-1	NA										1
GENIE Cohort v8.0-public	GENIE-MSK-P-0039794-T01-IM6	Pancreatic Adenocarcinoma	EGFR-intragenic	OncoKB: Unknown, level NA;CIViC: NA;MyCancerGenome: not present;CancerHotspot: no;3DHotspot: no	MutationAssessor: NA;SIFT: NA;Polyphen-2: NA	Fusion	NA	diploid		NA	NA	MSK	NA	-1	-1	NA										7
GENIE Cohort v8.0-public	GENIE-MSK-P-0039903-T01-IM6	Glioblastoma Multiforme	EGFR-intragenic	OncoKB: Unknown, level NA;CIViC: NA;MyCancerGenome: not present;CancerHotspot: no;3DHotspot: no	MutationAssessor: NA;SIFT: NA;Polyphen-2: NA	Fusion	NA	amp		NA	NA	MSK	NA	-1	-1	NA										4
GENIE Cohort v8.0-public	GENIE-MSK-P-0040116-T01-IM6	Colon Adenocarcinoma	EGFR-intragenic	OncoKB: Unknown, level NA;CIViC: NA;MyCancerGenome: not present;CancerHotspot: no;3DHotspot: no	MutationAssessor: NA;SIFT: NA;Polyphen-2: NA	Fusion	NA	diploid		NA	NA	MSK	NA	-1	-1	NA										9
GENIE Cohort v8.0-public	GENIE-MSK-P-0040120-T01-IM6	Glioblastoma	EGFR-intragenic	OncoKB: Unknown, level NA;CIViC: NA;MyCancerGenome: not present;CancerHotspot: no;3DHotspot: no	MutationAssessor: NA;SIFT: NA;Polyphen-2: NA	Fusion	NA	amp		NA	NA	MSK	NA	-1	-1	NA										5
GENIE Cohort v8.0-public	GENIE-MSK-P-0040248-T01-IM6	Pancreatic Adenocarcinoma	EGFR-intragenic	OncoKB: Unknown, level NA;CIViC: NA;MyCancerGenome: not present;CancerHotspot: no;3DHotspot: no	MutationAssessor: NA;SIFT: NA;Polyphen-2: NA	Fusion	NA	diploid		NA	NA	MSK	NA	-1	-1	NA										3
GENIE Cohort v8.0-public	GENIE-MSK-P-0040279-T01-IM6	Glioblastoma Multiforme	EGFR-intragenic	OncoKB: Unknown, level NA;CIViC: NA;MyCancerGenome: not present;CancerHotspot: no;3DHotspot: no	MutationAssessor: NA;SIFT: NA;Polyphen-2: NA	Fusion	NA	amp		NA	NA	MSK	NA	-1	-1	NA										2
GENIE Cohort v8.0-public	GENIE-MSK-P-0040338-T01-IM6	Colon Adenocarcinoma	EGFR-intragenic	OncoKB: Unknown, level NA;CIViC: NA;MyCancerGenome: not present;CancerHotspot: no;3DHotspot: no	MutationAssessor: NA;SIFT: NA;Polyphen-2: NA	Fusion	NA	amp		NA	NA	MSK	NA	-1	-1	NA										2
GENIE Cohort v8.0-public	GENIE-MSK-P-0040482-T01-IM6	Glioblastoma Multiforme	EGFR-intragenic	OncoKB: Unknown, level NA;CIViC: NA;MyCancerGenome: not present;CancerHotspot: no;3DHotspot: no	MutationAssessor: NA;SIFT: NA;Polyphen-2: NA	Fusion	NA	amp		NA	NA	MSK	NA	-1	-1	NA										5
GENIE Cohort v8.0-public	GENIE-MSK-P-0040540-T01-IM6	Glioblastoma Multiforme	EGFR-intragenic	OncoKB: Unknown, level NA;CIViC: NA;MyCancerGenome: not present;CancerHotspot: no;3DHotspot: no	MutationAssessor: NA;SIFT: NA;Polyphen-2: NA	Fusion	NA	amp		NA	NA	MSK	NA	-1	-1	NA										5
GENIE Cohort v8.0-public	GENIE-MSK-P-0040976-T01-IM6	Glioblastoma Multiforme	EGFR-intragenic	OncoKB: Unknown, level NA;CIViC: NA;MyCancerGenome: not present;CancerHotspot: no;3DHotspot: no	MutationAssessor: NA;SIFT: NA;Polyphen-2: NA	Fusion	NA	amp		NA	NA	MSK	NA	-1	-1	NA										2
GENIE Cohort v8.0-public	GENIE-MSK-P-0040979-T01-IM6	Glioblastoma Multiforme	EGFR-intragenic	OncoKB: Unknown, level NA;CIViC: NA;MyCancerGenome: not present;CancerHotspot: no;3DHotspot: no	MutationAssessor: NA;SIFT: NA;Polyphen-2: NA	Fusion	NA	amp		NA	NA	MSK	NA	-1	-1	NA										5
GENIE Cohort v8.0-public	GENIE-MSK-P-0041063-T01-IM6	Glioblastoma Multiforme	EGFR-intragenic	OncoKB: Unknown, level NA;CIViC: NA;MyCancerGenome: not present;CancerHotspot: no;3DHotspot: no	MutationAssessor: NA;SIFT: NA;Polyphen-2: NA	Fusion	NA	amp		NA	NA	MSK	NA	-1	-1	NA										2
GENIE Cohort v8.0-public	GENIE-MSK-P-0041092-T01-IM6	Glioblastoma Multiforme	EGFR-intragenic	OncoKB: Unknown, level NA;CIViC: NA;MyCancerGenome: not present;CancerHotspot: no;3DHotspot: no	MutationAssessor: NA;SIFT: NA;Polyphen-2: NA	Fusion	NA	amp		NA	NA	MSK	NA	-1	-1	NA										5
GENIE Cohort v8.0-public	GENIE-MSK-P-0041195-T01-IM6	Glioblastoma Multiforme	EGFR-intragenic	OncoKB: Unknown, level NA;CIViC: NA;MyCancerGenome: not present;CancerHotspot: no;3DHotspot: no	MutationAssessor: NA;SIFT: NA;Polyphen-2: NA	Fusion	NA	amp		NA	NA	MSK	NA	-1	-1	NA										4
GENIE Cohort v8.0-public	GENIE-MSK-P-0041536-T01-IM6	Glioblastoma Multiforme	EGFR-intragenic	OncoKB: Unknown, level NA;CIViC: NA;MyCancerGenome: not present;CancerHotspot: no;3DHotspot: no	MutationAssessor: NA;SIFT: NA;Polyphen-2: NA	Fusion	NA	amp		NA	NA	MSK	NA	-1	-1	NA										3
GENIE Cohort v8.0-public	GENIE-MSK-P-0041640-T01-IM6	Colorectal Adenocarcinoma	EGFR-intragenic	OncoKB: Unknown, level NA;CIViC: NA;MyCancerGenome: not present;CancerHotspot: no;3DHotspot: no	MutationAssessor: NA;SIFT: NA;Polyphen-2: NA	Fusion	NA	diploid		NA	NA	MSK	NA	-1	-1	NA										6
GENIE Cohort v8.0-public	GENIE-MSK-P-0041649-T01-IM6	Glioblastoma	EGFR-intragenic	OncoKB: Unknown, level NA;CIViC: NA;MyCancerGenome: not present;CancerHotspot: no;3DHotspot: no	MutationAssessor: NA;SIFT: NA;Polyphen-2: NA	Fusion	NA	amp		NA	NA	MSK	NA	-1	-1	NA										1
GENIE Cohort v8.0-public	GENIE-MSK-P-0041667-T01-IM6	Glioblastoma Multiforme	EGFR-intragenic	OncoKB: Unknown, level NA;CIViC: NA;MyCancerGenome: not present;CancerHotspot: no;3DHotspot: no	MutationAssessor: NA;SIFT: NA;Polyphen-2: NA	Fusion	NA	amp		NA	NA	MSK	NA	-1	-1	NA										5
GENIE Cohort v8.0-public	GENIE-MSK-P-0042145-T01-IM6	Glioblastoma	EGFR-intragenic	OncoKB: Unknown, level NA;CIViC: NA;MyCancerGenome: not present;CancerHotspot: no;3DHotspot: no	MutationAssessor: NA;SIFT: NA;Polyphen-2: NA	Fusion	NA	amp		NA	NA	MSK	NA	-1	-1	NA										2
GENIE Cohort v8.0-public	GENIE-MSK-P-0042236-T01-IM6	Glioblastoma Multiforme	EGFR-intragenic	OncoKB: Unknown, level NA;CIViC: NA;MyCancerGenome: not present;CancerHotspot: no;3DHotspot: no	MutationAssessor: NA;SIFT: NA;Polyphen-2: NA	Fusion	NA	amp		NA	NA	MSK	NA	-1	-1	NA										6
GENIE Cohort v8.0-public	GENIE-MSK-P-0042344-T01-IM6	Glioblastoma Multiforme	EGFR-intragenic	OncoKB: Unknown, level NA;CIViC: NA;MyCancerGenome: not present;CancerHotspot: no;3DHotspot: no	MutationAssessor: NA;SIFT: NA;Polyphen-2: NA	Fusion	NA	amp		NA	NA	MSK	NA	-1	-1	NA										6
GENIE Cohort v8.0-public	GENIE-MSK-P-0042525-T01-IM6	Glioblastoma Multiforme	EGFR-intragenic	OncoKB: Unknown, level NA;CIViC: NA;MyCancerGenome: not present;CancerHotspot: no;3DHotspot: no	MutationAssessor: NA;SIFT: NA;Polyphen-2: NA	Fusion	NA	amp		NA	NA	MSK	NA	-1	-1	NA										5
GENIE Cohort v8.0-public	GENIE-MSK-P-0042807-T01-IM6	Glioblastoma Multiforme	EGFR-intragenic	OncoKB: Unknown, level NA;CIViC: NA;MyCancerGenome: not present;CancerHotspot: no;3DHotspot: no	MutationAssessor: NA;SIFT: NA;Polyphen-2: NA	Fusion	NA	amp		NA	NA	MSK	NA	-1	-1	NA										1
GENIE Cohort v8.0-public	GENIE-MSK-P-0042874-T01-IM6	Lung Adenocarcinoma	EGFR-intragenic	OncoKB: Unknown, level NA;CIViC: NA;MyCancerGenome: not present;CancerHotspot: no;3DHotspot: no	MutationAssessor: NA;SIFT: NA;Polyphen-2: NA	Fusion	NA	diploid		NA	NA	MSK	NA	-1	-1	NA										15
GENIE Cohort v8.0-public	GENIE-MSK-P-0043002-T01-IM6	Glioblastoma Multiforme	EGFR-intragenic	OncoKB: Unknown, level NA;CIViC: NA;MyCancerGenome: not present;CancerHotspot: no;3DHotspot: no	MutationAssessor: NA;SIFT: NA;Polyphen-2: NA	Fusion	NA	amp		NA	NA	MSK	NA	-1	-1	NA										4
GENIE Cohort v8.0-public	GENIE-MSK-P-0043247-T01-IM6	Glioblastoma	EGFR-intragenic	OncoKB: Unknown, level NA;CIViC: NA;MyCancerGenome: not present;CancerHotspot: no;3DHotspot: no	MutationAssessor: NA;SIFT: NA;Polyphen-2: NA	Fusion	NA	amp		NA	NA	MSK	NA	-1	-1	NA										3
GENIE Cohort v8.0-public	GENIE-MSK-P-0043355-T01-IM6	Glioblastoma	EGFR-intragenic	OncoKB: Unknown, level NA;CIViC: NA;MyCancerGenome: not present;CancerHotspot: no;3DHotspot: no	MutationAssessor: NA;SIFT: NA;Polyphen-2: NA	Fusion	NA	amp		NA	NA	MSK	NA	-1	-1	NA										6
GENIE Cohort v8.0-public	GENIE-MSK-P-0043525-T01-IM6	Glioblastoma	EGFR-intragenic	OncoKB: Unknown, level NA;CIViC: NA;MyCancerGenome: not present;CancerHotspot: no;3DHotspot: no	MutationAssessor: NA;SIFT: NA;Polyphen-2: NA	Fusion	NA	amp		NA	NA	MSK	NA	-1	-1	NA										3
GENIE Cohort v8.0-public	GENIE-UCSF-2796-4331T	Glioblastoma Multiforme	EGFR-intragenic	OncoKB: Unknown, level NA;CIViC: NA;MyCancerGenome: not present;CancerHotspot: no;3DHotspot: no	MutationAssessor: NA;SIFT: NA;Polyphen-2: NA	Fusion	NA			NA	NA	UCSF	NA	-1	-1	NA										10
GENIE Cohort v8.0-public	GENIE-UCSF-2819-3428T	Glioblastoma	EGFR-intragenic	OncoKB: Unknown, level NA;CIViC: NA;MyCancerGenome: not present;CancerHotspot: no;3DHotspot: no	MutationAssessor: NA;SIFT: NA;Polyphen-2: NA	Fusion	NA			NA	NA	UCSF	NA	-1	-1	NA										8
GENIE Cohort v8.0-public	GENIE-UCSF-2841-6153T	Glioblastoma Multiforme	EGFR-intragenic	OncoKB: Unknown, level NA;CIViC: NA;MyCancerGenome: not present;CancerHotspot: no;3DHotspot: no	MutationAssessor: NA;SIFT: NA;Polyphen-2: NA	Fusion	NA			NA	NA	UCSF	NA	-1	-1	NA										11
GENIE Cohort v8.0-public	GENIE-UCSF-2844-3462T	Glioblastoma Multiforme	EGFR-intragenic	OncoKB: Unknown, level NA;CIViC: NA;MyCancerGenome: not present;CancerHotspot: no;3DHotspot: no	MutationAssessor: NA;SIFT: NA;Polyphen-2: NA	Fusion	NA			NA	NA	UCSF	NA	-1	-1	NA										8
GENIE Cohort v8.0-public	GENIE-UCSF-2871-8024T	Glioblastoma Multiforme	EGFR-intragenic	OncoKB: Unknown, level NA;CIViC: NA;MyCancerGenome: not present;CancerHotspot: no;3DHotspot: no	MutationAssessor: NA;SIFT: NA;Polyphen-2: NA	Fusion	NA			NA	NA	UCSF	NA	-1	-1	NA										8
GENIE Cohort v8.0-public	GENIE-UCSF-2933-6755T	Glioblastoma	EGFR-intragenic	OncoKB: Unknown, level NA;CIViC: NA;MyCancerGenome: not present;CancerHotspot: no;3DHotspot: no	MutationAssessor: NA;SIFT: NA;Polyphen-2: NA	Fusion	NA			NA	NA	UCSF	NA	-1	-1	NA										24
GENIE Cohort v8.0-public	GENIE-UCSF-2948-9525T	Glioblastoma	EGFR-intragenic	OncoKB: Unknown, level NA;CIViC: NA;MyCancerGenome: not present;CancerHotspot: no;3DHotspot: no	MutationAssessor: NA;SIFT: NA;Polyphen-2: NA	Fusion	NA			NA	NA	UCSF	NA	-1	-1	NA										10
GENIE Cohort v8.0-public	GENIE-UCSF-2950-9003T	Glioblastoma Multiforme	EGFR-intragenic	OncoKB: Unknown, level NA;CIViC: NA;MyCancerGenome: not present;CancerHotspot: no;3DHotspot: no	MutationAssessor: NA;SIFT: NA;Polyphen-2: NA	Fusion	NA			NA	NA	UCSF	NA	-1	-1	NA										6
GENIE Cohort v8.0-public	GENIE-UCSF-2935-3079T	Glioblastoma Multiforme	EGFR-intragenic	OncoKB: Unknown, level NA;CIViC: NA;MyCancerGenome: not present;CancerHotspot: no;3DHotspot: no	MutationAssessor: NA;SIFT: NA;Polyphen-2: NA	Fusion	NA			NA	NA	UCSF	NA	-1	-1	NA										4
GENIE Cohort v8.0-public	GENIE-UCSF-2972-9970T	Glioblastoma Multiforme	EGFR-intragenic	OncoKB: Unknown, level NA;CIViC: NA;MyCancerGenome: not present;CancerHotspot: no;3DHotspot: no	MutationAssessor: NA;SIFT: NA;Polyphen-2: NA	Fusion	NA			NA	NA	UCSF	NA	-1	-1	NA										11
GENIE Cohort v8.0-public	GENIE-UCSF-3073-7315T	Glioblastoma Multiforme	EGFR-intragenic	OncoKB: Unknown, level NA;CIViC: NA;MyCancerGenome: not present;CancerHotspot: no;3DHotspot: no	MutationAssessor: NA;SIFT: NA;Polyphen-2: NA	Fusion	NA			NA	NA	UCSF	NA	-1	-1	NA										9
GENIE Cohort v8.0-public	GENIE-UCSF-3092-7606T	Glioblastoma Multiforme	EGFR-intragenic	OncoKB: Unknown, level NA;CIViC: NA;MyCancerGenome: not present;CancerHotspot: no;3DHotspot: no	MutationAssessor: NA;SIFT: NA;Polyphen-2: NA	Fusion	NA			NA	NA	UCSF	NA	-1	-1	NA										21
GENIE Cohort v8.0-public	GENIE-UCSF-3126-2865T	Glioblastoma Multiforme	EGFR-intragenic	OncoKB: Unknown, level NA;CIViC: NA;MyCancerGenome: not present;CancerHotspot: no;3DHotspot: no	MutationAssessor: NA;SIFT: NA;Polyphen-2: NA	Fusion	NA			NA	NA	UCSF	NA	-1	-1	NA										7
GENIE Cohort v8.0-public	GENIE-UCSF-3167-0948T	Glioblastoma Multiforme	EGFR-intragenic	OncoKB: Unknown, level NA;CIViC: NA;MyCancerGenome: not present;CancerHotspot: no;3DHotspot: no	MutationAssessor: NA;SIFT: NA;Polyphen-2: NA	Fusion	NA			NA	NA	UCSF	NA	-1	-1	NA										13
GENIE Cohort v8.0-public	GENIE-UCSF-3266-2581T	Glioblastoma Multiforme	EGFR-intragenic	OncoKB: Unknown, level NA;CIViC: NA;MyCancerGenome: not present;CancerHotspot: no;3DHotspot: no	MutationAssessor: NA;SIFT: NA;Polyphen-2: NA	Fusion	NA			NA	NA	UCSF	NA	-1	-1	NA										6
GENIE Cohort v8.0-public	GENIE-UCSF-3302-9390T	Glioblastoma Multiforme	EGFR-intragenic	OncoKB: Unknown, level NA;CIViC: NA;MyCancerGenome: not present;CancerHotspot: no;3DHotspot: no	MutationAssessor: NA;SIFT: NA;Polyphen-2: NA	Fusion	NA			NA	NA	UCSF	NA	-1	-1	NA										4
GENIE Cohort v8.0-public	GENIE-UCSF-3365-5196T	Glioblastoma Multiforme	EGFR-intragenic	OncoKB: Unknown, level NA;CIViC: NA;MyCancerGenome: not present;CancerHotspot: no;3DHotspot: no	MutationAssessor: NA;SIFT: NA;Polyphen-2: NA	Fusion	NA			NA	NA	UCSF	NA	-1	-1	NA										8
GENIE Cohort v8.0-public	GENIE-UCSF-3393-5977T	Glioblastoma Multiforme	EGFR-intragenic	OncoKB: Unknown, level NA;CIViC: NA;MyCancerGenome: not present;CancerHotspot: no;3DHotspot: no	MutationAssessor: NA;SIFT: NA;Polyphen-2: NA	Fusion	NA			NA	NA	UCSF	NA	-1	-1	NA										8
GENIE Cohort v8.0-public	GENIE-MSK-P-0001281-T02-IM6	Astrocytoma	EGFR-SEC61G fusion	OncoKB: Unknown, level NA;CIViC: NA;MyCancerGenome: not present;CancerHotspot: no;3DHotspot: no	MutationAssessor: NA;SIFT: NA;Polyphen-2: NA	Fusion	NA	amp		NA	NA	MSK	NA	-1	-1	NA										6
GENIE Cohort v8.0-public	GENIE-MSK-P-0002998-T01-IM3	Cutaneous Squamous Cell Carcinoma	EGFR-SEC61G fusion	OncoKB: Unknown, level NA;CIViC: NA;MyCancerGenome: not present;CancerHotspot: no;3DHotspot: no	MutationAssessor: NA;SIFT: NA;Polyphen-2: NA	Fusion	NA	diploid		NA	NA	MSK	NA	-1	-1	NA										51
GENIE Cohort v8.0-public	GENIE-MSK-P-0003722-T01-IM5	Lung Adenocarcinoma	EGFR-TNS3 fusion	OncoKB: Unknown, level NA;CIViC: NA;MyCancerGenome: not present;CancerHotspot: no;3DHotspot: no	MutationAssessor: NA;SIFT: NA;Polyphen-2: NA	Fusion	NA	diploid		NA	NA	MSK	NA	-1	-1	NA										12
GENIE Cohort v8.0-public	GENIE-VICC-118542-unk-1	Osteoblastic Osteosarcoma	EGFR-TNS3 fusion	OncoKB: Unknown, level NA;CIViC: NA;MyCancerGenome: not present;CancerHotspot: no;3DHotspot: no	MutationAssessor: NA;SIFT: NA;Polyphen-2: NA	Fusion	NA	diploid		NA	NA	VICC	NA	-1	-1	NA										7
GENIE Cohort v8.0-public	GENIE-MSK-P-0006873-T01-IM5	Lung Squamous Cell Carcinoma	EGFR-ZCCHC6 fusion	OncoKB: Unknown, level NA;CIViC: NA;MyCancerGenome: not present;CancerHotspot: no;3DHotspot: no	MutationAssessor: NA;SIFT: NA;Polyphen-2: NA	Fusion	NA	diploid		NA	NA	MSK	NA	-1	-1	NA										2
GENIE Cohort v8.0-public	GENIE-MSK-P-0016223-T01-IM6	Large Cell Neuroendocrine Carcinoma	EGFR-RFX2 fusion	OncoKB: Unknown, level NA;CIViC: NA;MyCancerGenome: not present;CancerHotspot: no;3DHotspot: no	MutationAssessor: NA;SIFT: NA;Polyphen-2: NA	Fusion	NA	diploid		NA	NA	MSK	NA	-1	-1	NA										46
GENIE Cohort v8.0-public	GENIE-MSK-P-0015972-T01-IM6	Anorectal Mucosal Melanoma	ELDR-EGFR fusion	OncoKB: Unknown, level NA;CIViC: NA;MyCancerGenome: not present;CancerHotspot: no;3DHotspot: no	MutationAssessor: NA;SIFT: NA;Polyphen-2: NA	Fusion	NA	diploid		NA	NA	MSK	NA	-1	-1	NA										2
GENIE Cohort v8.0-public	GENIE-MSK-P-0017827-T01-IM6	Colon Adenocarcinoma	ELDR-EGFR fusion	OncoKB: Unknown, level NA;CIViC: NA;MyCancerGenome: not present;CancerHotspot: no;3DHotspot: no	MutationAssessor: NA;SIFT: NA;Polyphen-2: NA	Fusion	NA	amp		NA	NA	MSK	NA	-1	-1	NA										12
GENIE Cohort v8.0-public	GENIE-MSK-P-0016009-T01-IM6	Breast Invasive Ductal Carcinoma	VOPP1-EGFR fusion	OncoKB: Unknown, level NA;CIViC: NA;MyCancerGenome: not present;CancerHotspot: no;3DHotspot: no	MutationAssessor: NA;SIFT: NA;Polyphen-2: NA	Fusion	NA	amp		NA	NA	MSK	NA	-1	-1	NA										4
GENIE Cohort v8.0-public	GENIE-MSK-P-0029447-T01-IM6	Glioblastoma Multiforme	VOPP1-EGFR fusion	OncoKB: Unknown, level NA;CIViC: NA;MyCancerGenome: not present;CancerHotspot: no;3DHotspot: no	MutationAssessor: NA;SIFT: NA;Polyphen-2: NA	Fusion	NA	amp		NA	NA	MSK	NA	-1	-1	NA										5
GENIE Cohort v8.0-public	GENIE-MSK-P-0015419-T01-IM6	Malignant Peripheral Nerve Sheath Tumor	EGFR-VPS41 fusion	OncoKB: Unknown, level NA;CIViC: NA;MyCancerGenome: not present;CancerHotspot: no;3DHotspot: no	MutationAssessor: NA;SIFT: NA;Polyphen-2: NA	Fusion	NA	diploid		NA	NA	MSK	NA	-1	-1	NA										2
GENIE Cohort v8.0-public	GENIE-VICC-626348-unk-1	Lung Adenocarcinoma	EGFR-intergenic	OncoKB: Unknown, level NA;CIViC: NA;MyCancerGenome: not present;CancerHotspot: no;3DHotspot: no	MutationAssessor: NA;SIFT: NA;Polyphen-2: NA	Fusion	NA	diploid		NA	NA	VICC	NA	-1	-1	NA
GENIE Cohort v8.0-public	GENIE-DFCI-008650-6517	Glioblastoma Multiforme	EGFR-intergenic	OncoKB: Unknown, level NA;CIViC: NA;MyCancerGenome: not present;CancerHotspot: no;3DHotspot: no	MutationAssessor: NA;SIFT: NA;Polyphen-2: NA	Fusion	NA	amp		NA	NA	DFCI	NA	-1	-1	NA										3
GENIE Cohort v8.0-public	GENIE-DFCI-007829-5360	Glioblastoma Multiforme	EGFR-intergenic	OncoKB: Unknown, level NA;CIViC: NA;MyCancerGenome: not present;CancerHotspot: no;3DHotspot: no	MutationAssessor: NA;SIFT: NA;Polyphen-2: NA	Fusion	NA	amp		NA	NA	DFCI	NA	-1	-1	NA										5
GENIE Cohort v8.0-public	GENIE-DFCI-025954-61315	Melanoma	EGFR-intergenic	OncoKB: Unknown, level NA;CIViC: NA;MyCancerGenome: not present;CancerHotspot: no;3DHotspot: no	MutationAssessor: NA;SIFT: NA;Polyphen-2: NA	Fusion	NA	gain		NA	NA	DFCI	NA	-1	-1	NA										10
GENIE Cohort v8.0-public	GENIE-DFCI-009905-7397	Glioblastoma	EGFR-intergenic	OncoKB: Unknown, level NA;CIViC: NA;MyCancerGenome: not present;CancerHotspot: no;3DHotspot: no	MutationAssessor: NA;SIFT: NA;Polyphen-2: NA	Fusion	NA	diploid		NA	NA	DFCI	NA	-1	-1	NA										5
GENIE Cohort v8.0-public	GENIE-DFCI-010730-11798	Esophageal Adenocarcinoma	EGFR-intergenic	OncoKB: Unknown, level NA;CIViC: NA;MyCancerGenome: not present;CancerHotspot: no;3DHotspot: no	MutationAssessor: NA;SIFT: NA;Polyphen-2: NA	Fusion	NA	amp		NA	NA	DFCI	NA	-1	-1	NA										10
GENIE Cohort v8.0-public	GENIE-DFCI-011594-11316	Glioblastoma Multiforme	EGFR-intergenic	OncoKB: Unknown, level NA;CIViC: NA;MyCancerGenome: not present;CancerHotspot: no;3DHotspot: no	MutationAssessor: NA;SIFT: NA;Polyphen-2: NA	Fusion	NA	amp		NA	NA	DFCI	NA	-1	-1	NA										4
GENIE Cohort v8.0-public	GENIE-DFCI-011442-11282	Glioblastoma Multiforme	EGFR-intergenic	OncoKB: Unknown, level NA;CIViC: NA;MyCancerGenome: not present;CancerHotspot: no;3DHotspot: no	MutationAssessor: NA;SIFT: NA;Polyphen-2: NA	Fusion	NA	diploid		NA	NA	DFCI	NA	-1	-1	NA										4
GENIE Cohort v8.0-public	GENIE-DFCI-011114-11586	Glioblastoma Multiforme	EGFR-intergenic	OncoKB: Unknown, level NA;CIViC: NA;MyCancerGenome: not present;CancerHotspot: no;3DHotspot: no	MutationAssessor: NA;SIFT: NA;Polyphen-2: NA	Fusion	NA	amp		NA	NA	DFCI	NA	-1	-1	NA										6
GENIE Cohort v8.0-public	GENIE-DFCI-011267-11711	Glioblastoma Multiforme	EGFR-intergenic	OncoKB: Unknown, level NA;CIViC: NA;MyCancerGenome: not present;CancerHotspot: no;3DHotspot: no	MutationAssessor: NA;SIFT: NA;Polyphen-2: NA	Fusion	NA	diploid		NA	NA	DFCI	NA	-1	-1	NA										5
GENIE Cohort v8.0-public	GENIE-DFCI-024589-48503	Glioblastoma	EGFR-intergenic	OncoKB: Unknown, level NA;CIViC: NA;MyCancerGenome: not present;CancerHotspot: no;3DHotspot: no	MutationAssessor: NA;SIFT: NA;Polyphen-2: NA	Fusion	NA	amp		NA	NA	DFCI	NA	-1	-1	NA										4
GENIE Cohort v8.0-public	GENIE-DFCI-049984-203648	Glioblastoma	EGFR-intergenic	OncoKB: Unknown, level NA;CIViC: NA;MyCancerGenome: not present;CancerHotspot: no;3DHotspot: no	MutationAssessor: NA;SIFT: NA;Polyphen-2: NA	Fusion	NA	amp		NA	NA	DFCI	NA	-1	-1	NA										9
GENIE Cohort v8.0-public	GENIE-DFCI-052542-188647	High-Grade Glioma, NOS	EGFR-intergenic	OncoKB: Unknown, level NA;CIViC: NA;MyCancerGenome: not present;CancerHotspot: no;3DHotspot: no	MutationAssessor: NA;SIFT: NA;Polyphen-2: NA	Fusion	NA	amp		NA	NA	DFCI	NA	-1	-1	NA										7
GENIE Cohort v8.0-public	GENIE-DFCI-024543-130280	Glioblastoma	EGFR-intergenic	OncoKB: Unknown, level NA;CIViC: NA;MyCancerGenome: not present;CancerHotspot: no;3DHotspot: no	MutationAssessor: NA;SIFT: NA;Polyphen-2: NA	Fusion	NA	amp		NA	NA	DFCI	NA	-1	-1	NA										13
GENIE Cohort v8.0-public	GENIE-DFCI-050747-188532	Glioblastoma	EGFR-intergenic	OncoKB: Unknown, level NA;CIViC: NA;MyCancerGenome: not present;CancerHotspot: no;3DHotspot: no	MutationAssessor: NA;SIFT: NA;Polyphen-2: NA	Fusion	NA	amp		NA	NA	DFCI	NA	-1	-1	NA										18
GENIE Cohort v8.0-public	GENIE-DFCI-093441-350684	Glioblastoma	EGFR-intergenic	OncoKB: Unknown, level NA;CIViC: NA;MyCancerGenome: not present;CancerHotspot: no;3DHotspot: no	MutationAssessor: NA;SIFT: NA;Polyphen-2: NA	Fusion	NA	amp		NA	NA	DFCI	NA	-1	-1	NA										6
GENIE Cohort v8.0-public	GENIE-DFCI-077478-332884	Glioblastoma	EGFR-intergenic	OncoKB: Unknown, level NA;CIViC: NA;MyCancerGenome: not present;CancerHotspot: no;3DHotspot: no	MutationAssessor: NA;SIFT: NA;Polyphen-2: NA	Fusion	NA	amp		NA	NA	DFCI	NA	-1	-1	NA										6
GENIE Cohort v8.0-public	GENIE-DFCI-111489-617731	High-Grade Glioma, NOS	EGFR-intergenic	OncoKB: Unknown, level NA;CIViC: NA;MyCancerGenome: not present;CancerHotspot: no;3DHotspot: no	MutationAssessor: NA;SIFT: NA;Polyphen-2: NA	Fusion	NA	amp		NA	NA	DFCI	NA	-1	-1	NA
GENIE Cohort v8.0-public	GENIE-DFCI-118366-853169	Glioblastoma Multiforme	EGFR-intergenic	OncoKB: Unknown, level NA;CIViC: NA;MyCancerGenome: not present;CancerHotspot: no;3DHotspot: no	MutationAssessor: NA;SIFT: NA;Polyphen-2: NA	Fusion	NA	amp		NA	NA	DFCI	NA	-1	-1	NA										7
GENIE Cohort v8.0-public	GENIE-DFCI-118409-757690	Glioblastoma	EGFR-intergenic	OncoKB: Unknown, level NA;CIViC: NA;MyCancerGenome: not present;CancerHotspot: no;3DHotspot: no	MutationAssessor: NA;SIFT: NA;Polyphen-2: NA	Fusion	NA	amp		NA	NA	DFCI	NA	-1	-1	NA										2
GENIE Cohort v8.0-public	GENIE-DFCI-134694-1304219	Glioblastoma	EGFR-intergenic	OncoKB: Unknown, level NA;CIViC: NA;MyCancerGenome: not present;CancerHotspot: no;3DHotspot: no	MutationAssessor: NA;SIFT: NA;Polyphen-2: NA	Fusion	NA	amp		NA	NA	DFCI	NA	-1	-1	NA										4
GENIE Cohort v8.0-public	GENIE-DFCI-137417-1304546	Glioblastoma	EGFR-intergenic	OncoKB: Unknown, level NA;CIViC: NA;MyCancerGenome: not present;CancerHotspot: no;3DHotspot: no	MutationAssessor: NA;SIFT: NA;Polyphen-2: NA	Fusion	NA	amp		NA	NA	DFCI	NA	-1	-1	NA										8
GENIE Cohort v8.0-public	GENIE-DFCI-137844-1304394	Glioblastoma	EGFR-intergenic	OncoKB: Unknown, level NA;CIViC: NA;MyCancerGenome: not present;CancerHotspot: no;3DHotspot: no	MutationAssessor: NA;SIFT: NA;Polyphen-2: NA	Fusion	NA	amp		NA	NA	DFCI	NA	-1	-1	NA										6
GENIE Cohort v8.0-public	GENIE-DFCI-167537-1729443	Signet Ring Cell Carcinoma of the Stomach	EGFR-intergenic	OncoKB: Unknown, level NA;CIViC: NA;MyCancerGenome: not present;CancerHotspot: no;3DHotspot: no	MutationAssessor: NA;SIFT: NA;Polyphen-2: NA	Fusion	NA	amp		NA	NA	DFCI	NA	-1	-1	NA										9
GENIE Cohort v8.0-public	GENIE-DFCI-167556-1615451	Glioblastoma	EGFR-intergenic	OncoKB: Unknown, level NA;CIViC: NA;MyCancerGenome: not present;CancerHotspot: no;3DHotspot: no	MutationAssessor: NA;SIFT: NA;Polyphen-2: NA	Fusion	NA	amp		NA	NA	DFCI	NA	-1	-1	NA										4
GENIE Cohort v8.0-public	GENIE-DFCI-167588-1672238	Glioblastoma	EGFR-intergenic	OncoKB: Unknown, level NA;CIViC: NA;MyCancerGenome: not present;CancerHotspot: no;3DHotspot: no	MutationAssessor: NA;SIFT: NA;Polyphen-2: NA	Fusion	NA	amp		NA	NA	DFCI	NA	-1	-1	NA										10
GENIE Cohort v8.0-public	GENIE-DFCI-167620-1525827	Glioblastoma	EGFR-intergenic	OncoKB: Unknown, level NA;CIViC: NA;MyCancerGenome: not present;CancerHotspot: no;3DHotspot: no	MutationAssessor: NA;SIFT: NA;Polyphen-2: NA	Fusion	NA	amp		NA	NA	DFCI	NA	-1	-1	NA
GENIE Cohort v8.0-public	GENIE-DFCI-168045-1672117	Glioblastoma	EGFR-intergenic	OncoKB: Unknown, level NA;CIViC: NA;MyCancerGenome: not present;CancerHotspot: no;3DHotspot: no	MutationAssessor: NA;SIFT: NA;Polyphen-2: NA	Fusion	NA	amp		NA	NA	DFCI	NA	-1	-1	NA										9
GENIE Cohort v8.0-public	GENIE-VICC-792756-unk-1	Adenocarcinoma of the Gastroesophageal Junction	EGFR-ZNF713 rearrangement	OncoKB: Unknown, level NA;CIViC: NA;MyCancerGenome: not present;CancerHotspot: no;3DHotspot: no	MutationAssessor: NA;SIFT: NA;Polyphen-2: NA	Fusion	NA	diploid		NA	NA	VICC	NA	-1	-1	NA										7
GENIE Cohort v8.0-public	GENIE-MSK-P-0013305-T02-IM6	Malignant Phyllodes Tumor of the Breast	EGFR-intragenic - Archer	OncoKB: Unknown, level NA;CIViC: NA;MyCancerGenome: not present;CancerHotspot: no;3DHotspot: no	MutationAssessor: NA;SIFT: NA;Polyphen-2: NA	Fusion	NA	diploid		NA	NA	MSK	NA	-1	-1	NA										6
GENIE Cohort v8.0-public	GENIE-MSK-P-0016572-T01-IM6	Glioblastoma Multiforme	EGFR-intragenic - Archer	OncoKB: Unknown, level NA;CIViC: NA;MyCancerGenome: not present;CancerHotspot: no;3DHotspot: no	MutationAssessor: NA;SIFT: NA;Polyphen-2: NA	Fusion	NA	amp		NA	NA	MSK	NA	-1	-1	NA										7
GENIE Cohort v8.0-public	GENIE-MSK-P-0017318-T01-IM6	Glioblastoma Multiforme	EGFR-intragenic - Archer	OncoKB: Unknown, level NA;CIViC: NA;MyCancerGenome: not present;CancerHotspot: no;3DHotspot: no	MutationAssessor: NA;SIFT: NA;Polyphen-2: NA	Fusion	NA	amp		NA	NA	MSK	NA	-1	-1	NA										5
GENIE Cohort v8.0-public	GENIE-MSK-P-0017856-T01-IM6	Glioblastoma Multiforme	EGFR-intragenic - Archer	OncoKB: Unknown, level NA;CIViC: NA;MyCancerGenome: not present;CancerHotspot: no;3DHotspot: no	MutationAssessor: NA;SIFT: NA;Polyphen-2: NA	Fusion	NA	amp		NA	NA	MSK	NA	-1	-1	NA										10
GENIE Cohort v8.0-public	GENIE-MSK-P-0019280-T01-IM6	Glioblastoma Multiforme	EGFR-intragenic - Archer	OncoKB: Unknown, level NA;CIViC: NA;MyCancerGenome: not present;CancerHotspot: no;3DHotspot: no	MutationAssessor: NA;SIFT: NA;Polyphen-2: NA	Fusion	NA	amp		NA	NA	MSK	NA	-1	-1	NA										3
GENIE Cohort v8.0-public	GENIE-MSK-P-0017482-T01-IM6	Glioblastoma Multiforme	EGFR-intragenic - Archer	OncoKB: Unknown, level NA;CIViC: NA;MyCancerGenome: not present;CancerHotspot: no;3DHotspot: no	MutationAssessor: NA;SIFT: NA;Polyphen-2: NA	Fusion	NA	amp		NA	NA	MSK	NA	-1	-1	NA										5
GENIE Cohort v8.0-public	GENIE-MSK-P-0021467-T03-IM6	High-Grade Glioma, NOS	EGFR-intragenic - Archer	OncoKB: Unknown, level NA;CIViC: NA;MyCancerGenome: not present;CancerHotspot: no;3DHotspot: no	MutationAssessor: NA;SIFT: NA;Polyphen-2: NA	Fusion	NA	amp		NA	NA	MSK	NA	-1	-1	NA										4
GENIE Cohort v8.0-public	GENIE-MSK-P-0025330-T03-IM6	Lung Adenocarcinoma	EGFR-intragenic - Archer	OncoKB: Unknown, level NA;CIViC: NA;MyCancerGenome: not present;CancerHotspot: no;3DHotspot: no	MutationAssessor: NA;SIFT: NA;Polyphen-2: NA	Fusion	NA	amp		NA	NA	MSK	NA	-1	-1	NA										7
GENIE Cohort v8.0-public	GENIE-MSK-P-0027747-T02-IM6	Glioblastoma	EGFR-intragenic - Archer	OncoKB: Unknown, level NA;CIViC: NA;MyCancerGenome: not present;CancerHotspot: no;3DHotspot: no	MutationAssessor: NA;SIFT: NA;Polyphen-2: NA	Fusion	NA	amp		NA	NA	MSK	NA	-1	-1	NA										2
GENIE Cohort v8.0-public	GENIE-MSK-P-0029580-T01-IM6	Glioblastoma Multiforme	EGFR-intragenic - Archer	OncoKB: Unknown, level NA;CIViC: NA;MyCancerGenome: not present;CancerHotspot: no;3DHotspot: no	MutationAssessor: NA;SIFT: NA;Polyphen-2: NA	Fusion	NA	diploid		NA	NA	MSK	NA	-1	-1	NA										2
GENIE Cohort v8.0-public	GENIE-MSK-P-0029645-T01-IM6	Prostate Adenocarcinoma	EGFR-intragenic - Archer	OncoKB: Unknown, level NA;CIViC: NA;MyCancerGenome: not present;CancerHotspot: no;3DHotspot: no	MutationAssessor: NA;SIFT: NA;Polyphen-2: NA	Fusion	NA	diploid		NA	NA	MSK	NA	-1	-1	NA										26
GENIE Cohort v8.0-public	GENIE-MSK-P-0029764-T01-IM6	Cutaneous Melanoma	EGFR-intragenic - Archer	OncoKB: Unknown, level NA;CIViC: NA;MyCancerGenome: not present;CancerHotspot: no;3DHotspot: no	MutationAssessor: NA;SIFT: NA;Polyphen-2: NA	Fusion	NA	diploid		NA	NA	MSK	NA	-1	-1	NA										36
GENIE Cohort v8.0-public	GENIE-MSK-P-0038389-T01-IM6	Glioblastoma Multiforme	EGFR-intragenic - Archer	OncoKB: Unknown, level NA;CIViC: NA;MyCancerGenome: not present;CancerHotspot: no;3DHotspot: no	MutationAssessor: NA;SIFT: NA;Polyphen-2: NA	Fusion	NA	amp		NA	NA	MSK	NA	-1	-1	NA										3
GENIE Cohort v8.0-public	GENIE-MSK-P-0039604-T01-IM6	Lung Adenocarcinoma	EGFR-intragenic - Archer	OncoKB: Unknown, level NA;CIViC: NA;MyCancerGenome: not present;CancerHotspot: no;3DHotspot: no	MutationAssessor: NA;SIFT: NA;Polyphen-2: NA	Fusion	NA	amp		NA	NA	MSK	NA	-1	-1	NA										5
GENIE Cohort v8.0-public	GENIE-MSK-P-0039720-T01-IM6	Glioblastoma	EGFR-intragenic - Archer	OncoKB: Unknown, level NA;CIViC: NA;MyCancerGenome: not present;CancerHotspot: no;3DHotspot: no	MutationAssessor: NA;SIFT: NA;Polyphen-2: NA	Fusion	NA	amp		NA	NA	MSK	NA	-1	-1	NA										2
GENIE Cohort v8.0-public	GENIE-MSK-P-0039723-T01-IM6	Mucinous Adenocarcinoma of the Colon and Rectum	EGFR-intragenic - Archer	OncoKB: Unknown, level NA;CIViC: NA;MyCancerGenome: not present;CancerHotspot: no;3DHotspot: no	MutationAssessor: NA;SIFT: NA;Polyphen-2: NA	Fusion	NA	diploid		NA	NA	MSK	NA	-1	-1	NA										4
GENIE Cohort v8.0-public	GENIE-MSK-P-0039794-T01-IM6	Pancreatic Adenocarcinoma	EGFR-intragenic - Archer	OncoKB: Unknown, level NA;CIViC: NA;MyCancerGenome: not present;CancerHotspot: no;3DHotspot: no	MutationAssessor: NA;SIFT: NA;Polyphen-2: NA	Fusion	NA	diploid		NA	NA	MSK	NA	-1	-1	NA										7
GENIE Cohort v8.0-public	GENIE-MSK-P-0007080-T03-IM6	Lung Adenocarcinoma	LIMK1-EGFR fusion	OncoKB: Unknown, level NA;CIViC: NA;MyCancerGenome: not present;CancerHotspot: no;3DHotspot: no	MutationAssessor: NA;SIFT: NA;Polyphen-2: NA	Fusion	NA	diploid		NA	NA	MSK	NA	-1	-1	NA										2
GENIE Cohort v8.0-public	GENIE-MSK-P-0021038-T01-IM6	Lung Adenocarcinoma	EGFR-KIF5B fusion	OncoKB: Unknown, level NA;CIViC: NA;MyCancerGenome: not present;CancerHotspot: no;3DHotspot: no	MutationAssessor: NA;SIFT: NA;Polyphen-2: NA	Fusion	NA	diploid		NA	NA	MSK	NA	-1	-1	NA										1
GENIE Cohort v8.0-public	GENIE-MSK-P-0016795-T01-IM6	Breast Invasive Ductal Carcinoma	EGFR-DDC fusion	OncoKB: Unknown, level NA;CIViC: NA;MyCancerGenome: not present;CancerHotspot: no;3DHotspot: no	MutationAssessor: NA;SIFT: NA;Polyphen-2: NA	Fusion	NA	amp		NA	NA	MSK	NA	-1	-1	NA										12
GENIE Cohort v8.0-public	GENIE-MSK-P-0017309-T01-IM6	Perihilar Cholangiocarcinoma	WEE2-AS1-EGFR fusion - Archer	OncoKB: Unknown, level NA;CIViC: NA;MyCancerGenome: not present;CancerHotspot: no;3DHotspot: no	MutationAssessor: NA;SIFT: NA;Polyphen-2: NA	Fusion	NA	diploid		NA	NA	MSK	NA	-1	-1	NA										10
GENIE Cohort v8.0-public	GENIE-MSK-P-0019922-T01-IM6	Dedifferentiated Liposarcoma	EGFR-YIF1B fusion	OncoKB: Unknown, level NA;CIViC: NA;MyCancerGenome: not present;CancerHotspot: no;3DHotspot: no	MutationAssessor: NA;SIFT: NA;Polyphen-2: NA	Fusion	NA	diploid		NA	NA	MSK	NA	-1	-1	NA
GENIE Cohort v8.0-public	GENIE-VICC-160410-unk-1	Intrahepatic Cholangiocarcinoma	EGFR-ASZ1 fusion	OncoKB: Unknown, level NA;CIViC: NA;MyCancerGenome: not present;CancerHotspot: no;3DHotspot: no	MutationAssessor: NA;SIFT: NA;Polyphen-2: NA	Fusion	NA	diploid		NA	NA	VICC	NA	-1	-1	NA										7
GENIE Cohort v8.0-public	GENIE-MSK-P-0008346-T03-IM6	Breast Invasive Ductal Carcinoma	EGFR-PARVA fusion	OncoKB: Unknown, level NA;CIViC: NA;MyCancerGenome: not present;CancerHotspot: no;3DHotspot: no	MutationAssessor: NA;SIFT: NA;Polyphen-2: NA	Fusion	NA	diploid		NA	NA	MSK	NA	-1	-1	NA										6
GENIE Cohort v8.0-public	GENIE-MSK-P-0023586-T01-IM6	Lung Adenocarcinoma	EGFR-AMPH fusion	OncoKB: Unknown, level NA;CIViC: NA;MyCancerGenome: not present;CancerHotspot: no;3DHotspot: no	MutationAssessor: NA;SIFT: NA;Polyphen-2: NA	Fusion	NA	diploid		NA	NA	MSK	NA	-1	-1	NA										3
GENIE Cohort v8.0-public	GENIE-MSK-P-0025071-T01-IM6	Myxofibrosarcoma	ZNF733P-EGFR fusion	OncoKB: Unknown, level NA;CIViC: NA;MyCancerGenome: not present;CancerHotspot: no;3DHotspot: no	MutationAssessor: NA;SIFT: NA;Polyphen-2: NA	Fusion	NA	diploid		NA	NA	MSK	NA	-1	-1	NA										7
GENIE Cohort v8.0-public	GENIE-MSK-P-0025863-T01-IM6	Glioblastoma Multiforme	EGFR-VSTM2A-OT1 fusion	OncoKB: Unknown, level NA;CIViC: NA;MyCancerGenome: not present;CancerHotspot: no;3DHotspot: no	MutationAssessor: NA;SIFT: NA;Polyphen-2: NA	Fusion	NA	amp		NA	NA	MSK	NA	-1	-1	NA										3
GENIE Cohort v8.0-public	GENIE-MSK-P-0027944-T01-IM6	Lung Neuroendocrine Tumor	EGFR-FADD fusion	OncoKB: Unknown, level NA;CIViC: NA;MyCancerGenome: not present;CancerHotspot: no;3DHotspot: no	MutationAssessor: NA;SIFT: NA;Polyphen-2: NA	Fusion	NA	amp		NA	NA	MSK	NA	-1	-1	NA										18
GENIE Cohort v8.0-public	GENIE-MSK-P-0027944-T03-IM6	Combined Small Cell Lung Carcinoma	EGFR-FADD fusion	OncoKB: Unknown, level NA;CIViC: NA;MyCancerGenome: not present;CancerHotspot: no;3DHotspot: no	MutationAssessor: NA;SIFT: NA;Polyphen-2: NA	Fusion	NA	amp		NA	NA	MSK	NA	-1	-1	NA										18
GENIE Cohort v8.0-public	GENIE-MSK-P-0031404-T01-IM6	Invasive Breast Carcinoma	EGFR-UHRF1BP1L fusion	OncoKB: Unknown, level NA;CIViC: NA;MyCancerGenome: not present;CancerHotspot: no;3DHotspot: no	MutationAssessor: NA;SIFT: NA;Polyphen-2: NA	Fusion	NA	diploid		NA	NA	MSK	NA	-1	-1	NA										6
GENIE Cohort v8.0-public	GENIE-MSK-P-0030222-T01-IM6	Glioblastoma	EGFR-VWC2 fusion	OncoKB: Unknown, level NA;CIViC: NA;MyCancerGenome: not present;CancerHotspot: no;3DHotspot: no	MutationAssessor: NA;SIFT: NA;Polyphen-2: NA	Fusion	NA	amp		NA	NA	MSK	NA	-1	-1	NA										3
GENIE Cohort v8.0-public	GENIE-MSK-P-0030222-T01-IM6	Glioblastoma	EGFR-ZPBP fusion	OncoKB: Unknown, level NA;CIViC: NA;MyCancerGenome: not present;CancerHotspot: no;3DHotspot: no	MutationAssessor: NA;SIFT: NA;Polyphen-2: NA	Fusion	NA	amp		NA	NA	MSK	NA	-1	-1	NA										3
GENIE Cohort v8.0-public	GENIE-MSK-P-0030910-T01-IM6	Acinar Cell Carcinoma of the Pancreas	EGFR-SEL1L fusion	OncoKB: Unknown, level NA;CIViC: NA;MyCancerGenome: not present;CancerHotspot: no;3DHotspot: no	MutationAssessor: NA;SIFT: NA;Polyphen-2: NA	Fusion	NA	diploid		NA	NA	MSK	NA	-1	-1	NA										2
GENIE Cohort v8.0-public	GENIE-MSK-P-0031451-T01-IM6	Angiosarcoma	ZNF716-EGFR fusion	OncoKB: Unknown, level NA;CIViC: NA;MyCancerGenome: not present;CancerHotspot: no;3DHotspot: no	MutationAssessor: NA;SIFT: NA;Polyphen-2: NA	Fusion	NA	diploid		NA	NA	MSK	NA	-1	-1	NA										1
GENIE Cohort v8.0-public	GENIE-MSK-P-0018389-T02-IM6	Colon Adenocarcinoma	EGFR-EEA1 fusion	OncoKB: Unknown, level NA;CIViC: NA;MyCancerGenome: not present;CancerHotspot: no;3DHotspot: no	MutationAssessor: NA;SIFT: NA;Polyphen-2: NA	Fusion	NA	diploid		NA	NA	MSK	NA	-1	-1	NA										7
GENIE Cohort v8.0-public	GENIE-MSK-P-0035926-T01-IM6	Colon Adenocarcinoma	LOC650226-EGFR fusion	OncoKB: Unknown, level NA;CIViC: NA;MyCancerGenome: not present;CancerHotspot: no;3DHotspot: no	MutationAssessor: NA;SIFT: NA;Polyphen-2: NA	Fusion	NA	diploid		NA	NA	MSK	NA	-1	-1	NA										6
GENIE Cohort v8.0-public	GENIE-MSK-P-0036028-T01-IM6	Colon Adenocarcinoma	EGFR-NUMA1 fusion	OncoKB: Unknown, level NA;CIViC: NA;MyCancerGenome: not present;CancerHotspot: no;3DHotspot: no	MutationAssessor: NA;SIFT: NA;Polyphen-2: NA	Fusion	NA	diploid		NA	NA	MSK	NA	-1	-1	NA										74
GENIE Cohort v8.0-public	GENIE-MSK-P-0018389-T02-IM6	Colon Adenocarcinoma	EGFR-EEA1 fusion - Archer	OncoKB: Unknown, level NA;CIViC: NA;MyCancerGenome: not present;CancerHotspot: no;3DHotspot: no	MutationAssessor: NA;SIFT: NA;Polyphen-2: NA	Fusion	NA	diploid		NA	NA	MSK	NA	-1	-1	NA										7
GENIE Cohort v8.0-public	GENIE-MSK-P-0034892-T01-IM6	Glioblastoma Multiforme	KIAA1324L-EGFR fusion	OncoKB: Unknown, level NA;CIViC: NA;MyCancerGenome: not present;CancerHotspot: no;3DHotspot: no	MutationAssessor: NA;SIFT: NA;Polyphen-2: NA	Fusion	NA	amp		NA	NA	MSK	NA	-1	-1	NA										1
GENIE Cohort v8.0-public	GENIE-MSK-P-0025018-T01-IM6	Lung Squamous Cell Carcinoma	EGFR-LANCL2 fusion	OncoKB: Unknown, level NA;CIViC: NA;MyCancerGenome: not present;CancerHotspot: no;3DHotspot: no	MutationAssessor: NA;SIFT: NA;Polyphen-2: NA	Fusion	NA	amp		NA	NA	MSK	NA	-1	-1	NA										5
GENIE Cohort v8.0-public	GENIE-DFCI-003071-10984	Glioblastoma	EGFR-FPGT-TNNI3K	OncoKB: Unknown, level NA;CIViC: NA;MyCancerGenome: not present;CancerHotspot: no;3DHotspot: no	MutationAssessor: NA;SIFT: NA;Polyphen-2: NA	Fusion	NA	amp		NA	NA	DFCI	NA	-1	-1	NA										3
GENIE Cohort v8.0-public	GENIE-DFCI-011267-11711	Glioblastoma Multiforme	EGFR-GBAS	OncoKB: Unknown, level NA;CIViC: NA;MyCancerGenome: not present;CancerHotspot: no;3DHotspot: no	MutationAssessor: NA;SIFT: NA;Polyphen-2: NA	Fusion	NA	diploid		NA	NA	DFCI	NA	-1	-1	NA										5
GENIE Cohort v8.0-public	GENIE-DFCI-023576-23664	Glioblastoma	EGFR-COBL	OncoKB: Unknown, level NA;CIViC: NA;MyCancerGenome: not present;CancerHotspot: no;3DHotspot: no	MutationAssessor: NA;SIFT: NA;Polyphen-2: NA	Fusion	NA	diploid		NA	NA	DFCI	NA	-1	-1	NA										1
GENIE Cohort v8.0-public	GENIE-DFCI-051550-61399	Glioblastoma	EGFR-VOPP1	OncoKB: Unknown, level NA;CIViC: NA;MyCancerGenome: not present;CancerHotspot: no;3DHotspot: no	MutationAssessor: NA;SIFT: NA;Polyphen-2: NA	Fusion	NA	diploid		NA	NA	DFCI	NA	-1	-1	NA										5
GENIE Cohort v8.0-public	GENIE-DFCI-024572-74719	Glioblastoma	EGFR-VOPP1	OncoKB: Unknown, level NA;CIViC: NA;MyCancerGenome: not present;CancerHotspot: no;3DHotspot: no	MutationAssessor: NA;SIFT: NA;Polyphen-2: NA	Fusion	NA	amp		NA	NA	DFCI	NA	-1	-1	NA										9
GENIE Cohort v8.0-public	GENIE-DFCI-050996-234045	Glioblastoma	EGFR-LANCL2	OncoKB: Unknown, level NA;CIViC: NA;MyCancerGenome: not present;CancerHotspot: no;3DHotspot: no	MutationAssessor: NA;SIFT: NA;Polyphen-2: NA	Fusion	NA	amp		NA	NA	DFCI	NA	-1	-1	NA										9
GENIE Cohort v8.0-public	GENIE-DFCI-078508-350677	Esophageal Poorly Differentiated Carcinoma	EGFR-NCOA2	OncoKB: Unknown, level NA;CIViC: NA;MyCancerGenome: not present;CancerHotspot: no;3DHotspot: no	MutationAssessor: NA;SIFT: NA;Polyphen-2: NA	Fusion	NA	amp		NA	NA	DFCI	NA	-1	-1	NA										10
GENIE Cohort v8.0-public	GENIE-DFCI-007486-4140	Glioblastoma Multiforme	EGFR-AURKA	OncoKB: Unknown, level NA;CIViC: NA;MyCancerGenome: not present;CancerHotspot: no;3DHotspot: no	MutationAssessor: NA;SIFT: NA;Polyphen-2: NA	Fusion	NA	amp		NA	NA	DFCI	NA	-1	-1	NA										7
GENIE Cohort v8.0-public	GENIE-DFCI-010430-10495	Lung Adenocarcinoma	EGFR-GLI3	OncoKB: Unknown, level NA;CIViC: NA;MyCancerGenome: not present;CancerHotspot: no;3DHotspot: no	MutationAssessor: NA;SIFT: NA;Polyphen-2: NA	Fusion	NA	diploid		NA	NA	DFCI	NA	-1	-1	NA										7
GENIE Cohort v8.0-public	GENIE-DFCI-003225-10994	Invasive Breast Carcinoma	EGFR-FBLN2	OncoKB: Unknown, level NA;CIViC: NA;MyCancerGenome: not present;CancerHotspot: no;3DHotspot: no	MutationAssessor: NA;SIFT: NA;Polyphen-2: NA	Fusion	NA	amp		NA	NA	DFCI	NA	-1	-1	NA										12
GENIE Cohort v8.0-public	GENIE-DFCI-003225-10994	Invasive Breast Carcinoma	EGFR-LAMA2	OncoKB: Unknown, level NA;CIViC: NA;MyCancerGenome: not present;CancerHotspot: no;3DHotspot: no	MutationAssessor: NA;SIFT: NA;Polyphen-2: NA	Fusion	NA	amp		NA	NA	DFCI	NA	-1	-1	NA										12
GENIE Cohort v8.0-public	GENIE-DFCI-132258-1414170	Glioblastoma	EGFR-RPL31P35	OncoKB: Unknown, level NA;CIViC: NA;MyCancerGenome: not present;CancerHotspot: no;3DHotspot: no	MutationAssessor: NA;SIFT: NA;Polyphen-2: NA	Fusion	NA	amp		NA	NA	DFCI	NA	-1	-1	NA										6
GENIE Cohort v8.0-public	GENIE-DFCI-167620-1525827	Glioblastoma	EGFR-C9ORF92	OncoKB: Unknown, level NA;CIViC: NA;MyCancerGenome: not present;CancerHotspot: no;3DHotspot: no	MutationAssessor: NA;SIFT: NA;Polyphen-2: NA	Fusion	NA	amp		NA	NA	DFCI	NA	-1	-1	NA
GENIE Cohort v8.0-public	GENIE-DFCI-167620-1525827	Glioblastoma	EGFR-CCDC171	OncoKB: Unknown, level NA;CIViC: NA;MyCancerGenome: not present;CancerHotspot: no;3DHotspot: no	MutationAssessor: NA;SIFT: NA;Polyphen-2: NA	Fusion	NA	amp		NA	NA	DFCI	NA	-1	-1	NA
GENIE Cohort v8.0-public	GENIE-DFCI-167620-1525827	Glioblastoma	EGFR-CPM	OncoKB: Unknown, level NA;CIViC: NA;MyCancerGenome: not present;CancerHotspot: no;3DHotspot: no	MutationAssessor: NA;SIFT: NA;Polyphen-2: NA	Fusion	NA	amp		NA	NA	DFCI	NA	-1	-1	NA
GENIE Cohort v8.0-public	GENIE-DFCI-167556-1615451	Glioblastoma	EGFR-VSTM2A	OncoKB: Unknown, level NA;CIViC: NA;MyCancerGenome: not present;CancerHotspot: no;3DHotspot: no	MutationAssessor: NA;SIFT: NA;Polyphen-2: NA	Fusion	NA	amp		NA	NA	DFCI	NA	-1	-1	NA										4
GENIE Cohort v8.0-public	GENIE-DFCI-167620-1525827	Glioblastoma	EGFR-VSTM2A	OncoKB: Unknown, level NA;CIViC: NA;MyCancerGenome: not present;CancerHotspot: no;3DHotspot: no	MutationAssessor: NA;SIFT: NA;Polyphen-2: NA	Fusion	NA	amp		NA	NA	DFCI	NA	-1	-1	NA
GENIE Cohort v8.0-public	GENIE-MSK-P-0037146-T01-IM6	Invasive Breast Carcinoma	PSPH-EGFR fusion	OncoKB: Unknown, level NA;CIViC: NA;MyCancerGenome: not present;CancerHotspot: no;3DHotspot: no	MutationAssessor: NA;SIFT: NA;Polyphen-2: NA	Fusion	NA	diploid		NA	NA	MSK	NA	-1	-1	NA										7
GENIE Cohort v8.0-public	GENIE-MSK-P-0038683-T01-IM6	Anorectal Mucosal Melanoma	EGFR-CSF2RA fusion	OncoKB: Unknown, level NA;CIViC: NA;MyCancerGenome: not present;CancerHotspot: no;3DHotspot: no	MutationAssessor: NA;SIFT: NA;Polyphen-2: NA	Fusion	NA	diploid		NA	NA	MSK	NA	-1	-1	NA										2
GENIE Cohort v8.0-public	GENIE-MSK-P-0039262-T01-IM6	Anaplastic Astrocytoma	VSTM2A-EGFR fusion	OncoKB: Unknown, level NA;CIViC: NA;MyCancerGenome: not present;CancerHotspot: no;3DHotspot: no	MutationAssessor: NA;SIFT: NA;Polyphen-2: NA	Fusion	NA	amp		NA	NA	MSK	NA	-1	-1	NA										3
GENIE Cohort v8.0-public	GENIE-MSK-P-0028484-T02-IM6	Osteosarcoma	EGFR-SCAF4 fusion	OncoKB: Unknown, level NA;CIViC: NA;MyCancerGenome: not present;CancerHotspot: no;3DHotspot: no	MutationAssessor: NA;SIFT: NA;Polyphen-2: NA	Fusion	NA	diploid		NA	NA	MSK	NA	-1	-1	NA										8
GENIE Cohort v8.0-public	GENIE-MSK-P-0042236-T01-IM6	Glioblastoma Multiforme	PKD1L1-EGFR fusion	OncoKB: Unknown, level NA;CIViC: NA;MyCancerGenome: not present;CancerHotspot: no;3DHotspot: no	MutationAssessor: NA;SIFT: NA;Polyphen-2: NA	Fusion	NA	amp		NA	NA	MSK	NA	-1	-1	NA										6
GENIE Cohort v8.0-public	GENIE-MSK-P-0042236-T01-IM6	Glioblastoma Multiforme	VWC2-EGFR fusion	OncoKB: Unknown, level NA;CIViC: NA;MyCancerGenome: not present;CancerHotspot: no;3DHotspot: no	MutationAssessor: NA;SIFT: NA;Polyphen-2: NA	Fusion	NA	amp		NA	NA	MSK	NA	-1	-1	NA										6
GENIE Cohort v8.0-public	GENIE-MSK-P-0043097-T01-IM6	Glioblastoma Multiforme	ZNF713-EGFR fusion	OncoKB: Unknown, level NA;CIViC: NA;MyCancerGenome: not present;CancerHotspot: no;3DHotspot: no	MutationAssessor: NA;SIFT: NA;Polyphen-2: NA	Fusion	NA	amp		NA	NA	MSK	NA	-1	-1	NA										4
GENIE Cohort v8.0-public	GENIE-MSK-P-0037759-T01-IM6	Breast Invasive Ductal Carcinoma	EGFR-GBAS fusion	OncoKB: Unknown, level NA;CIViC: NA;MyCancerGenome: not present;CancerHotspot: no;3DHotspot: no	MutationAssessor: NA;SIFT: NA;Polyphen-2: NA	Fusion	NA	diploid		NA	NA	MSK	NA	-1	-1	NA										9
GENIE Cohort v8.0-public	GENIE-MSK-P-0037759-T03-IM6	Invasive Breast Carcinoma	EGFR-GBAS fusion	OncoKB: Unknown, level NA;CIViC: NA;MyCancerGenome: not present;CancerHotspot: no;3DHotspot: no	MutationAssessor: NA;SIFT: NA;Polyphen-2: NA	Fusion	NA	diploid		NA	NA	MSK	NA	-1	-1	NA										11
GENIE Cohort v8.0-public	GENIE-MSK-P-0042236-T01-IM6	Glioblastoma Multiforme	PKD1L1-EGFR fusion - Archer	OncoKB: Unknown, level NA;CIViC: NA;MyCancerGenome: not present;CancerHotspot: no;3DHotspot: no	MutationAssessor: NA;SIFT: NA;Polyphen-2: NA	Fusion	NA	amp		NA	NA	MSK	NA	-1	-1	NA										6
GENIE Cohort v8.0-public	GENIE-MSK-P-0009948-T03-IM6	Lung Adenocarcinoma	VOPP1-EGFR fusion - Archer	OncoKB: Unknown, level NA;CIViC: NA;MyCancerGenome: not present;CancerHotspot: no;3DHotspot: no	MutationAssessor: NA;SIFT: NA;Polyphen-2: NA	Fusion	NA	amp		NA	NA	MSK	NA	-1	-1	NA										7
GENIE Cohort v8.0-public	GENIE-VICC-126797-unk-1	Lung Adenocarcinoma	E746_A750del	OncoKB: Oncogenic, level_1;CIViC: Predictive: 2;MyCancerGenome: not present;CancerHotspot: yes;3DHotspot: no	MutationAssessor: NA;SIFT: NA;Polyphen-2: NA	In_Frame_Del	DEL	diploid		SOMATIC	NA	VICC	7	55242466	55242480	GAATTAAGAGAAGCA	-	7:g.55242466_55242480del	ENST00000275493.2:c.2236_2250del	0.12		49	358			9	19/28
GENIE Cohort v8.0-public	GENIE-VICC-647513-unk-1	Lung Adenocarcinoma	E746_A750del	OncoKB: Oncogenic, level_1;CIViC: Predictive: 2;MyCancerGenome: not present;CancerHotspot: yes;3DHotspot: no	MutationAssessor: NA;SIFT: NA;Polyphen-2: NA	In_Frame_Del	DEL	amp		SOMATIC	NA	VICC	7	55242466	55242480	GAATTAAGAGAAGCA	-	7:g.55242466_55242480del	ENST00000275493.2:c.2236_2250del	0.74		1146	403			13	19/28
GENIE Cohort v8.0-public	GENIE-MSK-P-0000219-T01-IM3	Lung Adenocarcinoma	E746_A750del	OncoKB: Oncogenic, level_1;CIViC: Predictive: 2;MyCancerGenome: not present;CancerHotspot: yes;3DHotspot: no	MutationAssessor: NA;SIFT: NA;Polyphen-2: NA	In_Frame_Del	DEL	diploid		SOMATIC	NA	MSK	7	55242466	55242480	GAATTAAGAGAAGCA	-	7:g.55242466_55242480del	ENST00000275493.2:c.2236_2250del	0.09		91	890		313	4	19/28
GENIE Cohort v8.0-public	GENIE-MSK-P-0000219-T02-IM6	Lung Adenocarcinoma	E746_A750del	OncoKB: Oncogenic, level_1;CIViC: Predictive: 2;MyCancerGenome: not present;CancerHotspot: yes;3DHotspot: no	MutationAssessor: NA;SIFT: NA;Polyphen-2: NA	In_Frame_Del	DEL	diploid		SOMATIC	NA	MSK	7	55242466	55242480	GAATTAAGAGAAGCA	-	7:g.55242466_55242480del	ENST00000275493.2:c.2236_2250del	0.14		66	411		313	6	19/28
GENIE Cohort v8.0-public	GENIE-MSK-P-0000774-T01-IM3	Lung Adenocarcinoma	E746_A750del	OncoKB: Oncogenic, level_1;CIViC: Predictive: 2;MyCancerGenome: not present;CancerHotspot: yes;3DHotspot: no	MutationAssessor: NA;SIFT: NA;Polyphen-2: NA	In_Frame_Del	DEL	diploid		SOMATIC	NA	MSK	7	55242466	55242480	GAATTAAGAGAAGCA	-	7:g.55242466_55242480del	ENST00000275493.2:c.2236_2250del	0.24		188	580		313	10	19/28
GENIE Cohort v8.0-public	GENIE-MSK-P-0000929-T01-IM3	Lung Adenocarcinoma	E746_A750del	OncoKB: Oncogenic, level_1;CIViC: Predictive: 2;MyCancerGenome: not present;CancerHotspot: yes;3DHotspot: no	MutationAssessor: NA;SIFT: NA;Polyphen-2: NA	In_Frame_Del	DEL	amp		SOMATIC	NA	MSK	7	55242466	55242480	GAATTAAGAGAAGCA	-	7:g.55242466_55242480del	ENST00000275493.2:c.2236_2250del	0.96		6680	270		313	3	19/28
GENIE Cohort v8.0-public	GENIE-MSK-P-0001817-T01-IM3	Lung Adenocarcinoma	E746_A750del	OncoKB: Oncogenic, level_1;CIViC: Predictive: 2;MyCancerGenome: not present;CancerHotspot: yes;3DHotspot: no	MutationAssessor: NA;SIFT: NA;Polyphen-2: NA	In_Frame_Del	DEL	diploid		SOMATIC	NA	MSK	7	55242466	55242480	GAATTAAGAGAAGCA	-	7:g.55242466_55242480del	ENST00000275493.2:c.2236_2250del	0.04		20	436		313	2	19/28
GENIE Cohort v8.0-public	GENIE-MSK-P-0001817-T02-IM5	Lung Adenocarcinoma	E746_A750del	OncoKB: Oncogenic, level_1;CIViC: Predictive: 2;MyCancerGenome: not present;CancerHotspot: yes;3DHotspot: no	MutationAssessor: NA;SIFT: NA;Polyphen-2: NA	In_Frame_Del	DEL	amp		SOMATIC	NA	MSK	7	55242466	55242480	GAATTAAGAGAAGCA	-	7:g.55242466_55242480del	ENST00000275493.2:c.2236_2250del	0.6		1762	1163		313	7	19/28
GENIE Cohort v8.0-public	GENIE-MSK-P-0001817-T03-IM6	Lung Adenocarcinoma	E746_A750del	OncoKB: Oncogenic, level_1;CIViC: Predictive: 2;MyCancerGenome: not present;CancerHotspot: yes;3DHotspot: no	MutationAssessor: NA;SIFT: NA;Polyphen-2: NA	In_Frame_Del	DEL	diploid		SOMATIC	NA	MSK	7	55242466	55242480	GAATTAAGAGAAGCA	-	7:g.55242466_55242480del	ENST00000275493.2:c.2236_2250del	0.0048		3	617		313	2	19/28
GENIE Cohort v8.0-public	GENIE-MSK-P-0002091-T01-IM3	Lung Adenocarcinoma	E746_A750del	OncoKB: Oncogenic, level_1;CIViC: Predictive: 2;MyCancerGenome: not present;CancerHotspot: yes;3DHotspot: no	MutationAssessor: NA;SIFT: NA;Polyphen-2: NA	In_Frame_Del	DEL	amp		SOMATIC	NA	MSK	7	55242466	55242480	GAATTAAGAGAAGCA	-	7:g.55242466_55242480del	ENST00000275493.2:c.2236_2250del	0.75		904	306		313	7	19/28
GENIE Cohort v8.0-public	GENIE-MSK-P-0002091-T02-IM5	Lung Adenocarcinoma	E746_A750del	OncoKB: Oncogenic, level_1;CIViC: Predictive: 2;MyCancerGenome: not present;CancerHotspot: yes;3DHotspot: no	MutationAssessor: NA;SIFT: NA;Polyphen-2: NA	In_Frame_Del	DEL	diploid		SOMATIC	NA	MSK	7	55242466	55242480	GAATTAAGAGAAGCA	-	7:g.55242466_55242480del	ENST00000275493.2:c.2236_2250del	0.4		263	390		313	8	19/28
GENIE Cohort v8.0-public	GENIE-MSK-P-0002338-T01-IM3	Lung Adenocarcinoma	E746_A750del	OncoKB: Oncogenic, level_1;CIViC: Predictive: 2;MyCancerGenome: not present;CancerHotspot: yes;3DHotspot: no	MutationAssessor: NA;SIFT: NA;Polyphen-2: NA	In_Frame_Del	DEL	diploid		SOMATIC	NA	MSK	7	55242466	55242480	GAATTAAGAGAAGCA	-	7:g.55242466_55242480del	ENST00000275493.2:c.2236_2250del	0.17		80	392		313	7	19/28
GENIE Cohort v8.0-public	GENIE-MSK-P-0002425-T01-IM3	Lung Adenocarcinoma	E746_A750del	OncoKB: Oncogenic, level_1;CIViC: Predictive: 2;MyCancerGenome: not present;CancerHotspot: yes;3DHotspot: no	MutationAssessor: NA;SIFT: NA;Polyphen-2: NA	In_Frame_Del	DEL	diploid		SOMATIC	NA	MSK	7	55242466	55242480	GAATTAAGAGAAGCA	-	7:g.55242466_55242480del	ENST00000275493.2:c.2236_2250del	0.16		136	707		313	10	19/28
GENIE Cohort v8.0-public	GENIE-MSK-P-0002426-T01-IM3	Lung Adenocarcinoma	E746_A750del	OncoKB: Oncogenic, level_1;CIViC: Predictive: 2;MyCancerGenome: not present;CancerHotspot: yes;3DHotspot: no	MutationAssessor: NA;SIFT: NA;Polyphen-2: NA	In_Frame_Del	DEL	diploid		SOMATIC	NA	MSK	7	55242466	55242480	GAATTAAGAGAAGCA	-	7:g.55242466_55242480del	ENST00000275493.2:c.2236_2250del	0.34		334	643		313	5	19/28
GENIE Cohort v8.0-public	GENIE-MSK-P-0002491-T01-IM3	Lung Adenocarcinoma	E746_A750del	OncoKB: Oncogenic, level_1;CIViC: Predictive: 2;MyCancerGenome: not present;CancerHotspot: yes;3DHotspot: no	MutationAssessor: NA;SIFT: NA;Polyphen-2: NA	In_Frame_Del	DEL	diploid		SOMATIC	NA	MSK	7	55242466	55242480	GAATTAAGAGAAGCA	-	7:g.55242466_55242480del	ENST00000275493.2:c.2236_2250del	0.13		77	536		313	3	19/28
GENIE Cohort v8.0-public	GENIE-MSK-P-0002506-T01-IM3	Lung Adenocarcinoma	E746_A750del	OncoKB: Oncogenic, level_1;CIViC: Predictive: 2;MyCancerGenome: not present;CancerHotspot: yes;3DHotspot: no	MutationAssessor: NA;SIFT: NA;Polyphen-2: NA	In_Frame_Del	DEL	amp		SOMATIC	NA	MSK	7	55242466	55242480	GAATTAAGAGAAGCA	-	7:g.55242466_55242480del	ENST00000275493.2:c.2236_2250del	0.48		375	413		313	5	19/28
GENIE Cohort v8.0-public	GENIE-MSK-P-0002506-T02-IM5	Lung Adenocarcinoma	E746_A750del	OncoKB: Oncogenic, level_1;CIViC: Predictive: 2;MyCancerGenome: not present;CancerHotspot: yes;3DHotspot: no	MutationAssessor: NA;SIFT: NA;Polyphen-2: NA	In_Frame_Del	DEL	amp		SOMATIC	NA	MSK	7	55242466	55242480	GAATTAAGAGAAGCA	-	7:g.55242466_55242480del	ENST00000275493.2:c.2236_2250del	0.21		219	820		313	4	19/28
GENIE Cohort v8.0-public	GENIE-MSK-P-0002580-T01-IM3	Lung Adenocarcinoma	E746_A750del	OncoKB: Oncogenic, level_1;CIViC: Predictive: 2;MyCancerGenome: not present;CancerHotspot: yes;3DHotspot: no	MutationAssessor: NA;SIFT: NA;Polyphen-2: NA	In_Frame_Del	DEL	diploid		SOMATIC	NA	MSK	7	55242466	55242480	GAATTAAGAGAAGCA	-	7:g.55242466_55242480del	ENST00000275493.2:c.2236_2250del	0.28		222	570		313	2	19/28
GENIE Cohort v8.0-public	GENIE-MSK-P-0002909-T01-IM3	Lung Adenocarcinoma	E746_A750del	OncoKB: Oncogenic, level_1;CIViC: Predictive: 2;MyCancerGenome: not present;CancerHotspot: yes;3DHotspot: no	MutationAssessor: NA;SIFT: NA;Polyphen-2: NA	In_Frame_Del	DEL	diploid		SOMATIC	NA	MSK	7	55242466	55242480	GAATTAAGAGAAGCA	-	7:g.55242466_55242480del	ENST00000275493.2:c.2236_2250del	0.02		10	391		313	2	19/28
GENIE Cohort v8.0-public	GENIE-MSK-P-0003070-T01-IM5	Lung Adenocarcinoma	E746_A750del	OncoKB: Oncogenic, level_1;CIViC: Predictive: 2;MyCancerGenome: not present;CancerHotspot: yes;3DHotspot: no	MutationAssessor: NA;SIFT: NA;Polyphen-2: NA	In_Frame_Del	DEL	diploid		SOMATIC	NA	MSK	7	55242466	55242480	GAATTAAGAGAAGCA	-	7:g.55242466_55242480del	ENST00000275493.2:c.2236_2250del	0.15		73	415		313	4	19/28
GENIE Cohort v8.0-public	GENIE-MSK-P-0003070-T02-IM5	Lung Adenocarcinoma	E746_A750del	OncoKB: Oncogenic, level_1;CIViC: Predictive: 2;MyCancerGenome: not present;CancerHotspot: yes;3DHotspot: no	MutationAssessor: NA;SIFT: NA;Polyphen-2: NA	In_Frame_Del	DEL	diploid		SOMATIC	NA	MSK	7	55242466	55242480	GAATTAAGAGAAGCA	-	7:g.55242466_55242480del	ENST00000275493.2:c.2236_2250del	0.08		84	958		313	5	19/28
GENIE Cohort v8.0-public	GENIE-MSK-P-0003243-T01-IM5	Lung Adenocarcinoma	E746_A750del	OncoKB: Oncogenic, level_1;CIViC: Predictive: 2;MyCancerGenome: not present;CancerHotspot: yes;3DHotspot: no	MutationAssessor: NA;SIFT: NA;Polyphen-2: NA	In_Frame_Del	DEL	diploid		SOMATIC	NA	MSK	7	55242466	55242480	GAATTAAGAGAAGCA	-	7:g.55242466_55242480del	ENST00000275493.2:c.2236_2250del	0.27		13	36		313	3	19/28
GENIE Cohort v8.0-public	GENIE-MSK-P-0003274-T01-IM5	Lung Adenocarcinoma	E746_A750del	OncoKB: Oncogenic, level_1;CIViC: Predictive: 2;MyCancerGenome: not present;CancerHotspot: yes;3DHotspot: no	MutationAssessor: NA;SIFT: NA;Polyphen-2: NA	In_Frame_Del	DEL	diploid		SOMATIC	NA	MSK	7	55242466	55242480	GAATTAAGAGAAGCA	-	7:g.55242466_55242480del	ENST00000275493.2:c.2236_2250del	0.44		240	310		313	3	19/28
GENIE Cohort v8.0-public	GENIE-MSK-P-0003274-T02-IM6	Lung Adenocarcinoma	E746_A750del	OncoKB: Oncogenic, level_1;CIViC: Predictive: 2;MyCancerGenome: not present;CancerHotspot: yes;3DHotspot: no	MutationAssessor: NA;SIFT: NA;Polyphen-2: NA	In_Frame_Del	DEL	diploid		SOMATIC	NA	MSK	7	55242466	55242480	GAATTAAGAGAAGCA	-	7:g.55242466_55242480del	ENST00000275493.2:c.2236_2250del	0.02		25	1074		313	5	19/28
GENIE Cohort v8.0-public	GENIE-MSK-P-0004146-T01-IM5	Lung Adenocarcinoma	E746_A750del	OncoKB: Oncogenic, level_1;CIViC: Predictive: 2;MyCancerGenome: not present;CancerHotspot: yes;3DHotspot: no	MutationAssessor: NA;SIFT: NA;Polyphen-2: NA	In_Frame_Del	DEL	diploid		SOMATIC	NA	MSK	7	55242466	55242480	GAATTAAGAGAAGCA	-	7:g.55242466_55242480del	ENST00000275493.2:c.2236_2250del	0.43		250	330		313	15	19/28
GENIE Cohort v8.0-public	GENIE-MSK-P-0004695-T01-IM5	Lung Adenocarcinoma	E746_A750del	OncoKB: Oncogenic, level_1;CIViC: Predictive: 2;MyCancerGenome: not present;CancerHotspot: yes;3DHotspot: no	MutationAssessor: NA;SIFT: NA;Polyphen-2: NA	In_Frame_Del	DEL	amp		SOMATIC	NA	MSK	7	55242466	55242480	GAATTAAGAGAAGCA	-	7:g.55242466_55242480del	ENST00000275493.2:c.2236_2250del	0.63		1176	689		313	7	19/28
GENIE Cohort v8.0-public	GENIE-MSK-P-0005059-T01-IM5	Lung Adenocarcinoma	E746_A750del	OncoKB: Oncogenic, level_1;CIViC: Predictive: 2;MyCancerGenome: not present;CancerHotspot: yes;3DHotspot: no	MutationAssessor: NA;SIFT: NA;Polyphen-2: NA	In_Frame_Del	DEL	diploid		SOMATIC	NA	MSK	7	55242466	55242480	GAATTAAGAGAAGCA	-	7:g.55242466_55242480del	ENST00000275493.2:c.2236_2250del	0.06		63	991		313	5	19/28
GENIE Cohort v8.0-public	GENIE-MSK-P-0005178-T01-IM5	Lung Adenocarcinoma	E746_A750del	OncoKB: Oncogenic, level_1;CIViC: Predictive: 2;MyCancerGenome: not present;CancerHotspot: yes;3DHotspot: no	MutationAssessor: NA;SIFT: NA;Polyphen-2: NA	In_Frame_Del	DEL	amp		SOMATIC	NA	MSK	7	55242466	55242480	GAATTAAGAGAAGCA	-	7:g.55242466_55242480del	ENST00000275493.2:c.2236_2250del	0.62		870	526		313	5	19/28
GENIE Cohort v8.0-public	GENIE-MSK-P-0005223-T01-IM5	Lung Adenocarcinoma	E746_A750del	OncoKB: Oncogenic, level_1;CIViC: Predictive: 2;MyCancerGenome: not present;CancerHotspot: yes;3DHotspot: no	MutationAssessor: NA;SIFT: NA;Polyphen-2: NA	In_Frame_Del	DEL	diploid		SOMATIC	NA	MSK	7	55242466	55242480	GAATTAAGAGAAGCA	-	7:g.55242466_55242480del	ENST00000275493.2:c.2236_2250del	0.22		205	721		313	1	19/28
GENIE Cohort v8.0-public	GENIE-MSK-P-0005259-T01-IM5	Lung Adenocarcinoma	E746_A750del	OncoKB: Oncogenic, level_1;CIViC: Predictive: 2;MyCancerGenome: not present;CancerHotspot: yes;3DHotspot: no	MutationAssessor: NA;SIFT: NA;Polyphen-2: NA	In_Frame_Del	DEL	diploid		SOMATIC	NA	MSK	7	55242466	55242480	GAATTAAGAGAAGCA	-	7:g.55242466_55242480del	ENST00000275493.2:c.2236_2250del	0.12		102	766		313	4	19/28
GENIE Cohort v8.0-public	GENIE-MSK-P-0005813-T01-IM5	Lung Adenocarcinoma	E746_A750del	OncoKB: Oncogenic, level_1;CIViC: Predictive: 2;MyCancerGenome: not present;CancerHotspot: yes;3DHotspot: no	MutationAssessor: NA;SIFT: NA;Polyphen-2: NA	In_Frame_Del	DEL	diploid		SOMATIC	NA	MSK	7	55242466	55242480	GAATTAAGAGAAGCA	-	7:g.55242466_55242480del	ENST00000275493.2:c.2236_2250del	0.3		276	646		313	3	19/28
GENIE Cohort v8.0-public	GENIE-MSK-P-0005813-T02-IM6	Lung Adenocarcinoma	E746_A750del	OncoKB: Oncogenic, level_1;CIViC: Predictive: 2;MyCancerGenome: not present;CancerHotspot: yes;3DHotspot: no	MutationAssessor: NA;SIFT: NA;Polyphen-2: NA	In_Frame_Del	DEL	diploid		SOMATIC	NA	MSK	7	55242466	55242480	GAATTAAGAGAAGCA	-	7:g.55242466_55242480del	ENST00000275493.2:c.2236_2250del	0.37		391	662		313	4	19/28
GENIE Cohort v8.0-public	GENIE-MSK-P-0005813-T05-IM6	Lung Adenocarcinoma	E746_A750del	OncoKB: Oncogenic, level_1;CIViC: Predictive: 2;MyCancerGenome: not present;CancerHotspot: yes;3DHotspot: no	MutationAssessor: NA;SIFT: NA;Polyphen-2: NA	In_Frame_Del	DEL	amp		SOMATIC	NA	MSK	7	55242466	55242480	GAATTAAGAGAAGCA	-	7:g.55242466_55242480del	ENST00000275493.2:c.2236_2250del	0.55		526	431		313	7	19/28
GENIE Cohort v8.0-public	GENIE-MSK-P-0006002-T01-IM5	Lung Adenocarcinoma	E746_A750del	OncoKB: Oncogenic, level_1;CIViC: Predictive: 2;MyCancerGenome: not present;CancerHotspot: yes;3DHotspot: no	MutationAssessor: NA;SIFT: NA;Polyphen-2: NA	In_Frame_Del	DEL	diploid		SOMATIC	NA	MSK	7	55242466	55242480	GAATTAAGAGAAGCA	-	7:g.55242466_55242480del	ENST00000275493.2:c.2236_2250del	0.15		87	478		313	2	19/28
GENIE Cohort v8.0-public	GENIE-MSK-P-0006105-T01-IM5	Lung Adenocarcinoma	E746_A750del	OncoKB: Oncogenic, level_1;CIViC: Predictive: 2;MyCancerGenome: not present;CancerHotspot: yes;3DHotspot: no	MutationAssessor: NA;SIFT: NA;Polyphen-2: NA	In_Frame_Del	DEL	diploid		SOMATIC	NA	MSK	7	55242466	55242480	GAATTAAGAGAAGCA	-	7:g.55242466_55242480del	ENST00000275493.2:c.2236_2250del	0.21		178	672		313	5	19/28
GENIE Cohort v8.0-public	GENIE-MSK-P-0006198-T01-IM5	Lung Adenocarcinoma	E746_A750del	OncoKB: Oncogenic, level_1;CIViC: Predictive: 2;MyCancerGenome: not present;CancerHotspot: yes;3DHotspot: no	MutationAssessor: NA;SIFT: NA;Polyphen-2: NA	In_Frame_Del	DEL	diploid		SOMATIC	NA	MSK	7	55242466	55242480	GAATTAAGAGAAGCA	-	7:g.55242466_55242480del	ENST00000275493.2:c.2236_2250del	0.26		331	942		313	2	19/28
GENIE Cohort v8.0-public	GENIE-MSK-P-0006964-T01-IM5	Lung Adenocarcinoma	E746_A750del	OncoKB: Oncogenic, level_1;CIViC: Predictive: 2;MyCancerGenome: not present;CancerHotspot: yes;3DHotspot: no	MutationAssessor: NA;SIFT: NA;Polyphen-2: NA	In_Frame_Del	DEL	diploid		SOMATIC	NA	MSK	7	55242466	55242480	GAATTAAGAGAAGCA	-	7:g.55242466_55242480del	ENST00000275493.2:c.2236_2250del	0.45		543	671		313	2	19/28
GENIE Cohort v8.0-public	GENIE-MSK-P-0007082-T01-IM5	Lung Adenocarcinoma	E746_A750del	OncoKB: Oncogenic, level_1;CIViC: Predictive: 2;MyCancerGenome: not present;CancerHotspot: yes;3DHotspot: no	MutationAssessor: NA;SIFT: NA;Polyphen-2: NA	In_Frame_Del	DEL	diploid		SOMATIC	NA	MSK	7	55242466	55242480	GAATTAAGAGAAGCA	-	7:g.55242466_55242480del	ENST00000275493.2:c.2236_2250del	0.38		177	290		313	2	19/28
GENIE Cohort v8.0-public	GENIE-MSK-P-0007082-T02-IM6	Lung Adenocarcinoma	E746_A750del	OncoKB: Oncogenic, level_1;CIViC: Predictive: 2;MyCancerGenome: not present;CancerHotspot: yes;3DHotspot: no	MutationAssessor: NA;SIFT: NA;Polyphen-2: NA	In_Frame_Del	DEL	diploid		SOMATIC	NA	MSK	7	55242466	55242480	GAATTAAGAGAAGCA	-	7:g.55242466_55242480del	ENST00000275493.2:c.2236_2250del	0.15		162	900		313	5	19/28
GENIE Cohort v8.0-public	GENIE-MSK-P-0007082-T03-IM6	Lung Adenocarcinoma	E746_A750del	OncoKB: Oncogenic, level_1;CIViC: Predictive: 2;MyCancerGenome: not present;CancerHotspot: yes;3DHotspot: no	MutationAssessor: NA;SIFT: NA;Polyphen-2: NA	In_Frame_Del	DEL	diploid		SOMATIC	NA	MSK	7	55242466	55242480	GAATTAAGAGAAGCA	-	7:g.55242466_55242480del	ENST00000275493.2:c.2236_2250del	0.24		96	308		313	20	19/28
GENIE Cohort v8.0-public	GENIE-MSK-P-0007507-T01-IM5	Lung Adenocarcinoma	E746_A750del	OncoKB: Oncogenic, level_1;CIViC: Predictive: 2;MyCancerGenome: not present;CancerHotspot: yes;3DHotspot: no	MutationAssessor: NA;SIFT: NA;Polyphen-2: NA	In_Frame_Del	DEL	diploid		SOMATIC	NA	MSK	7	55242466	55242480	GAATTAAGAGAAGCA	-	7:g.55242466_55242480del	ENST00000275493.2:c.2236_2250del	0.24		48	151		313	3	19/28
GENIE Cohort v8.0-public	GENIE-MSK-P-0007745-T01-IM5	Lung Adenocarcinoma	E746_A750del	OncoKB: Oncogenic, level_1;CIViC: Predictive: 2;MyCancerGenome: not present;CancerHotspot: yes;3DHotspot: no	MutationAssessor: NA;SIFT: NA;Polyphen-2: NA	In_Frame_Del	DEL	diploid		SOMATIC	NA	MSK	7	55242466	55242480	GAATTAAGAGAAGCA	-	7:g.55242466_55242480del	ENST00000275493.2:c.2236_2250del	0.37		262	455		313	3	19/28
GENIE Cohort v8.0-public	GENIE-MSK-P-0007745-T02-IM5	Lung Adenocarcinoma	E746_A750del	OncoKB: Oncogenic, level_1;CIViC: Predictive: 2;MyCancerGenome: not present;CancerHotspot: yes;3DHotspot: no	MutationAssessor: NA;SIFT: NA;Polyphen-2: NA	In_Frame_Del	DEL	diploid		SOMATIC	NA	MSK	7	55242466	55242480	GAATTAAGAGAAGCA	-	7:g.55242466_55242480del	ENST00000275493.2:c.2236_2250del	0.25		250	731		313	5	19/28
GENIE Cohort v8.0-public	GENIE-MSK-P-0007775-T01-IM5	Lung Adenocarcinoma	E746_A750del	OncoKB: Oncogenic, level_1;CIViC: Predictive: 2;MyCancerGenome: not present;CancerHotspot: yes;3DHotspot: no	MutationAssessor: NA;SIFT: NA;Polyphen-2: NA	In_Frame_Del	DEL	diploid		SOMATIC	NA	MSK	7	55242466	55242480	GAATTAAGAGAAGCA	-	7:g.55242466_55242480del	ENST00000275493.2:c.2236_2250del	0.24		82	265		313	4	19/28
GENIE Cohort v8.0-public	GENIE-UHN-099539-ARC1	Lung Adenocarcinoma	E746_A750del	OncoKB: Oncogenic, level_1;CIViC: Predictive: 2;MyCancerGenome: not present;CancerHotspot: yes;3DHotspot: no	MutationAssessor: NA;SIFT: NA;Polyphen-2: NA	In_Frame_Del	DEL			NA	NA	UHN	7	55242466	55242480	GAATTAAGAGAAGCA	-	7:g.55242466_55242480del	ENST00000275493.2:c.2236_2250del	0.56	0.0004	1708	1365	1	2469	2	19/28
GENIE Cohort v8.0-public	GENIE-UHN-579178-ARC1	Lung Adenocarcinoma	E746_A750del	OncoKB: Oncogenic, level_1;CIViC: Predictive: 2;MyCancerGenome: not present;CancerHotspot: yes;3DHotspot: no	MutationAssessor: NA;SIFT: NA;Polyphen-2: NA	In_Frame_Del	DEL			NA	NA	UHN	7	55242466	55242480	GAATTAAGAGAAGCA	-	7:g.55242466_55242480del	ENST00000275493.2:c.2236_2250del	0.26	0.001	583	1620	4	3841	2	19/28
GENIE Cohort v8.0-public	GENIE-UHN-650746-ARC1	Lung Adenocarcinoma	E746_A750del	OncoKB: Oncogenic, level_1;CIViC: Predictive: 2;MyCancerGenome: not present;CancerHotspot: yes;3DHotspot: no	MutationAssessor: NA;SIFT: NA;Polyphen-2: NA	In_Frame_Del	DEL			NA	NA	UHN	7	55242466	55242480	GAATTAAGAGAAGCA	-	7:g.55242466_55242480del	ENST00000275493.2:c.2236_2250del	0.41	0.0009	1471	2103	2	2306	1	19/28
GENIE Cohort v8.0-public	GENIE-DFCI-001751-505	Lung Adenocarcinoma	E746_A750del	OncoKB: Oncogenic, level_1;CIViC: Predictive: 2;MyCancerGenome: not present;CancerHotspot: yes;3DHotspot: no	MutationAssessor: NA;SIFT: NA;Polyphen-2: NA	In_Frame_Del	DEL	diploid		NA	NA	DFCI	7	55242466	55242480	GAATTAAGAGAAGCA	-	7:g.55242466_55242480del	ENST00000275493.2:c.2236_2250del	0.13		51	352			1	19/28
GENIE Cohort v8.0-public	GENIE-DFCI-001751-130657	Lung Adenocarcinoma	E746_A750del	OncoKB: Oncogenic, level_1;CIViC: Predictive: 2;MyCancerGenome: not present;CancerHotspot: yes;3DHotspot: no	MutationAssessor: NA;SIFT: NA;Polyphen-2: NA	In_Frame_Del	DEL	gain		NA	NA	DFCI	7	55242466	55242480	GAATTAAGAGAAGCA	-	7:g.55242466_55242480del	ENST00000275493.2:c.2236_2250del	0.3		64	146			9	19/28
GENIE Cohort v8.0-public	GENIE-DFCI-001751-481754	Lung Adenocarcinoma	E746_A750del	OncoKB: Oncogenic, level_1;CIViC: Predictive: 2;MyCancerGenome: not present;CancerHotspot: yes;3DHotspot: no	MutationAssessor: NA;SIFT: NA;Polyphen-2: NA	In_Frame_Del	DEL	diploid		NA	NA	DFCI	7	55242466	55242480	GAATTAAGAGAAGCA	-	7:g.55242466_55242480del	ENST00000275493.2:c.2236_2250del	0.28		83	217			7	19/28
GENIE Cohort v8.0-public	GENIE-DFCI-008069-6084	Lung Adenocarcinoma	E746_A750del	OncoKB: Oncogenic, level_1;CIViC: Predictive: 2;MyCancerGenome: not present;CancerHotspot: yes;3DHotspot: no	MutationAssessor: NA;SIFT: NA;Polyphen-2: NA	In_Frame_Del	DEL	diploid		NA	NA	DFCI	7	55242466	55242480	GAATTAAGAGAAGCA	-	7:g.55242466_55242480del	ENST00000275493.2:c.2236_2250del	0.21		36	139			7	19/28
GENIE Cohort v8.0-public	GENIE-DFCI-008847-6861	Lung Adenocarcinoma	E746_A750del	OncoKB: Oncogenic, level_1;CIViC: Predictive: 2;MyCancerGenome: not present;CancerHotspot: yes;3DHotspot: no	MutationAssessor: NA;SIFT: NA;Polyphen-2: NA	In_Frame_Del	DEL	amp		NA	NA	DFCI	7	55242466	55242480	GAATTAAGAGAAGCA	-	7:g.55242466_55242480del	ENST00000275493.2:c.2236_2250del	0.75		687	229			10	19/28
GENIE Cohort v8.0-public	GENIE-DFCI-008682-7099	Lung Adenocarcinoma	E746_A750del	OncoKB: Oncogenic, level_1;CIViC: Predictive: 2;MyCancerGenome: not present;CancerHotspot: yes;3DHotspot: no	MutationAssessor: NA;SIFT: NA;Polyphen-2: NA	In_Frame_Del	DEL	diploid		NA	NA	DFCI	7	55242466	55242480	GAATTAAGAGAAGCA	-	7:g.55242466_55242480del	ENST00000275493.2:c.2236_2250del	0.17		26	127			6	19/28
GENIE Cohort v8.0-public	GENIE-DFCI-008682-10908	Lung Adenocarcinoma	E746_A750del	OncoKB: Oncogenic, level_1;CIViC: Predictive: 2;MyCancerGenome: not present;CancerHotspot: yes;3DHotspot: no	MutationAssessor: NA;SIFT: NA;Polyphen-2: NA	In_Frame_Del	DEL	gain		NA	NA	DFCI	7	55242466	55242480	GAATTAAGAGAAGCA	-	7:g.55242466_55242480del	ENST00000275493.2:c.2236_2250del	0.39		139	218			7	19/28
GENIE Cohort v8.0-public	GENIE-DFCI-008682-159160	Lung Adenocarcinoma	E746_A750del	OncoKB: Oncogenic, level_1;CIViC: Predictive: 2;MyCancerGenome: not present;CancerHotspot: yes;3DHotspot: no	MutationAssessor: NA;SIFT: NA;Polyphen-2: NA	In_Frame_Del	DEL	gain		NA	NA	DFCI	7	55242466	55242480	GAATTAAGAGAAGCA	-	7:g.55242466_55242480del	ENST00000275493.2:c.2236_2250del	0.2		42	172			12	19/28
GENIE Cohort v8.0-public	GENIE-DFCI-008627-6976	Lung Adenocarcinoma	E746_A750del	OncoKB: Oncogenic, level_1;CIViC: Predictive: 2;MyCancerGenome: not present;CancerHotspot: yes;3DHotspot: no	MutationAssessor: NA;SIFT: NA;Polyphen-2: NA	In_Frame_Del	DEL	diploid		NA	NA	DFCI	7	55242466	55242480	GAATTAAGAGAAGCA	-	7:g.55242466_55242480del	ENST00000275493.2:c.2236_2250del	0.14		71	431			4	19/28
GENIE Cohort v8.0-public	GENIE-DFCI-000163-3380	Lung Adenocarcinoma	E746_A750del	OncoKB: Oncogenic, level_1;CIViC: Predictive: 2;MyCancerGenome: not present;CancerHotspot: yes;3DHotspot: no	MutationAssessor: NA;SIFT: NA;Polyphen-2: NA	In_Frame_Del	DEL	diploid		NA	NA	DFCI	7	55242466	55242480	GAATTAAGAGAAGCA	-	7:g.55242466_55242480del	ENST00000275493.2:c.2236_2250del	0.25		42	128			6	19/28
GENIE Cohort v8.0-public	GENIE-DFCI-003761-1969	Lung Adenocarcinoma	E746_A750del	OncoKB: Oncogenic, level_1;CIViC: Predictive: 2;MyCancerGenome: not present;CancerHotspot: yes;3DHotspot: no	MutationAssessor: NA;SIFT: NA;Polyphen-2: NA	In_Frame_Del	DEL	gain		NA	NA	DFCI	7	55242466	55242480	GAATTAAGAGAAGCA	-	7:g.55242466_55242480del	ENST00000275493.2:c.2236_2250del	0.4		124	186			4	19/28
GENIE Cohort v8.0-public	GENIE-DFCI-003185-4645	Lung Adenocarcinoma	E746_A750del	OncoKB: Oncogenic, level_1;CIViC: Predictive: 2;MyCancerGenome: not present;CancerHotspot: yes;3DHotspot: no	MutationAssessor: NA;SIFT: NA;Polyphen-2: NA	In_Frame_Del	DEL	gain		NA	NA	DFCI	7	55242466	55242480	GAATTAAGAGAAGCA	-	7:g.55242466_55242480del	ENST00000275493.2:c.2236_2250del	0.11		13	102			6	19/28
GENIE Cohort v8.0-public	GENIE-DFCI-004945-3158	Lung Adenocarcinoma	E746_A750del	OncoKB: Oncogenic, level_1;CIViC: Predictive: 2;MyCancerGenome: not present;CancerHotspot: yes;3DHotspot: no	MutationAssessor: NA;SIFT: NA;Polyphen-2: NA	In_Frame_Del	DEL	gain		NA	NA	DFCI	7	55242466	55242480	GAATTAAGAGAAGCA	-	7:g.55242466_55242480del	ENST00000275493.2:c.2236_2250del	0.36		152	272			5	19/28
GENIE Cohort v8.0-public	GENIE-DFCI-004945-1615474	Lung Adenocarcinoma	E746_A750del	OncoKB: Oncogenic, level_1;CIViC: Predictive: 2;MyCancerGenome: not present;CancerHotspot: yes;3DHotspot: no	MutationAssessor: NA;SIFT: NA;Polyphen-2: NA	In_Frame_Del	DEL	gain		NA	NA	DFCI	7	55242466	55242480	GAATTAAGAGAAGCA	-	7:g.55242466_55242480del	ENST00000275493.2:c.2236_2250del	0.19		103	442			4	19/28
GENIE Cohort v8.0-public	GENIE-DFCI-005231-824	Lung Adenocarcinoma	E746_A750del	OncoKB: Oncogenic, level_1;CIViC: Predictive: 2;MyCancerGenome: not present;CancerHotspot: yes;3DHotspot: no	MutationAssessor: NA;SIFT: NA;Polyphen-2: NA	In_Frame_Del	DEL	diploid		NA	NA	DFCI	7	55242466	55242480	GAATTAAGAGAAGCA	-	7:g.55242466_55242480del	ENST00000275493.2:c.2236_2250del	0.09		16	165			6	19/28
GENIE Cohort v8.0-public	GENIE-DFCI-005231-10198	Lung Adenocarcinoma	E746_A750del	OncoKB: Oncogenic, level_1;CIViC: Predictive: 2;MyCancerGenome: not present;CancerHotspot: yes;3DHotspot: no	MutationAssessor: NA;SIFT: NA;Polyphen-2: NA	In_Frame_Del	DEL	gain		NA	NA	DFCI	7	55242466	55242480	GAATTAAGAGAAGCA	-	7:g.55242466_55242480del	ENST00000275493.2:c.2236_2250del	0.14		43	270			12	19/28
GENIE Cohort v8.0-public	GENIE-DFCI-005231-664209	Lung Adenocarcinoma	E746_A750del	OncoKB: Oncogenic, level_1;CIViC: Predictive: 2;MyCancerGenome: not present;CancerHotspot: yes;3DHotspot: no	MutationAssessor: NA;SIFT: NA;Polyphen-2: NA	In_Frame_Del	DEL	gain		NA	NA	DFCI	7	55242466	55242480	GAATTAAGAGAAGCA	-	7:g.55242466_55242480del	ENST00000275493.2:c.2236_2250del	0.12		28	213			12	19/28
GENIE Cohort v8.0-public	GENIE-DFCI-004899-1870	Lung Adenocarcinoma	E746_A750del	OncoKB: Oncogenic, level_1;CIViC: Predictive: 2;MyCancerGenome: not present;CancerHotspot: yes;3DHotspot: no	MutationAssessor: NA;SIFT: NA;Polyphen-2: NA	In_Frame_Del	DEL	diploid		NA	NA	DFCI	7	55242466	55242480	GAATTAAGAGAAGCA	-	7:g.55242466_55242480del	ENST00000275493.2:c.2236_2250del	0.11		19	153			5	19/28
GENIE Cohort v8.0-public	GENIE-DFCI-002023-1517	Large Cell Neuroendocrine Carcinoma	E746_A750del	OncoKB: Oncogenic, level_1;CIViC: Predictive: 2;MyCancerGenome: not present;CancerHotspot: yes;3DHotspot: no	MutationAssessor: NA;SIFT: NA;Polyphen-2: NA	In_Frame_Del	DEL	diploid		NA	NA	DFCI	7	55242466	55242480	GAATTAAGAGAAGCA	-	7:g.55242466_55242480del	ENST00000275493.2:c.2236_2250del	0.62		136	85			5	19/28
GENIE Cohort v8.0-public	GENIE-DFCI-001910-2757	Lung Adenocarcinoma	E746_A750del	OncoKB: Oncogenic, level_1;CIViC: Predictive: 2;MyCancerGenome: not present;CancerHotspot: yes;3DHotspot: no	MutationAssessor: NA;SIFT: NA;Polyphen-2: NA	In_Frame_Del	DEL	diploid		NA	NA	DFCI	7	55242466	55242480	GAATTAAGAGAAGCA	-	7:g.55242466_55242480del	ENST00000275493.2:c.2236_2250del	0.2		23	92			2	19/28
GENIE Cohort v8.0-public	GENIE-DFCI-006329-3513	Lung Adenocarcinoma	E746_A750del	OncoKB: Oncogenic, level_1;CIViC: Predictive: 2;MyCancerGenome: not present;CancerHotspot: yes;3DHotspot: no	MutationAssessor: NA;SIFT: NA;Polyphen-2: NA	In_Frame_Del	DEL	gain		NA	NA	DFCI	7	55242466	55242480	GAATTAAGAGAAGCA	-	7:g.55242466_55242480del	ENST00000275493.2:c.2236_2250del	0.55		95	78			7	19/28
GENIE Cohort v8.0-public	GENIE-DFCI-007755-6394	Lung Squamous Cell Carcinoma	E746_A750del	OncoKB: Oncogenic, level_1;CIViC: Predictive: 2;MyCancerGenome: not present;CancerHotspot: yes;3DHotspot: no	MutationAssessor: NA;SIFT: NA;Polyphen-2: NA	In_Frame_Del	DEL	gain		NA	NA	DFCI	7	55242466	55242480	GAATTAAGAGAAGCA	-	7:g.55242466_55242480del	ENST00000275493.2:c.2236_2250del	0.15		18	100			10	19/28
GENIE Cohort v8.0-public	GENIE-DFCI-007126-4416	Lung Adenocarcinoma	E746_A750del	OncoKB: Oncogenic, level_1;CIViC: Predictive: 2;MyCancerGenome: not present;CancerHotspot: yes;3DHotspot: no	MutationAssessor: NA;SIFT: NA;Polyphen-2: NA	In_Frame_Del	DEL	amp		NA	NA	DFCI	7	55242466	55242480	GAATTAAGAGAAGCA	-	7:g.55242466_55242480del	ENST00000275493.2:c.2236_2250del	0.91		473	45			8	19/28
GENIE Cohort v8.0-public	GENIE-JHU-00143-00324	Lung Adenocarcinoma	E746_A750del	OncoKB: Oncogenic, level_1;CIViC: Predictive: 2;MyCancerGenome: not present;CancerHotspot: yes;3DHotspot: no	MutationAssessor: NA;SIFT: NA;Polyphen-2: NA	In_Frame_Del	DEL			NA	NA	JHU	7	55242466	55242480	GAATTAAGAGAAGCA	-	7:g.55242466_55242480del	ENST00000275493.2:c.2236_2250del	0.23		1087	3659			1	19/28
GENIE Cohort v8.0-public	GENIE-JHU-00150-00338	Lung Adenocarcinoma	E746_A750del	OncoKB: Oncogenic, level_1;CIViC: Predictive: 2;MyCancerGenome: not present;CancerHotspot: yes;3DHotspot: no	MutationAssessor: NA;SIFT: NA;Polyphen-2: NA	In_Frame_Del	DEL			NA	NA	JHU	7	55242466	55242480	GAATTAAGAGAAGCA	-	7:g.55242466_55242480del	ENST00000275493.2:c.2236_2250del	0.43		681	913			4	19/28
GENIE Cohort v8.0-public	GENIE-JHU-00307-00506	Lung Adenocarcinoma	E746_A750del	OncoKB: Oncogenic, level_1;CIViC: Predictive: 2;MyCancerGenome: not present;CancerHotspot: yes;3DHotspot: no	MutationAssessor: NA;SIFT: NA;Polyphen-2: NA	In_Frame_Del	DEL			NA	NA	JHU	7	55242466	55242480	GAATTAAGAGAAGCA	-	7:g.55242466_55242480del	ENST00000275493.2:c.2236_2250del	0.79		2569	680			2	19/28
GENIE Cohort v8.0-public	GENIE-JHU-00307-01587	Lung Adenocarcinoma	E746_A750del	OncoKB: Oncogenic, level_1;CIViC: Predictive: 2;MyCancerGenome: not present;CancerHotspot: yes;3DHotspot: no	MutationAssessor: NA;SIFT: NA;Polyphen-2: NA	In_Frame_Del	DEL			NA	NA	JHU	7	55242466	55242480	GAATTAAGAGAAGCA	-	7:g.55242466_55242480del	ENST00000275493.2:c.2236_2250del	0.75		6115	2017			3	19/28
GENIE Cohort v8.0-public	GENIE-JHU-00319-00587	Lung Adenocarcinoma	E746_A750del	OncoKB: Oncogenic, level_1;CIViC: Predictive: 2;MyCancerGenome: not present;CancerHotspot: yes;3DHotspot: no	MutationAssessor: NA;SIFT: NA;Polyphen-2: NA	In_Frame_Del	DEL			NA	NA	JHU	7	55242466	55242480	GAATTAAGAGAAGCA	-	7:g.55242466_55242480del	ENST00000275493.2:c.2236_2250del	0.32		1110	2325			4	19/28
GENIE Cohort v8.0-public	GENIE-JHU-00356-00553	Lung Adenocarcinoma	E746_A750del	OncoKB: Oncogenic, level_1;CIViC: Predictive: 2;MyCancerGenome: not present;CancerHotspot: yes;3DHotspot: no	MutationAssessor: NA;SIFT: NA;Polyphen-2: NA	In_Frame_Del	DEL			NA	NA	JHU	7	55242466	55242480	GAATTAAGAGAAGCA	-	7:g.55242466_55242480del	ENST00000275493.2:c.2236_2250del	0.28		449	1156			2	19/28
GENIE Cohort v8.0-public	GENIE-JHU-00397-02659	Lung Adenocarcinoma	E746_A750del	OncoKB: Oncogenic, level_1;CIViC: Predictive: 2;MyCancerGenome: not present;CancerHotspot: yes;3DHotspot: no	MutationAssessor: NA;SIFT: NA;Polyphen-2: NA	In_Frame_Del	DEL			NA	NA	JHU	7	55242466	55242480	GAATTAAGAGAAGCA	-	7:g.55242466_55242480del	ENST00000275493.2:c.2236_2250del	0.2		290	1180			2	19/28
GENIE Cohort v8.0-public	GENIE-JHU-00530-00090	Lung Adenocarcinoma	E746_A750del	OncoKB: Oncogenic, level_1;CIViC: Predictive: 2;MyCancerGenome: not present;CancerHotspot: yes;3DHotspot: no	MutationAssessor: NA;SIFT: NA;Polyphen-2: NA	In_Frame_Del	DEL			NA	NA	JHU	7	55242466	55242480	GAATTAAGAGAAGCA	-	7:g.55242466_55242480del	ENST00000275493.2:c.2236_2250del	0.33		850	1705			2	19/28
GENIE Cohort v8.0-public	GENIE-JHU-00542-00108	Lung Adenocarcinoma	E746_A750del	OncoKB: Oncogenic, level_1;CIViC: Predictive: 2;MyCancerGenome: not present;CancerHotspot: yes;3DHotspot: no	MutationAssessor: NA;SIFT: NA;Polyphen-2: NA	In_Frame_Del	DEL			NA	NA	JHU	7	55242466	55242480	GAATTAAGAGAAGCA	-	7:g.55242466_55242480del	ENST00000275493.2:c.2236_2250del	0.27		648	1732			2	19/28
GENIE Cohort v8.0-public	GENIE-JHU-00547-00114	Lung Adenocarcinoma	E746_A750del	OncoKB: Oncogenic, level_1;CIViC: Predictive: 2;MyCancerGenome: not present;CancerHotspot: yes;3DHotspot: no	MutationAssessor: NA;SIFT: NA;Polyphen-2: NA	In_Frame_Del	DEL			NA	NA	JHU	7	55242466	55242480	GAATTAAGAGAAGCA	-	7:g.55242466_55242480del	ENST00000275493.2:c.2236_2250del	0.52		2277	2100			3	19/28
GENIE Cohort v8.0-public	GENIE-JHU-00547-07797	Mixed Cancer Types	E746_A750del	OncoKB: Oncogenic, level_3b;CIViC: Predictive: 2;MyCancerGenome: not present;CancerHotspot: yes;3DHotspot: no	MutationAssessor: NA;SIFT: NA;Polyphen-2: NA	In_Frame_Del	DEL			NA	NA	JHU	7	55242466	55242480	GAATTAAGAGAAGCA	-	7:g.55242466_55242480del	ENST00000275493.2:c.2236_2250del	0.21		87	330			15	19/28
GENIE Cohort v8.0-public	GENIE-JHU-00618-00677	Lung Adenocarcinoma	E746_A750del	OncoKB: Oncogenic, level_1;CIViC: Predictive: 2;MyCancerGenome: not present;CancerHotspot: yes;3DHotspot: no	MutationAssessor: NA;SIFT: NA;Polyphen-2: NA	In_Frame_Del	DEL			NA	NA	JHU	7	55242466	55242480	GAATTAAGAGAAGCA	-	7:g.55242466_55242480del	ENST00000275493.2:c.2236_2250del	0.48		2706	2925			2	19/28
GENIE Cohort v8.0-public	GENIE-JHU-00738-00832	Lung Adenocarcinoma	E746_A750del	OncoKB: Oncogenic, level_1;CIViC: Predictive: 2;MyCancerGenome: not present;CancerHotspot: yes;3DHotspot: no	MutationAssessor: NA;SIFT: NA;Polyphen-2: NA	In_Frame_Del	DEL			NA	NA	JHU	7	55242466	55242480	GAATTAAGAGAAGCA	-	7:g.55242466_55242480del	ENST00000275493.2:c.2236_2250del	0.31		769	1744			2	19/28
GENIE Cohort v8.0-public	GENIE-JHU-00840-01008	Lung Adenocarcinoma	E746_A750del	OncoKB: Oncogenic, level_1;CIViC: Predictive: 2;MyCancerGenome: not present;CancerHotspot: yes;3DHotspot: no	MutationAssessor: NA;SIFT: NA;Polyphen-2: NA	In_Frame_Del	DEL			NA	NA	JHU	7	55242466	55242480	GAATTAAGAGAAGCA	-	7:g.55242466_55242480del	ENST00000275493.2:c.2236_2250del	0.31		1248	2733			2	19/28
GENIE Cohort v8.0-public	GENIE-JHU-00933-01087	Lung Adenocarcinoma	E746_A750del	OncoKB: Oncogenic, level_1;CIViC: Predictive: 2;MyCancerGenome: not present;CancerHotspot: yes;3DHotspot: no	MutationAssessor: NA;SIFT: NA;Polyphen-2: NA	In_Frame_Del	DEL			NA	NA	JHU	7	55242466	55242480	GAATTAAGAGAAGCA	-	7:g.55242466_55242480del	ENST00000275493.2:c.2236_2250del	0.19		90	394			2	19/28
GENIE Cohort v8.0-public	GENIE-JHU-01038-01192	Lung Adenocarcinoma	E746_A750del	OncoKB: Oncogenic, level_1;CIViC: Predictive: 2;MyCancerGenome: not present;CancerHotspot: yes;3DHotspot: no	MutationAssessor: NA;SIFT: NA;Polyphen-2: NA	In_Frame_Del	DEL			NA	NA	JHU	7	55242466	55242480	GAATTAAGAGAAGCA	-	7:g.55242466_55242480del	ENST00000275493.2:c.2236_2250del	0.66		4382	2258			3	19/28
GENIE Cohort v8.0-public	GENIE-MSK-P-0015085-T01-IM6	Lung Adenocarcinoma	E746_A750del	OncoKB: Oncogenic, level_1;CIViC: Predictive: 2;MyCancerGenome: not present;CancerHotspot: yes;3DHotspot: no	MutationAssessor: NA;SIFT: NA;Polyphen-2: NA	In_Frame_Del	DEL	diploid		SOMATIC	NA	MSK	7	55242466	55242480	GAATTAAGAGAAGCA	-	7:g.55242466_55242480del	ENST00000275493.2:c.2236_2250del	0.15		161	931		313	8	19/28
GENIE Cohort v8.0-public	GENIE-MSK-P-0009164-T01-IM5	Lung Adenocarcinoma	E746_A750del	OncoKB: Oncogenic, level_1;CIViC: Predictive: 2;MyCancerGenome: not present;CancerHotspot: yes;3DHotspot: no	MutationAssessor: NA;SIFT: NA;Polyphen-2: NA	In_Frame_Del	DEL	diploid		SOMATIC	NA	MSK	7	55242466	55242480	GAATTAAGAGAAGCA	-	7:g.55242466_55242480del	ENST00000275493.2:c.2236_2250del	0.09		92	966		313	2	19/28
GENIE Cohort v8.0-public	GENIE-MSK-P-0016068-T01-IM6	Lung Adenocarcinoma	E746_A750del	OncoKB: Oncogenic, level_1;CIViC: Predictive: 2;MyCancerGenome: not present;CancerHotspot: yes;3DHotspot: no	MutationAssessor: NA;SIFT: NA;Polyphen-2: NA	In_Frame_Del	DEL	diploid		SOMATIC	NA	MSK	7	55242466	55242480	GAATTAAGAGAAGCA	-	7:g.55242466_55242480del	ENST00000275493.2:c.2236_2250del	0.26		146	411		313	4	19/28
GENIE Cohort v8.0-public	GENIE-MSK-P-0012602-T01-IM5	Lung Adenocarcinoma	E746_A750del	OncoKB: Oncogenic, level_1;CIViC: Predictive: 2;MyCancerGenome: not present;CancerHotspot: yes;3DHotspot: no	MutationAssessor: NA;SIFT: NA;Polyphen-2: NA	In_Frame_Del	DEL	amp		SOMATIC	NA	MSK	7	55242466	55242480	GAATTAAGAGAAGCA	-	7:g.55242466_55242480del	ENST00000275493.2:c.2236_2250del	0.73		1908	708		313	5	19/28
GENIE Cohort v8.0-public	GENIE-MSK-P-0009824-T01-IM5	Lung Adenocarcinoma	E746_A750del	OncoKB: Oncogenic, level_1;CIViC: Predictive: 2;MyCancerGenome: not present;CancerHotspot: yes;3DHotspot: no	MutationAssessor: NA;SIFT: NA;Polyphen-2: NA	In_Frame_Del	DEL	diploid		SOMATIC	NA	MSK	7	55242466	55242480	GAATTAAGAGAAGCA	-	7:g.55242466_55242480del	ENST00000275493.2:c.2236_2250del	0.49		632	661		313	9	19/28
GENIE Cohort v8.0-public	GENIE-MSK-P-0009172-T01-IM5	Lung Adenocarcinoma	E746_A750del	OncoKB: Oncogenic, level_1;CIViC: Predictive: 2;MyCancerGenome: not present;CancerHotspot: yes;3DHotspot: no	MutationAssessor: NA;SIFT: NA;Polyphen-2: NA	In_Frame_Del	DEL	diploid		SOMATIC	NA	MSK	7	55242466	55242480	GAATTAAGAGAAGCA	-	7:g.55242466_55242480del	ENST00000275493.2:c.2236_2250del	0.12		131	965		313	2	19/28
GENIE Cohort v8.0-public	GENIE-MSK-P-0010359-T01-IM5	Lung Adenocarcinoma	E746_A750del	OncoKB: Oncogenic, level_1;CIViC: Predictive: 2;MyCancerGenome: not present;CancerHotspot: yes;3DHotspot: no	MutationAssessor: NA;SIFT: NA;Polyphen-2: NA	In_Frame_Del	DEL	diploid		SOMATIC	NA	MSK	7	55242466	55242480	GAATTAAGAGAAGCA	-	7:g.55242466_55242480del	ENST00000275493.2:c.2236_2250del	0.06		43	681		313	3	19/28
GENIE Cohort v8.0-public	GENIE-MSK-P-0012160-T01-IM5	Lung Adenocarcinoma	E746_A750del	OncoKB: Oncogenic, level_1;CIViC: Predictive: 2;MyCancerGenome: not present;CancerHotspot: yes;3DHotspot: no	MutationAssessor: NA;SIFT: NA;Polyphen-2: NA	In_Frame_Del	DEL	diploid		SOMATIC	NA	MSK	7	55242466	55242480	GAATTAAGAGAAGCA	-	7:g.55242466_55242480del	ENST00000275493.2:c.2236_2250del	0.42		426	584		313	1	19/28
GENIE Cohort v8.0-public	GENIE-MSK-P-0012160-T02-IM5	Lung Adenocarcinoma	E746_A750del	OncoKB: Oncogenic, level_1;CIViC: Predictive: 2;MyCancerGenome: not present;CancerHotspot: yes;3DHotspot: no	MutationAssessor: NA;SIFT: NA;Polyphen-2: NA	In_Frame_Del	DEL	diploid		SOMATIC	NA	MSK	7	55242466	55242480	GAATTAAGAGAAGCA	-	7:g.55242466_55242480del	ENST00000275493.2:c.2236_2250del	0.33		263	524		313	1	19/28
GENIE Cohort v8.0-public	GENIE-MSK-P-0012160-T03-IM6	Lung Adenocarcinoma	E746_A750del	OncoKB: Oncogenic, level_1;CIViC: Predictive: 2;MyCancerGenome: not present;CancerHotspot: yes;3DHotspot: no	MutationAssessor: NA;SIFT: NA;Polyphen-2: NA	In_Frame_Del	DEL	diploid		SOMATIC	NA	MSK	7	55242466	55242480	GAATTAAGAGAAGCA	-	7:g.55242466_55242480del	ENST00000275493.2:c.2236_2250del	0.18		165	772		313	1	19/28
GENIE Cohort v8.0-public	GENIE-MSK-P-0012592-T01-IM5	Lung Adenocarcinoma	E746_A750del	OncoKB: Oncogenic, level_1;CIViC: Predictive: 2;MyCancerGenome: not present;CancerHotspot: yes;3DHotspot: no	MutationAssessor: NA;SIFT: NA;Polyphen-2: NA	In_Frame_Del	DEL	diploid		SOMATIC	NA	MSK	7	55242466	55242480	GAATTAAGAGAAGCA	-	7:g.55242466_55242480del	ENST00000275493.2:c.2236_2250del	0.33		431	869		313	2	19/28
GENIE Cohort v8.0-public	GENIE-MSK-P-0012595-T02-IM5	Lung Adenocarcinoma	E746_A750del	OncoKB: Oncogenic, level_1;CIViC: Predictive: 2;MyCancerGenome: not present;CancerHotspot: yes;3DHotspot: no	MutationAssessor: NA;SIFT: NA;Polyphen-2: NA	In_Frame_Del	DEL	diploid		SOMATIC	NA	MSK	7	55242466	55242480	GAATTAAGAGAAGCA	-	7:g.55242466_55242480del	ENST00000275493.2:c.2236_2250del	0.11		107	899		313	3	19/28
GENIE Cohort v8.0-public	GENIE-MSK-P-0015921-T01-IM6	Lung Adenocarcinoma	E746_A750del	OncoKB: Oncogenic, level_1;CIViC: Predictive: 2;MyCancerGenome: not present;CancerHotspot: yes;3DHotspot: no	MutationAssessor: NA;SIFT: NA;Polyphen-2: NA	In_Frame_Del	DEL	diploid		SOMATIC	NA	MSK	7	55242466	55242480	GAATTAAGAGAAGCA	-	7:g.55242466_55242480del	ENST00000275493.2:c.2236_2250del	0.22		249	889		313	4	19/28
GENIE Cohort v8.0-public	GENIE-MSK-P-0015921-T02-IM6	Lung Adenocarcinoma	E746_A750del	OncoKB: Oncogenic, level_1;CIViC: Predictive: 2;MyCancerGenome: not present;CancerHotspot: yes;3DHotspot: no	MutationAssessor: NA;SIFT: NA;Polyphen-2: NA	In_Frame_Del	DEL	diploid		SOMATIC	NA	MSK	7	55242466	55242480	GAATTAAGAGAAGCA	-	7:g.55242466_55242480del	ENST00000275493.2:c.2236_2250del	0.3		264	630		313	3	19/28
GENIE Cohort v8.0-public	GENIE-MSK-P-0015921-T03-IM6	Lung Adenocarcinoma	E746_A750del	OncoKB: Oncogenic, level_1;CIViC: Predictive: 2;MyCancerGenome: not present;CancerHotspot: yes;3DHotspot: no	MutationAssessor: NA;SIFT: NA;Polyphen-2: NA	In_Frame_Del	DEL	amp		SOMATIC	NA	MSK	7	55242466	55242480	GAATTAAGAGAAGCA	-	7:g.55242466_55242480del	ENST00000275493.2:c.2236_2250del	0.66		1144	593		313	5	19/28
GENIE Cohort v8.0-public	GENIE-MSK-P-0015921-T08-IM6	Lung Adenocarcinoma	E746_A750del	OncoKB: Oncogenic, level_1;CIViC: Predictive: 2;MyCancerGenome: not present;CancerHotspot: yes;3DHotspot: no	MutationAssessor: NA;SIFT: NA;Polyphen-2: NA	In_Frame_Del	DEL	diploid		SOMATIC	NA	MSK	7	55242466	55242480	GAATTAAGAGAAGCA	-	7:g.55242466_55242480del	ENST00000275493.2:c.2236_2250del	0.77		37	11		313	8	19/28
GENIE Cohort v8.0-public	GENIE-MSK-P-0013748-T01-IM5	Lung Adenocarcinoma	E746_A750del	OncoKB: Oncogenic, level_1;CIViC: Predictive: 2;MyCancerGenome: not present;CancerHotspot: yes;3DHotspot: no	MutationAssessor: NA;SIFT: NA;Polyphen-2: NA	In_Frame_Del	DEL	diploid		SOMATIC	NA	MSK	7	55242466	55242480	GAATTAAGAGAAGCA	-	7:g.55242466_55242480del	ENST00000275493.2:c.2236_2250del	0.11		135	1067		313	3	19/28
GENIE Cohort v8.0-public	GENIE-MSK-P-0012850-T01-IM5	Lung Adenocarcinoma	E746_A750del	OncoKB: Oncogenic, level_1;CIViC: Predictive: 2;MyCancerGenome: not present;CancerHotspot: yes;3DHotspot: no	MutationAssessor: NA;SIFT: NA;Polyphen-2: NA	In_Frame_Del	DEL	diploid		SOMATIC	NA	MSK	7	55242466	55242480	GAATTAAGAGAAGCA	-	7:g.55242466_55242480del	ENST00000275493.2:c.2236_2250del	0.06		44	749		313	2	19/28
GENIE Cohort v8.0-public	GENIE-MSK-P-0012850-T02-IM6	Lung Adenocarcinoma	E746_A750del	OncoKB: Oncogenic, level_1;CIViC: Predictive: 2;MyCancerGenome: not present;CancerHotspot: yes;3DHotspot: no	MutationAssessor: NA;SIFT: NA;Polyphen-2: NA	In_Frame_Del	DEL	diploid		SOMATIC	NA	MSK	7	55242466	55242480	GAATTAAGAGAAGCA	-	7:g.55242466_55242480del	ENST00000275493.2:c.2236_2250del	0.39		320	509		313	4	19/28
GENIE Cohort v8.0-public	GENIE-MSK-P-0013484-T01-IM5	Lung Adenocarcinoma	E746_A750del	OncoKB: Oncogenic, level_1;CIViC: Predictive: 2;MyCancerGenome: not present;CancerHotspot: yes;3DHotspot: no	MutationAssessor: NA;SIFT: NA;Polyphen-2: NA	In_Frame_Del	DEL	diploid		SOMATIC	NA	MSK	7	55242466	55242480	GAATTAAGAGAAGCA	-	7:g.55242466_55242480del	ENST00000275493.2:c.2236_2250del	0.67		1018	507		313	8	19/28
GENIE Cohort v8.0-public	GENIE-MSK-P-0013484-T02-IM6	Lung Adenocarcinoma	E746_A750del	OncoKB: Oncogenic, level_1;CIViC: Predictive: 2;MyCancerGenome: not present;CancerHotspot: yes;3DHotspot: no	MutationAssessor: NA;SIFT: NA;Polyphen-2: NA	In_Frame_Del	DEL	diploid		SOMATIC	NA	MSK	7	55242466	55242480	GAATTAAGAGAAGCA	-	7:g.55242466_55242480del	ENST00000275493.2:c.2236_2250del	0.63		702	420		313	10	19/28
GENIE Cohort v8.0-public	GENIE-MSK-P-0013484-T03-IM6	Small Cell Lung Cancer	E746_A750del	OncoKB: Oncogenic, level_3b;CIViC: Predictive: 2;MyCancerGenome: not present;CancerHotspot: yes;3DHotspot: no	MutationAssessor: NA;SIFT: NA;Polyphen-2: NA	In_Frame_Del	DEL	diploid		SOMATIC	NA	MSK	7	55242466	55242480	GAATTAAGAGAAGCA	-	7:g.55242466_55242480del	ENST00000275493.2:c.2236_2250del	0.45		415	516		313	12	19/28
GENIE Cohort v8.0-public	GENIE-MSK-P-0011133-T01-IM5	Lung Adenocarcinoma	E746_A750del	OncoKB: Oncogenic, level_1;CIViC: Predictive: 2;MyCancerGenome: not present;CancerHotspot: yes;3DHotspot: no	MutationAssessor: NA;SIFT: NA;Polyphen-2: NA	In_Frame_Del	DEL	diploid		SOMATIC	NA	MSK	7	55242466	55242480	GAATTAAGAGAAGCA	-	7:g.55242466_55242480del	ENST00000275493.2:c.2236_2250del	0.29		470	1161		313	2	19/28
GENIE Cohort v8.0-public	GENIE-MSK-P-0014948-T01-IM6	Lung Adenocarcinoma	E746_A750del	OncoKB: Oncogenic, level_1;CIViC: Predictive: 2;MyCancerGenome: not present;CancerHotspot: yes;3DHotspot: no	MutationAssessor: NA;SIFT: NA;Polyphen-2: NA	In_Frame_Del	DEL	diploid		SOMATIC	NA	MSK	7	55242466	55242480	GAATTAAGAGAAGCA	-	7:g.55242466_55242480del	ENST00000275493.2:c.2236_2250del	0.18		175	796		313	2	19/28
GENIE Cohort v8.0-public	GENIE-MSK-P-0009655-T01-IM5	Lung Adenocarcinoma	E746_A750del	OncoKB: Oncogenic, level_1;CIViC: Predictive: 2;MyCancerGenome: not present;CancerHotspot: yes;3DHotspot: no	MutationAssessor: NA;SIFT: NA;Polyphen-2: NA	In_Frame_Del	DEL	amp		SOMATIC	NA	MSK	7	55242466	55242480	GAATTAAGAGAAGCA	-	7:g.55242466_55242480del	ENST00000275493.2:c.2236_2250del	0.54		1136	951		313	3	19/28
GENIE Cohort v8.0-public	GENIE-MSK-P-0010750-T01-IM5	Lung Adenocarcinoma	E746_A750del	OncoKB: Oncogenic, level_1;CIViC: Predictive: 2;MyCancerGenome: not present;CancerHotspot: yes;3DHotspot: no	MutationAssessor: NA;SIFT: NA;Polyphen-2: NA	In_Frame_Del	DEL	amp		SOMATIC	NA	MSK	7	55242466	55242480	GAATTAAGAGAAGCA	-	7:g.55242466_55242480del	ENST00000275493.2:c.2236_2250del	0.37		475	822		313	8	19/28
GENIE Cohort v8.0-public	GENIE-MSK-P-0014181-T01-IM6	Lung Adenocarcinoma	E746_A750del	OncoKB: Oncogenic, level_1;CIViC: Predictive: 2;MyCancerGenome: not present;CancerHotspot: yes;3DHotspot: no	MutationAssessor: NA;SIFT: NA;Polyphen-2: NA	In_Frame_Del	DEL	diploid		SOMATIC	NA	MSK	7	55242466	55242480	GAATTAAGAGAAGCA	-	7:g.55242466_55242480del	ENST00000275493.2:c.2236_2250del	0.34		163	323		313	6	19/28
GENIE Cohort v8.0-public	GENIE-MSK-P-0008078-T01-IM5	Lung Adenocarcinoma	E746_A750del	OncoKB: Oncogenic, level_1;CIViC: Predictive: 2;MyCancerGenome: not present;CancerHotspot: yes;3DHotspot: no	MutationAssessor: NA;SIFT: NA;Polyphen-2: NA	In_Frame_Del	DEL	diploid		SOMATIC	NA	MSK	7	55242466	55242480	GAATTAAGAGAAGCA	-	7:g.55242466_55242480del	ENST00000275493.2:c.2236_2250del	0.46		594	694		313	7	19/28
GENIE Cohort v8.0-public	GENIE-MSK-P-0011234-T01-IM5	Lung Adenocarcinoma	E746_A750del	OncoKB: Oncogenic, level_1;CIViC: Predictive: 2;MyCancerGenome: not present;CancerHotspot: yes;3DHotspot: no	MutationAssessor: NA;SIFT: NA;Polyphen-2: NA	In_Frame_Del	DEL	diploid		SOMATIC	NA	MSK	7	55242466	55242480	GAATTAAGAGAAGCA	-	7:g.55242466_55242480del	ENST00000275493.2:c.2236_2250del	0.17		119	584		313	2	19/28
GENIE Cohort v8.0-public	GENIE-MSK-P-0011234-T02-IM5	Lung Adenocarcinoma	E746_A750del	OncoKB: Oncogenic, level_1;CIViC: Predictive: 2;MyCancerGenome: not present;CancerHotspot: yes;3DHotspot: no	MutationAssessor: NA;SIFT: NA;Polyphen-2: NA	In_Frame_Del	DEL	diploid		SOMATIC	NA	MSK	7	55242466	55242480	GAATTAAGAGAAGCA	-	7:g.55242466_55242480del	ENST00000275493.2:c.2236_2250del	0.17		164	780		313	2	19/28
GENIE Cohort v8.0-public	GENIE-MSK-P-0015350-T01-IM6	Lung Adenocarcinoma	E746_A750del	OncoKB: Oncogenic, level_1;CIViC: Predictive: 2;MyCancerGenome: not present;CancerHotspot: yes;3DHotspot: no	MutationAssessor: NA;SIFT: NA;Polyphen-2: NA	In_Frame_Del	DEL	diploid		SOMATIC	NA	MSK	7	55242466	55242480	GAATTAAGAGAAGCA	-	7:g.55242466_55242480del	ENST00000275493.2:c.2236_2250del	0.3		174	399		313	2	19/28
GENIE Cohort v8.0-public	GENIE-MSK-P-0015350-T03-IM6	Lung Adenocarcinoma	E746_A750del	OncoKB: Oncogenic, level_1;CIViC: Predictive: 2;MyCancerGenome: not present;CancerHotspot: yes;3DHotspot: no	MutationAssessor: NA;SIFT: NA;Polyphen-2: NA	In_Frame_Del	DEL	amp		SOMATIC	NA	MSK	7	55242466	55242480	GAATTAAGAGAAGCA	-	7:g.55242466_55242480del	ENST00000275493.2:c.2236_2250del	0.78		620	172		313	3	19/28
GENIE Cohort v8.0-public	GENIE-VICC-489094-unk-1	Lung Adenocarcinoma	E746_A750del	OncoKB: Oncogenic, level_1;CIViC: Predictive: 2;MyCancerGenome: not present;CancerHotspot: yes;3DHotspot: no	MutationAssessor: NA;SIFT: NA;Polyphen-2: NA	In_Frame_Del	DEL			NA	NA	VICC	7	55242466	55242480	GAATTAAGAGAAGCA	-	7:g.55242466_55242480del	ENST00000275493.2:c.2236_2250del	0.4		2239	3375			2	19/28
GENIE Cohort v8.0-public	GENIE-DFCI-002918-4016	Lung Adenocarcinoma	E746_A750del	OncoKB: Oncogenic, level_1;CIViC: Predictive: 2;MyCancerGenome: not present;CancerHotspot: yes;3DHotspot: no	MutationAssessor: NA;SIFT: NA;Polyphen-2: NA	In_Frame_Del	DEL	gain		NA	NA	DFCI	7	55242466	55242480	GAATTAAGAGAAGCA	-	7:g.55242466_55242480del	ENST00000275493.2:c.2236_2250del	0.35		55	103			14	19/28
GENIE Cohort v8.0-public	GENIE-DFCI-004350-11224	Lung Adenocarcinoma	E746_A750del	OncoKB: Oncogenic, level_1;CIViC: Predictive: 2;MyCancerGenome: not present;CancerHotspot: yes;3DHotspot: no	MutationAssessor: NA;SIFT: NA;Polyphen-2: NA	In_Frame_Del	DEL	gain		NA	NA	DFCI	7	55242466	55242480	GAATTAAGAGAAGCA	-	7:g.55242466_55242480del	ENST00000275493.2:c.2236_2250del	0.07		37	506			5	19/28
GENIE Cohort v8.0-public	GENIE-DFCI-000596-7831	Lung Adenocarcinoma	E746_A750del	OncoKB: Oncogenic, level_1;CIViC: Predictive: 2;MyCancerGenome: not present;CancerHotspot: yes;3DHotspot: no	MutationAssessor: NA;SIFT: NA;Polyphen-2: NA	In_Frame_Del	DEL	gain		NA	NA	DFCI	7	55242466	55242480	GAATTAAGAGAAGCA	-	7:g.55242466_55242480del	ENST00000275493.2:c.2236_2250del	0.36		140	244			9	19/28
GENIE Cohort v8.0-public	GENIE-DFCI-006251-11099	Lung Adenocarcinoma	E746_A750del	OncoKB: Oncogenic, level_1;CIViC: Predictive: 2;MyCancerGenome: not present;CancerHotspot: yes;3DHotspot: no	MutationAssessor: NA;SIFT: NA;Polyphen-2: NA	In_Frame_Del	DEL	gain		NA	NA	DFCI	7	55242466	55242480	GAATTAAGAGAAGCA	-	7:g.55242466_55242480del	ENST00000275493.2:c.2236_2250del	0.21		167	645			8	19/28
GENIE Cohort v8.0-public	GENIE-DFCI-007822-5452	Lung Adenocarcinoma	E746_A750del	OncoKB: Oncogenic, level_1;CIViC: Predictive: 2;MyCancerGenome: not present;CancerHotspot: yes;3DHotspot: no	MutationAssessor: NA;SIFT: NA;Polyphen-2: NA	In_Frame_Del	DEL	diploid		NA	NA	DFCI	7	55242466	55242480	GAATTAAGAGAAGCA	-	7:g.55242466_55242480del	ENST00000275493.2:c.2236_2250del	0.2		27	105			5	19/28
GENIE Cohort v8.0-public	GENIE-DFCI-007211-7477	Lung Adenocarcinoma	E746_A750del	OncoKB: Oncogenic, level_1;CIViC: Predictive: 2;MyCancerGenome: not present;CancerHotspot: yes;3DHotspot: no	MutationAssessor: NA;SIFT: NA;Polyphen-2: NA	In_Frame_Del	DEL	amp		NA	NA	DFCI	7	55242466	55242480	GAATTAAGAGAAGCA	-	7:g.55242466_55242480del	ENST00000275493.2:c.2236_2250del	0.56		281	225			8	19/28
GENIE Cohort v8.0-public	GENIE-DFCI-011545-11680	Lung Adenocarcinoma	E746_A750del	OncoKB: Oncogenic, level_1;CIViC: Predictive: 2;MyCancerGenome: not present;CancerHotspot: yes;3DHotspot: no	MutationAssessor: NA;SIFT: NA;Polyphen-2: NA	In_Frame_Del	DEL	diploid		NA	NA	DFCI	7	55242466	55242480	GAATTAAGAGAAGCA	-	7:g.55242466_55242480del	ENST00000275493.2:c.2236_2250del	0.11		56	435			4	19/28
GENIE Cohort v8.0-public	GENIE-DFCI-011666-11275	Lung Adenocarcinoma	E746_A750del	OncoKB: Oncogenic, level_1;CIViC: Predictive: 2;MyCancerGenome: not present;CancerHotspot: yes;3DHotspot: no	MutationAssessor: NA;SIFT: NA;Polyphen-2: NA	In_Frame_Del	DEL	diploid		NA	NA	DFCI	7	55242466	55242480	GAATTAAGAGAAGCA	-	7:g.55242466_55242480del	ENST00000275493.2:c.2236_2250del	0.08		40	447			2	19/28
GENIE Cohort v8.0-public	GENIE-UHN-072009-ARC1	Lung Adenocarcinoma	E746_A750del	OncoKB: Oncogenic, level_1;CIViC: Predictive: 2;MyCancerGenome: not present;CancerHotspot: yes;3DHotspot: no	MutationAssessor: NA;SIFT: NA;Polyphen-2: NA	In_Frame_Del	DEL			NA	NA	UHN	7	55242466	55242480	GAATTAAGAGAAGCA	-	7:g.55242466_55242480del	ENST00000275493.2:c.2236_2250del	0.6	0.0013	1796	1174	3	2302	1	19/28
GENIE Cohort v8.0-public	GENIE-JHU-01254-01602	Lung Adenocarcinoma	E746_A750del	OncoKB: Oncogenic, level_1;CIViC: Predictive: 2;MyCancerGenome: not present;CancerHotspot: yes;3DHotspot: no	MutationAssessor: NA;SIFT: NA;Polyphen-2: NA	In_Frame_Del	DEL			NA	NA	JHU	7	55242466	55242480	GAATTAAGAGAAGCA	-	7:g.55242466_55242480del	ENST00000275493.2:c.2236_2250del	0.63		4082	2393			5	19/28
GENIE Cohort v8.0-public	GENIE-JHU-01444-01818	Lung Adenocarcinoma	E746_A750del	OncoKB: Oncogenic, level_1;CIViC: Predictive: 2;MyCancerGenome: not present;CancerHotspot: yes;3DHotspot: no	MutationAssessor: NA;SIFT: NA;Polyphen-2: NA	In_Frame_Del	DEL			NA	NA	JHU	7	55242466	55242480	GAATTAAGAGAAGCA	-	7:g.55242466_55242480del	ENST00000275493.2:c.2236_2250del	0.17		620	2974			2	19/28
GENIE Cohort v8.0-public	GENIE-JHU-01833-02242	Lung Adenocarcinoma	E746_A750del	OncoKB: Oncogenic, level_1;CIViC: Predictive: 2;MyCancerGenome: not present;CancerHotspot: yes;3DHotspot: no	MutationAssessor: NA;SIFT: NA;Polyphen-2: NA	In_Frame_Del	DEL			NA	NA	JHU	7	55242466	55242480	GAATTAAGAGAAGCA	-	7:g.55242466_55242480del	ENST00000275493.2:c.2236_2250del	0.24		787	2483			1	19/28
GENIE Cohort v8.0-public	GENIE-JHU-01894-02310	Adenocarcinoma, NOS	E746_A750del	OncoKB: Oncogenic, level_3b;CIViC: Predictive: 2;MyCancerGenome: not present;CancerHotspot: yes;3DHotspot: no	MutationAssessor: NA;SIFT: NA;Polyphen-2: NA	In_Frame_Del	DEL			NA	NA	JHU	7	55242466	55242480	GAATTAAGAGAAGCA	-	7:g.55242466_55242480del	ENST00000275493.2:c.2236_2250del	0.3		1053	2422			2	19/28
GENIE Cohort v8.0-public	GENIE-JHU-02011-02442	Lung Adenocarcinoma	E746_A750del	OncoKB: Oncogenic, level_1;CIViC: Predictive: 2;MyCancerGenome: not present;CancerHotspot: yes;3DHotspot: no	MutationAssessor: NA;SIFT: NA;Polyphen-2: NA	In_Frame_Del	DEL			NA	NA	JHU	7	55242466	55242480	GAATTAAGAGAAGCA	-	7:g.55242466_55242480del	ENST00000275493.2:c.2236_2250del	0.33		156	318			3	19/28
GENIE Cohort v8.0-public	GENIE-JHU-02011-03169	Lung Adenocarcinoma	E746_A750del	OncoKB: Oncogenic, level_1;CIViC: Predictive: 2;MyCancerGenome: not present;CancerHotspot: yes;3DHotspot: no	MutationAssessor: NA;SIFT: NA;Polyphen-2: NA	In_Frame_Del	DEL			NA	NA	JHU	7	55242466	55242480	GAATTAAGAGAAGCA	-	7:g.55242466_55242480del	ENST00000275493.2:c.2236_2250del	0.36		1696	2987			4	19/28
GENIE Cohort v8.0-public	GENIE-JHU-02012-02443	Lung Adenocarcinoma	E746_A750del	OncoKB: Oncogenic, level_1;CIViC: Predictive: 2;MyCancerGenome: not present;CancerHotspot: yes;3DHotspot: no	MutationAssessor: NA;SIFT: NA;Polyphen-2: NA	In_Frame_Del	DEL			NA	NA	JHU	7	55242466	55242480	GAATTAAGAGAAGCA	-	7:g.55242466_55242480del	ENST00000275493.2:c.2236_2250del	0.4		346	524			2	19/28
GENIE Cohort v8.0-public	GENIE-JHU-02363-02826	Lung Adenocarcinoma	E746_A750del	OncoKB: Oncogenic, level_1;CIViC: Predictive: 2;MyCancerGenome: not present;CancerHotspot: yes;3DHotspot: no	MutationAssessor: NA;SIFT: NA;Polyphen-2: NA	In_Frame_Del	DEL			NA	NA	JHU	7	55242466	55242480	GAATTAAGAGAAGCA	-	7:g.55242466_55242480del	ENST00000275493.2:c.2236_2250del	0.17		620	3032			3	19/28
GENIE Cohort v8.0-public	GENIE-JHU-02556-03042	Lung Adenocarcinoma	E746_A750del	OncoKB: Oncogenic, level_1;CIViC: Predictive: 2;MyCancerGenome: not present;CancerHotspot: yes;3DHotspot: no	MutationAssessor: NA;SIFT: NA;Polyphen-2: NA	In_Frame_Del	DEL			NA	NA	JHU	7	55242466	55242480	GAATTAAGAGAAGCA	-	7:g.55242466_55242480del	ENST00000275493.2:c.2236_2250del	0.41		234	334			2	19/28
GENIE Cohort v8.0-public	GENIE-JHU-02601-03223	Non-Small Cell Lung Cancer	E746_A750del	OncoKB: Oncogenic, level_1;CIViC: Predictive: 2;MyCancerGenome: not present;CancerHotspot: yes;3DHotspot: no	MutationAssessor: NA;SIFT: NA;Polyphen-2: NA	In_Frame_Del	DEL			NA	NA	JHU	7	55242466	55242480	GAATTAAGAGAAGCA	-	7:g.55242466_55242480del	ENST00000275493.2:c.2236_2250del	0.49		3312	3495			2	19/28
GENIE Cohort v8.0-public	GENIE-JHU-02754-03267	Lung Adenocarcinoma	E746_A750del	OncoKB: Oncogenic, level_1;CIViC: Predictive: 2;MyCancerGenome: not present;CancerHotspot: yes;3DHotspot: no	MutationAssessor: NA;SIFT: NA;Polyphen-2: NA	In_Frame_Del	DEL			NA	NA	JHU	7	55242466	55242480	GAATTAAGAGAAGCA	-	7:g.55242466_55242480del	ENST00000275493.2:c.2236_2250del	0.48		2889	3089			3	19/28
GENIE Cohort v8.0-public	GENIE-JHU-02810-03333	Lung Adenocarcinoma	E746_A750del	OncoKB: Oncogenic, level_1;CIViC: Predictive: 2;MyCancerGenome: not present;CancerHotspot: yes;3DHotspot: no	MutationAssessor: NA;SIFT: NA;Polyphen-2: NA	In_Frame_Del	DEL			NA	NA	JHU	7	55242466	55242480	GAATTAAGAGAAGCA	-	7:g.55242466_55242480del	ENST00000275493.2:c.2236_2250del	0.31		1099	2433			1	19/28
GENIE Cohort v8.0-public	GENIE-JHU-03675-04305	Non-Small Cell Lung Cancer	E746_A750del	OncoKB: Oncogenic, level_1;CIViC: Predictive: 2;MyCancerGenome: not present;CancerHotspot: yes;3DHotspot: no	MutationAssessor: NA;SIFT: NA;Polyphen-2: NA	In_Frame_Del	DEL			NA	NA	JHU	7	55242466	55242480	GAATTAAGAGAAGCA	-	7:g.55242466_55242480del	ENST00000275493.2:c.2236_2250del	0.53		1164	1020			8	19/28
GENIE Cohort v8.0-public	GENIE-MSK-P-0017390-T01-IM6	Lung Adenocarcinoma	E746_A750del	OncoKB: Oncogenic, level_1;CIViC: Predictive: 2;MyCancerGenome: not present;CancerHotspot: yes;3DHotspot: no	MutationAssessor: NA;SIFT: NA;Polyphen-2: NA	In_Frame_Del	DEL	diploid		SOMATIC	NA	MSK	7	55242466	55242480	GAATTAAGAGAAGCA	-	7:g.55242466_55242480del	ENST00000275493.2:c.2236_2250del	0.19		237	991		313	2	19/28
GENIE Cohort v8.0-public	GENIE-MSK-P-0017386-T01-IM6	Lung Adenocarcinoma	E746_A750del	OncoKB: Oncogenic, level_1;CIViC: Predictive: 2;MyCancerGenome: not present;CancerHotspot: yes;3DHotspot: no	MutationAssessor: NA;SIFT: NA;Polyphen-2: NA	In_Frame_Del	DEL	amp		SOMATIC	NA	MSK	7	55242466	55242480	GAATTAAGAGAAGCA	-	7:g.55242466_55242480del	ENST00000275493.2:c.2236_2250del	0.51		1022	1000		313	3	19/28
GENIE Cohort v8.0-public	GENIE-MSK-P-0017386-T02-IM6	Lung Adenocarcinoma	E746_A750del	OncoKB: Oncogenic, level_1;CIViC: Predictive: 2;MyCancerGenome: not present;CancerHotspot: yes;3DHotspot: no	MutationAssessor: NA;SIFT: NA;Polyphen-2: NA	In_Frame_Del	DEL	amp		SOMATIC	NA	MSK	7	55242466	55242480	GAATTAAGAGAAGCA	-	7:g.55242466_55242480del	ENST00000275493.2:c.2236_2250del	0.64		1385	774		313	5	19/28
GENIE Cohort v8.0-public	GENIE-MSK-P-0019461-T01-IM6	Lung Adenocarcinoma	E746_A750del	OncoKB: Oncogenic, level_1;CIViC: Predictive: 2;MyCancerGenome: not present;CancerHotspot: yes;3DHotspot: no	MutationAssessor: NA;SIFT: NA;Polyphen-2: NA	In_Frame_Del	DEL	diploid		SOMATIC	NA	MSK	7	55242466	55242480	GAATTAAGAGAAGCA	-	7:g.55242466_55242480del	ENST00000275493.2:c.2236_2250del	0.13		113	765		313	3	19/28
GENIE Cohort v8.0-public	GENIE-MSK-P-0019562-T01-IM6	Lung Adenocarcinoma	E746_A750del	OncoKB: Oncogenic, level_1;CIViC: Predictive: 2;MyCancerGenome: not present;CancerHotspot: yes;3DHotspot: no	MutationAssessor: NA;SIFT: NA;Polyphen-2: NA	In_Frame_Del	DEL	diploid		SOMATIC	NA	MSK	7	55242466	55242480	GAATTAAGAGAAGCA	-	7:g.55242466_55242480del	ENST00000275493.2:c.2236_2250del	0.22		199	703		313	6	19/28
GENIE Cohort v8.0-public	GENIE-MSK-P-0018271-T01-IM6	Lung Adenocarcinoma	E746_A750del	OncoKB: Oncogenic, level_1;CIViC: Predictive: 2;MyCancerGenome: not present;CancerHotspot: yes;3DHotspot: no	MutationAssessor: NA;SIFT: NA;Polyphen-2: NA	In_Frame_Del	DEL	diploid		SOMATIC	NA	MSK	7	55242466	55242480	GAATTAAGAGAAGCA	-	7:g.55242466_55242480del	ENST00000275493.2:c.2236_2250del	0.34		391	763		313	10	19/28
GENIE Cohort v8.0-public	GENIE-MSK-P-0019696-T01-IM6	Lung Adenocarcinoma	E746_A750del	OncoKB: Oncogenic, level_1;CIViC: Predictive: 2;MyCancerGenome: not present;CancerHotspot: yes;3DHotspot: no	MutationAssessor: NA;SIFT: NA;Polyphen-2: NA	In_Frame_Del	DEL	diploid		SOMATIC	NA	MSK	7	55242466	55242480	GAATTAAGAGAAGCA	-	7:g.55242466_55242480del	ENST00000275493.2:c.2236_2250del	0.5		542	544		313	5	19/28
GENIE Cohort v8.0-public	GENIE-MSK-P-0020189-T01-IM6	Lung Adenocarcinoma	E746_A750del	OncoKB: Oncogenic, level_1;CIViC: Predictive: 2;MyCancerGenome: not present;CancerHotspot: yes;3DHotspot: no	MutationAssessor: NA;SIFT: NA;Polyphen-2: NA	In_Frame_Del	DEL	diploid		SOMATIC	NA	MSK	7	55242466	55242480	GAATTAAGAGAAGCA	-	7:g.55242466_55242480del	ENST00000275493.2:c.2236_2250del	0.35		244	446		313	6	19/28
GENIE Cohort v8.0-public	GENIE-MSK-P-0007659-T02-IM6	Lung Adenocarcinoma	E746_A750del	OncoKB: Oncogenic, level_1;CIViC: Predictive: 2;MyCancerGenome: not present;CancerHotspot: yes;3DHotspot: no	MutationAssessor: NA;SIFT: NA;Polyphen-2: NA	In_Frame_Del	DEL	diploid		SOMATIC	NA	MSK	7	55242466	55242480	GAATTAAGAGAAGCA	-	7:g.55242466_55242480del	ENST00000275493.2:c.2236_2250del	0.68		550	258		313	4	19/28
GENIE Cohort v8.0-public	GENIE-MSK-P-0017545-T01-IM5	Lung Adenocarcinoma	E746_A750del	OncoKB: Oncogenic, level_1;CIViC: Predictive: 2;MyCancerGenome: not present;CancerHotspot: yes;3DHotspot: no	MutationAssessor: NA;SIFT: NA;Polyphen-2: NA	In_Frame_Del	DEL	diploid		SOMATIC	NA	MSK	7	55242466	55242480	GAATTAAGAGAAGCA	-	7:g.55242466_55242480del	ENST00000275493.2:c.2236_2250del	0.31		307	688		313	8	19/28
GENIE Cohort v8.0-public	GENIE-DFCI-035254-116367	Lung Adenocarcinoma	E746_A750del	OncoKB: Oncogenic, level_1;CIViC: Predictive: 2;MyCancerGenome: not present;CancerHotspot: yes;3DHotspot: no	MutationAssessor: NA;SIFT: NA;Polyphen-2: NA	In_Frame_Del	DEL	amp		NA	NA	DFCI	7	55242466	55242480	GAATTAAGAGAAGCA	-	7:g.55242466_55242480del	ENST00000275493.2:c.2236_2250del	0.77		1601	474			15	19/28
GENIE Cohort v8.0-public	GENIE-DFCI-052568-250257	Lung Adenocarcinoma	E746_A750del	OncoKB: Oncogenic, level_1;CIViC: Predictive: 2;MyCancerGenome: not present;CancerHotspot: yes;3DHotspot: no	MutationAssessor: NA;SIFT: NA;Polyphen-2: NA	In_Frame_Del	DEL	gain		NA	NA	DFCI	7	55242466	55242480	GAATTAAGAGAAGCA	-	7:g.55242466_55242480del	ENST00000275493.2:c.2236_2250del	0.32		121	260			11	19/28
GENIE Cohort v8.0-public	GENIE-DFCI-032806-158188	Lung Adenocarcinoma	E746_A750del	OncoKB: Oncogenic, level_1;CIViC: Predictive: 2;MyCancerGenome: not present;CancerHotspot: yes;3DHotspot: no	MutationAssessor: NA;SIFT: NA;Polyphen-2: NA	In_Frame_Del	DEL	diploid		NA	NA	DFCI	7	55242466	55242480	GAATTAAGAGAAGCA	-	7:g.55242466_55242480del	ENST00000275493.2:c.2236_2250del	0.1		24	226			6	19/28
GENIE Cohort v8.0-public	GENIE-DFCI-051192-250243	Lung Adenocarcinoma	E746_A750del	OncoKB: Oncogenic, level_1;CIViC: Predictive: 2;MyCancerGenome: not present;CancerHotspot: yes;3DHotspot: no	MutationAssessor: NA;SIFT: NA;Polyphen-2: NA	In_Frame_Del	DEL	gain		NA	NA	DFCI	7	55242466	55242480	GAATTAAGAGAAGCA	-	7:g.55242466_55242480del	ENST00000275493.2:c.2236_2250del	0.27		70	189			8	19/28
GENIE Cohort v8.0-public	GENIE-VICC-803891-unk-1	Lung Adenocarcinoma	E746_A750del	OncoKB: Oncogenic, level_1;CIViC: Predictive: 2;MyCancerGenome: not present;CancerHotspot: yes;3DHotspot: no	MutationAssessor: NA;SIFT: NA;Polyphen-2: NA	In_Frame_Del	DEL			NA	NA	VICC	7	55242466	55242480	GAATTAAGAGAAGCA	-	7:g.55242466_55242480del	ENST00000275493.2:c.2236_2250del	0.62		8801	5403			1	19/28
GENIE Cohort v8.0-public	GENIE-DFCI-094300-436885	Lung Adenocarcinoma	E746_A750del	OncoKB: Oncogenic, level_1;CIViC: Predictive: 2;MyCancerGenome: not present;CancerHotspot: yes;3DHotspot: no	MutationAssessor: NA;SIFT: NA;Polyphen-2: NA	In_Frame_Del	DEL	gain		NA	NA	DFCI	7	55242466	55242480	GAATTAAGAGAAGCA	-	7:g.55242466_55242480del	ENST00000275493.2:c.2236_2250del	0.36		108	194			15	19/28
GENIE Cohort v8.0-public	GENIE-DFCI-094300-1469640	Lung Adenocarcinoma	E746_A750del	OncoKB: Oncogenic, level_1;CIViC: Predictive: 2;MyCancerGenome: not present;CancerHotspot: yes;3DHotspot: no	MutationAssessor: NA;SIFT: NA;Polyphen-2: NA	In_Frame_Del	DEL	diploid		NA	NA	DFCI	7	55242466	55242480	GAATTAAGAGAAGCA	-	7:g.55242466_55242480del	ENST00000275493.2:c.2236_2250del	0.16		49	255			17	19/28
GENIE Cohort v8.0-public	GENIE-DFCI-080871-350612	Lung Adenocarcinoma	E746_A750del	OncoKB: Oncogenic, level_1;CIViC: Predictive: 2;MyCancerGenome: not present;CancerHotspot: yes;3DHotspot: no	MutationAssessor: NA;SIFT: NA;Polyphen-2: NA	In_Frame_Del	DEL	gain		NA	NA	DFCI	7	55242466	55242480	GAATTAAGAGAAGCA	-	7:g.55242466_55242480del	ENST00000275493.2:c.2236_2250del	0.44		206	263			4	19/28
GENIE Cohort v8.0-public	GENIE-DFCI-008085-8477	Lung Adenocarcinoma	E746_A750del	OncoKB: Oncogenic, level_1;CIViC: Predictive: 2;MyCancerGenome: not present;CancerHotspot: yes;3DHotspot: no	MutationAssessor: NA;SIFT: NA;Polyphen-2: NA	In_Frame_Del	DEL	diploid		NA	NA	DFCI	7	55242466	55242480	GAATTAAGAGAAGCA	-	7:g.55242466_55242480del	ENST00000275493.2:c.2236_2250del	0.2		67	270			9	19/28
GENIE Cohort v8.0-public	GENIE-DFCI-008085-11361	Lung Adenocarcinoma	E746_A750del	OncoKB: Oncogenic, level_1;CIViC: Predictive: 2;MyCancerGenome: not present;CancerHotspot: yes;3DHotspot: no	MutationAssessor: NA;SIFT: NA;Polyphen-2: NA	In_Frame_Del	DEL	gain		NA	NA	DFCI	7	55242466	55242480	GAATTAAGAGAAGCA	-	7:g.55242466_55242480del	ENST00000275493.2:c.2236_2250del	0.49		321	336			8	19/28
GENIE Cohort v8.0-public	GENIE-DFCI-008085-2149718	Non-Small Cell Lung Cancer	E746_A750del	OncoKB: Oncogenic, level_1;CIViC: Predictive: 2;MyCancerGenome: not present;CancerHotspot: yes;3DHotspot: no	MutationAssessor: NA;SIFT: NA;Polyphen-2: NA	In_Frame_Del	DEL	diploid		NA	NA	DFCI	7	55242466	55242480	GAATTAAGAGAAGCA	-	7:g.55242466_55242480del	ENST00000275493.2:c.2236_2250del	0.13		29	196			8	19/28
GENIE Cohort v8.0-public	GENIE-DFCI-090533-332631	Adenocarcinoma, NOS	E746_A750del	OncoKB: Oncogenic, level_3b;CIViC: Predictive: 2;MyCancerGenome: not present;CancerHotspot: yes;3DHotspot: no	MutationAssessor: NA;SIFT: NA;Polyphen-2: NA	In_Frame_Del	DEL	gain		NA	NA	DFCI	7	55242466	55242480	GAATTAAGAGAAGCA	-	7:g.55242466_55242480del	ENST00000275493.2:c.2236_2250del	0.27		92	249			9	19/28
GENIE Cohort v8.0-public	GENIE-DFCI-081731-1252050	Lung Adenocarcinoma	E746_A750del	OncoKB: Oncogenic, level_1;CIViC: Predictive: 2;MyCancerGenome: not present;CancerHotspot: yes;3DHotspot: no	MutationAssessor: NA;SIFT: NA;Polyphen-2: NA	In_Frame_Del	DEL	diploid		NA	NA	DFCI	7	55242466	55242480	GAATTAAGAGAAGCA	-	7:g.55242466_55242480del	ENST00000275493.2:c.2236_2250del	0.05		14	264			11	19/28
GENIE Cohort v8.0-public	GENIE-DFCI-081731-757717	Lung Adenocarcinoma	E746_A750del	OncoKB: Oncogenic, level_1;CIViC: Predictive: 2;MyCancerGenome: not present;CancerHotspot: yes;3DHotspot: no	MutationAssessor: NA;SIFT: NA;Polyphen-2: NA	In_Frame_Del	DEL	diploid		NA	NA	DFCI	7	55242466	55242480	GAATTAAGAGAAGCA	-	7:g.55242466_55242480del	ENST00000275493.2:c.2236_2250del	0.02		6	244			10	19/28
GENIE Cohort v8.0-public	GENIE-DFCI-081731-2021478	Lung Adenocarcinoma	E746_A750del	OncoKB: Oncogenic, level_1;CIViC: Predictive: 2;MyCancerGenome: not present;CancerHotspot: yes;3DHotspot: no	MutationAssessor: NA;SIFT: NA;Polyphen-2: NA	In_Frame_Del	DEL	gain		NA	NA	DFCI	7	55242466	55242480	GAATTAAGAGAAGCA	-	7:g.55242466_55242480del	ENST00000275493.2:c.2236_2250del	0.08		34	389			11	19/28
GENIE Cohort v8.0-public	GENIE-DFCI-108426-437039	Lung Adenocarcinoma	E746_A750del	OncoKB: Oncogenic, level_1;CIViC: Predictive: 2;MyCancerGenome: not present;CancerHotspot: yes;3DHotspot: no	MutationAssessor: NA;SIFT: NA;Polyphen-2: NA	In_Frame_Del	DEL	gain		NA	NA	DFCI	7	55242466	55242480	GAATTAAGAGAAGCA	-	7:g.55242466_55242480del	ENST00000275493.2:c.2236_2250del	0.15		35	192			10	19/28
GENIE Cohort v8.0-public	GENIE-MSK-P-0021438-T01-IM6	Lung Adenocarcinoma	E746_A750del	OncoKB: Oncogenic, level_1;CIViC: Predictive: 2;MyCancerGenome: not present;CancerHotspot: yes;3DHotspot: no	MutationAssessor: NA;SIFT: NA;Polyphen-2: NA	In_Frame_Del	DEL	diploid		SOMATIC	NA	MSK	7	55242466	55242480	GAATTAAGAGAAGCA	-	7:g.55242466_55242480del	ENST00000275493.2:c.2236_2250del	0.16		117	613		313	4	19/28
GENIE Cohort v8.0-public	GENIE-MSK-P-0021626-T02-IM6	Lung Adenocarcinoma	E746_A750del	OncoKB: Oncogenic, level_1;CIViC: Predictive: 2;MyCancerGenome: not present;CancerHotspot: yes;3DHotspot: no	MutationAssessor: NA;SIFT: NA;Polyphen-2: NA	In_Frame_Del	DEL	diploid		SOMATIC	NA	MSK	7	55242466	55242480	GAATTAAGAGAAGCA	-	7:g.55242466_55242480del	ENST00000275493.2:c.2236_2250del	0.27		318	873		313	1	19/28
GENIE Cohort v8.0-public	GENIE-MSK-P-0021630-T01-IM6	Lung Adenocarcinoma	E746_A750del	OncoKB: Oncogenic, level_1;CIViC: Predictive: 2;MyCancerGenome: not present;CancerHotspot: yes;3DHotspot: no	MutationAssessor: NA;SIFT: NA;Polyphen-2: NA	In_Frame_Del	DEL	diploid		SOMATIC	NA	MSK	7	55242466	55242480	GAATTAAGAGAAGCA	-	7:g.55242466_55242480del	ENST00000275493.2:c.2236_2250del	0.18		77	360		313	7	19/28
GENIE Cohort v8.0-public	GENIE-MSK-P-0021630-T02-IM6	Lung Adenocarcinoma	E746_A750del	OncoKB: Oncogenic, level_1;CIViC: Predictive: 2;MyCancerGenome: not present;CancerHotspot: yes;3DHotspot: no	MutationAssessor: NA;SIFT: NA;Polyphen-2: NA	In_Frame_Del	DEL	diploid		SOMATIC	NA	MSK	7	55242466	55242480	GAATTAAGAGAAGCA	-	7:g.55242466_55242480del	ENST00000275493.2:c.2236_2250del	0.07		46	643		313	5	19/28
GENIE Cohort v8.0-public	GENIE-MSK-P-0022491-T01-IM6	Lung Adenocarcinoma	E746_A750del	OncoKB: Oncogenic, level_1;CIViC: Predictive: 2;MyCancerGenome: not present;CancerHotspot: yes;3DHotspot: no	MutationAssessor: NA;SIFT: NA;Polyphen-2: NA	In_Frame_Del	DEL	diploid		SOMATIC	NA	MSK	7	55242466	55242480	GAATTAAGAGAAGCA	-	7:g.55242466_55242480del	ENST00000275493.2:c.2236_2250del	0.21		184	696		313	3	19/28
GENIE Cohort v8.0-public	GENIE-MSK-P-0022777-T01-IM6	Lung Adenocarcinoma	E746_A750del	OncoKB: Oncogenic, level_1;CIViC: Predictive: 2;MyCancerGenome: not present;CancerHotspot: yes;3DHotspot: no	MutationAssessor: NA;SIFT: NA;Polyphen-2: NA	In_Frame_Del	DEL	diploid		SOMATIC	NA	MSK	7	55242466	55242480	GAATTAAGAGAAGCA	-	7:g.55242466_55242480del	ENST00000275493.2:c.2236_2250del	0.38		345	563		313	2	19/28
GENIE Cohort v8.0-public	GENIE-MSK-P-0023051-T01-IM6	Lung Adenocarcinoma	E746_A750del	OncoKB: Oncogenic, level_1;CIViC: Predictive: 2;MyCancerGenome: not present;CancerHotspot: yes;3DHotspot: no	MutationAssessor: NA;SIFT: NA;Polyphen-2: NA	In_Frame_Del	DEL	diploid		SOMATIC	NA	MSK	7	55242466	55242480	GAATTAAGAGAAGCA	-	7:g.55242466_55242480del	ENST00000275493.2:c.2236_2250del	0.09		46	477		313	3	19/28
GENIE Cohort v8.0-public	GENIE-MSK-P-0023265-T01-IM6	Lung Adenocarcinoma	E746_A750del	OncoKB: Oncogenic, level_1;CIViC: Predictive: 2;MyCancerGenome: not present;CancerHotspot: yes;3DHotspot: no	MutationAssessor: NA;SIFT: NA;Polyphen-2: NA	In_Frame_Del	DEL	diploid		SOMATIC	NA	MSK	7	55242466	55242480	GAATTAAGAGAAGCA	-	7:g.55242466_55242480del	ENST00000275493.2:c.2236_2250del	0.1		62	590		313	9	19/28
GENIE Cohort v8.0-public	GENIE-MSK-P-0023381-T01-IM6	Lung Adenosquamous Carcinoma	E746_A750del	OncoKB: Oncogenic, level_1;CIViC: Predictive: 2;MyCancerGenome: not present;CancerHotspot: yes;3DHotspot: no	MutationAssessor: NA;SIFT: NA;Polyphen-2: NA	In_Frame_Del	DEL	amp		SOMATIC	NA	MSK	7	55242466	55242480	GAATTAAGAGAAGCA	-	7:g.55242466_55242480del	ENST00000275493.2:c.2236_2250del	0.82		2234	475		313	2	19/28
GENIE Cohort v8.0-public	GENIE-MSK-P-0023422-T01-IM6	Lung Adenocarcinoma	E746_A750del	OncoKB: Oncogenic, level_1;CIViC: Predictive: 2;MyCancerGenome: not present;CancerHotspot: yes;3DHotspot: no	MutationAssessor: NA;SIFT: NA;Polyphen-2: NA	In_Frame_Del	DEL	diploid		SOMATIC	NA	MSK	7	55242466	55242480	GAATTAAGAGAAGCA	-	7:g.55242466_55242480del	ENST00000275493.2:c.2236_2250del	0.39		378	591		313	4	19/28
GENIE Cohort v8.0-public	GENIE-MSK-P-0023574-T01-IM6	Lung Adenocarcinoma	E746_A750del	OncoKB: Oncogenic, level_1;CIViC: Predictive: 2;MyCancerGenome: not present;CancerHotspot: yes;3DHotspot: no	MutationAssessor: NA;SIFT: NA;Polyphen-2: NA	In_Frame_Del	DEL	diploid		SOMATIC	NA	MSK	7	55242466	55242480	GAATTAAGAGAAGCA	-	7:g.55242466_55242480del	ENST00000275493.2:c.2236_2250del	0.77		530	159		313	8	19/28
GENIE Cohort v8.0-public	GENIE-MSK-P-0024356-T01-IM6	Lung Adenocarcinoma	E746_A750del	OncoKB: Oncogenic, level_1;CIViC: Predictive: 2;MyCancerGenome: not present;CancerHotspot: yes;3DHotspot: no	MutationAssessor: NA;SIFT: NA;Polyphen-2: NA	In_Frame_Del	DEL	amp		SOMATIC	NA	MSK	7	55242466	55242480	GAATTAAGAGAAGCA	-	7:g.55242466_55242480del	ENST00000275493.2:c.2236_2250del	0.49		561	576		313	5	19/28
GENIE Cohort v8.0-public	GENIE-MSK-P-0024480-T01-IM6	Lung Adenocarcinoma	E746_A750del	OncoKB: Oncogenic, level_1;CIViC: Predictive: 2;MyCancerGenome: not present;CancerHotspot: yes;3DHotspot: no	MutationAssessor: NA;SIFT: NA;Polyphen-2: NA	In_Frame_Del	DEL	amp		SOMATIC	NA	MSK	7	55242466	55242480	GAATTAAGAGAAGCA	-	7:g.55242466_55242480del	ENST00000275493.2:c.2236_2250del	0.61		784	499		313	7	19/28
GENIE Cohort v8.0-public	GENIE-MSK-P-0024516-T01-IM6	Lung Adenocarcinoma	E746_A750del	OncoKB: Oncogenic, level_1;CIViC: Predictive: 2;MyCancerGenome: not present;CancerHotspot: yes;3DHotspot: no	MutationAssessor: NA;SIFT: NA;Polyphen-2: NA	In_Frame_Del	DEL	diploid		SOMATIC	NA	MSK	7	55242466	55242480	GAATTAAGAGAAGCA	-	7:g.55242466_55242480del	ENST00000275493.2:c.2236_2250del	0.22		221	784		313	7	19/28
GENIE Cohort v8.0-public	GENIE-MSK-P-0024932-T01-IM6	Lung Adenocarcinoma	E746_A750del	OncoKB: Oncogenic, level_1;CIViC: Predictive: 2;MyCancerGenome: not present;CancerHotspot: yes;3DHotspot: no	MutationAssessor: NA;SIFT: NA;Polyphen-2: NA	In_Frame_Del	DEL	diploid		SOMATIC	NA	MSK	7	55242466	55242480	GAATTAAGAGAAGCA	-	7:g.55242466_55242480del	ENST00000275493.2:c.2236_2250del	0.28		128	325		313	6	19/28
GENIE Cohort v8.0-public	GENIE-MSK-P-0025170-T01-IM6	Lung Adenocarcinoma	E746_A750del	OncoKB: Oncogenic, level_1;CIViC: Predictive: 2;MyCancerGenome: not present;CancerHotspot: yes;3DHotspot: no	MutationAssessor: NA;SIFT: NA;Polyphen-2: NA	In_Frame_Del	DEL	diploid		SOMATIC	NA	MSK	7	55242466	55242480	GAATTAAGAGAAGCA	-	7:g.55242466_55242480del	ENST00000275493.2:c.2236_2250del	0.53		237	212		313	5	19/28
GENIE Cohort v8.0-public	GENIE-MSK-P-0025601-T01-IM6	Lung Adenocarcinoma	E746_A750del	OncoKB: Oncogenic, level_1;CIViC: Predictive: 2;MyCancerGenome: not present;CancerHotspot: yes;3DHotspot: no	MutationAssessor: NA;SIFT: NA;Polyphen-2: NA	In_Frame_Del	DEL	diploid		SOMATIC	NA	MSK	7	55242466	55242480	GAATTAAGAGAAGCA	-	7:g.55242466_55242480del	ENST00000275493.2:c.2236_2250del	0.42		522	712		313	3	19/28
GENIE Cohort v8.0-public	GENIE-MSK-P-0025601-T02-IM6	Lung Adenocarcinoma	E746_A750del	OncoKB: Oncogenic, level_1;CIViC: Predictive: 2;MyCancerGenome: not present;CancerHotspot: yes;3DHotspot: no	MutationAssessor: NA;SIFT: NA;Polyphen-2: NA	In_Frame_Del	DEL	diploid		SOMATIC	NA	MSK	7	55242466	55242480	GAATTAAGAGAAGCA	-	7:g.55242466_55242480del	ENST00000275493.2:c.2236_2250del	0.53		699	609		313	4	19/28
GENIE Cohort v8.0-public	GENIE-MSK-P-0025699-T01-IM6	Lung Adenocarcinoma	E746_A750del	OncoKB: Oncogenic, level_1;CIViC: Predictive: 2;MyCancerGenome: not present;CancerHotspot: yes;3DHotspot: no	MutationAssessor: NA;SIFT: NA;Polyphen-2: NA	In_Frame_Del	DEL	diploid		SOMATIC	NA	MSK	7	55242466	55242480	GAATTAAGAGAAGCA	-	7:g.55242466_55242480del	ENST00000275493.2:c.2236_2250del	0.16		155	810		313	7	19/28
GENIE Cohort v8.0-public	GENIE-MSK-P-0025699-T02-IM6	Lung Adenocarcinoma	E746_A750del	OncoKB: Oncogenic, level_1;CIViC: Predictive: 2;MyCancerGenome: not present;CancerHotspot: yes;3DHotspot: no	MutationAssessor: NA;SIFT: NA;Polyphen-2: NA	In_Frame_Del	DEL	diploid		SOMATIC	NA	MSK	7	55242466	55242480	GAATTAAGAGAAGCA	-	7:g.55242466_55242480del	ENST00000275493.2:c.2236_2250del	0.26		120	338		313	9	19/28
GENIE Cohort v8.0-public	GENIE-MSK-P-0025927-T01-IM6	Lung Adenocarcinoma	E746_A750del	OncoKB: Oncogenic, level_1;CIViC: Predictive: 2;MyCancerGenome: not present;CancerHotspot: yes;3DHotspot: no	MutationAssessor: NA;SIFT: NA;Polyphen-2: NA	In_Frame_Del	DEL	diploid		SOMATIC	NA	MSK	7	55242466	55242480	GAATTAAGAGAAGCA	-	7:g.55242466_55242480del	ENST00000275493.2:c.2236_2250del	0.12		95	676		313	5	19/28
GENIE Cohort v8.0-public	GENIE-JHU-03400-03989	Lung Adenocarcinoma	E746_A750del	OncoKB: Oncogenic, level_1;CIViC: Predictive: 2;MyCancerGenome: not present;CancerHotspot: yes;3DHotspot: no	MutationAssessor: NA;SIFT: NA;Polyphen-2: NA	In_Frame_Del	DEL			NA	NA	JHU	7	55242466	55242480	GAATTAAGAGAAGCA	-	7:g.55242466_55242480del	ENST00000275493.2:c.2236_2250del	0.16		419	2223			1	19/28
GENIE Cohort v8.0-public	GENIE-JHU-03417-04009	Lung Adenocarcinoma	E746_A750del	OncoKB: Oncogenic, level_1;CIViC: Predictive: 2;MyCancerGenome: not present;CancerHotspot: yes;3DHotspot: no	MutationAssessor: NA;SIFT: NA;Polyphen-2: NA	In_Frame_Del	DEL			NA	NA	JHU	7	55242466	55242480	GAATTAAGAGAAGCA	-	7:g.55242466_55242480del	ENST00000275493.2:c.2236_2250del	0.78		8293	2284			1	19/28
GENIE Cohort v8.0-public	GENIE-JHU-03480-04080	Lung Adenocarcinoma	E746_A750del	OncoKB: Oncogenic, level_1;CIViC: Predictive: 2;MyCancerGenome: not present;CancerHotspot: yes;3DHotspot: no	MutationAssessor: NA;SIFT: NA;Polyphen-2: NA	In_Frame_Del	DEL			NA	NA	JHU	7	55242466	55242480	GAATTAAGAGAAGCA	-	7:g.55242466_55242480del	ENST00000275493.2:c.2236_2250del	0.46		1617	1883			3	19/28
GENIE Cohort v8.0-public	GENIE-JHU-03495-04095	Lung Adenocarcinoma	E746_A750del	OncoKB: Oncogenic, level_1;CIViC: Predictive: 2;MyCancerGenome: not present;CancerHotspot: yes;3DHotspot: no	MutationAssessor: NA;SIFT: NA;Polyphen-2: NA	In_Frame_Del	DEL			NA	NA	JHU	7	55242466	55242480	GAATTAAGAGAAGCA	-	7:g.55242466_55242480del	ENST00000275493.2:c.2236_2250del	0.32		854	1834			3	19/28
GENIE Cohort v8.0-public	GENIE-JHU-03934-04595	Lung Adenocarcinoma	E746_A750del	OncoKB: Oncogenic, level_1;CIViC: Predictive: 2;MyCancerGenome: not present;CancerHotspot: yes;3DHotspot: no	MutationAssessor: NA;SIFT: NA;Polyphen-2: NA	In_Frame_Del	DEL			NA	NA	JHU	7	55242466	55242480	GAATTAAGAGAAGCA	-	7:g.55242466_55242480del	ENST00000275493.2:c.2236_2250del	0.3		675	1605			2	19/28
GENIE Cohort v8.0-public	GENIE-JHU-04089-04772	Lung Adenocarcinoma	E746_A750del	OncoKB: Oncogenic, level_1;CIViC: Predictive: 2;MyCancerGenome: not present;CancerHotspot: yes;3DHotspot: no	MutationAssessor: NA;SIFT: NA;Polyphen-2: NA	In_Frame_Del	DEL			NA	NA	JHU	7	55242466	55242480	GAATTAAGAGAAGCA	-	7:g.55242466_55242480del	ENST00000275493.2:c.2236_2250del	0.49		3740	3906			3	19/28
GENIE Cohort v8.0-public	GENIE-JHU-04170-04864	Lung Adenocarcinoma	E746_A750del	OncoKB: Oncogenic, level_1;CIViC: Predictive: 2;MyCancerGenome: not present;CancerHotspot: yes;3DHotspot: no	MutationAssessor: NA;SIFT: NA;Polyphen-2: NA	In_Frame_Del	DEL			NA	NA	JHU	7	55242466	55242480	GAATTAAGAGAAGCA	-	7:g.55242466_55242480del	ENST00000275493.2:c.2236_2250del	0.34		942	1840			2	19/28
GENIE Cohort v8.0-public	GENIE-JHU-04299-05004	Lung Adenocarcinoma	E746_A750del	OncoKB: Oncogenic, level_1;CIViC: Predictive: 2;MyCancerGenome: not present;CancerHotspot: yes;3DHotspot: no	MutationAssessor: NA;SIFT: NA;Polyphen-2: NA	In_Frame_Del	DEL			NA	NA	JHU	7	55242466	55242480	GAATTAAGAGAAGCA	-	7:g.55242466_55242480del	ENST00000275493.2:c.2236_2250del	0.37		957	1597			3	19/28
GENIE Cohort v8.0-public	GENIE-WAKE-C1128-01	Lung Adenocarcinoma	E746_A750del	OncoKB: Oncogenic, level_1;CIViC: Predictive: 2;MyCancerGenome: not present;CancerHotspot: yes;3DHotspot: no	MutationAssessor: NA;SIFT: NA;Polyphen-2: NA	In_Frame_Del	DEL			NA	NA	WAKE	7	55242466	55242480	GAATTAAGAGAAGCA	-	7:g.55242466_55242480del	ENST00000275493.2:c.2236_2250del			3738				1	19/28
GENIE Cohort v8.0-public	GENIE-YALE-TPL97-1	Lung Adenocarcinoma	E746_A750del	OncoKB: Oncogenic, level_1;CIViC: Predictive: 2;MyCancerGenome: not present;CancerHotspot: yes;3DHotspot: no	MutationAssessor: NA;SIFT: NA;Polyphen-2: NA	In_Frame_Del	DEL			NA	NA	YALE	7	55242466	55242480	GAATTAAGAGAAGCA	-	7:g.55242466_55242480del	ENST00000275493.2:c.2236_2250del	0.32		2068	4460			3	19/28
GENIE Cohort v8.0-public	GENIE-VHIO-039-001	Lung Adenocarcinoma	E746_A750del	OncoKB: Oncogenic, level_1;CIViC: Predictive: 2;MyCancerGenome: not present;CancerHotspot: yes;3DHotspot: no	MutationAssessor: NA;SIFT: NA;Polyphen-2: NA	In_Frame_Del	DEL			NA	NA	VHIO	7	55242466	55242480	GAATTAAGAGAAGCA	-	7:g.55242466_55242480del	ENST00000275493.2:c.2236_2250del	0.09		728	7264			4	19/28
GENIE Cohort v8.0-public	GENIE-YALE-TPL292-1	Lung Adenocarcinoma	E746_A750del	OncoKB: Oncogenic, level_1;CIViC: Predictive: 2;MyCancerGenome: not present;CancerHotspot: yes;3DHotspot: no	MutationAssessor: NA;SIFT: NA;Polyphen-2: NA	In_Frame_Del	DEL			NA	NA	YALE	7	55242466	55242480	GAATTAAGAGAAGCA	-	7:g.55242466_55242480del	ENST00000275493.2:c.2236_2250del	0.36		3311	5819			3	19/28
GENIE Cohort v8.0-public	GENIE-SCI-0396326662-U02879662_Y2	Lung Adenocarcinoma	E746_A750del	OncoKB: Oncogenic, level_1;CIViC: Predictive: 2;MyCancerGenome: not present;CancerHotspot: yes;3DHotspot: no	MutationAssessor: NA;SIFT: NA;Polyphen-2: NA	In_Frame_Del	DEL			NA	NA	SCI	7	55242466	55242480	GAATTAAGAGAAGCA	-	7:g.55242466_55242480del	ENST00000275493.2:c.2236_2250del	0.44		273	345			14	19/28
GENIE Cohort v8.0-public	GENIE-PHS-db500467-focus-v1	Lung Adenocarcinoma	E746_A750del	OncoKB: Oncogenic, level_1;CIViC: Predictive: 2;MyCancerGenome: not present;CancerHotspot: yes;3DHotspot: no	MutationAssessor: NA;SIFT: NA;Polyphen-2: NA	In_Frame_Del	DEL			NA	NA	PHS	7	55242466	55242480	GAATTAAGAGAAGCA	-	7:g.55242466_55242480del	ENST00000275493.2:c.2236_2250del	0.2		480	1959			1	19/28
GENIE Cohort v8.0-public	GENIE-PHS-a6c547ae-focus-v1	Lung Adenocarcinoma	E746_A750del	OncoKB: Oncogenic, level_1;CIViC: Predictive: 2;MyCancerGenome: not present;CancerHotspot: yes;3DHotspot: no	MutationAssessor: NA;SIFT: NA;Polyphen-2: NA	In_Frame_Del	DEL			NA	NA	PHS	7	55242466	55242480	GAATTAAGAGAAGCA	-	7:g.55242466_55242480del	ENST00000275493.2:c.2236_2250del	0.25		379	1140			1	19/28
GENIE Cohort v8.0-public	GENIE-MSK-P-0026786-T01-IM6	Lung Adenocarcinoma	E746_A750del	OncoKB: Oncogenic, level_1;CIViC: Predictive: 2;MyCancerGenome: not present;CancerHotspot: yes;3DHotspot: no	MutationAssessor: NA;SIFT: NA;Polyphen-2: NA	In_Frame_Del	DEL	diploid		SOMATIC	NA	MSK	7	55242466	55242480	GAATTAAGAGAAGCA	-	7:g.55242466_55242480del	ENST00000275493.2:c.2236_2250del	0.2		104	417		313	2	19/28
GENIE Cohort v8.0-public	GENIE-MSK-P-0028746-T01-IM6	Lung Adenocarcinoma	E746_A750del	OncoKB: Oncogenic, level_1;CIViC: Predictive: 2;MyCancerGenome: not present;CancerHotspot: yes;3DHotspot: no	MutationAssessor: NA;SIFT: NA;Polyphen-2: NA	In_Frame_Del	DEL	diploid		SOMATIC	NA	MSK	7	55242466	55242480	GAATTAAGAGAAGCA	-	7:g.55242466_55242480del	ENST00000275493.2:c.2236_2250del	0.17		105	520		313	2	19/28
GENIE Cohort v8.0-public	GENIE-MSK-P-0028838-T02-IM6	Lung Adenocarcinoma	E746_A750del	OncoKB: Oncogenic, level_1;CIViC: Predictive: 2;MyCancerGenome: not present;CancerHotspot: yes;3DHotspot: no	MutationAssessor: NA;SIFT: NA;Polyphen-2: NA	In_Frame_Del	DEL	diploid		SOMATIC	NA	MSK	7	55242466	55242480	GAATTAAGAGAAGCA	-	7:g.55242466_55242480del	ENST00000275493.2:c.2236_2250del	0.33		127	255		313	8	19/28
GENIE Cohort v8.0-public	GENIE-MSK-P-0029533-T01-IM6	Small Cell Lung Cancer	E746_A750del	OncoKB: Oncogenic, level_3b;CIViC: Predictive: 2;MyCancerGenome: not present;CancerHotspot: yes;3DHotspot: no	MutationAssessor: NA;SIFT: NA;Polyphen-2: NA	In_Frame_Del	DEL	diploid		SOMATIC	NA	MSK	7	55242466	55242480	GAATTAAGAGAAGCA	-	7:g.55242466_55242480del	ENST00000275493.2:c.2236_2250del	0.41		182	258		313	5	19/28
GENIE Cohort v8.0-public	GENIE-MSK-P-0030542-T01-IM6	Non-Small Cell Lung Cancer	E746_A750del	OncoKB: Oncogenic, level_1;CIViC: Predictive: 2;MyCancerGenome: not present;CancerHotspot: yes;3DHotspot: no	MutationAssessor: NA;SIFT: NA;Polyphen-2: NA	In_Frame_Del	DEL	diploid		SOMATIC	NA	MSK	7	55242466	55242480	GAATTAAGAGAAGCA	-	7:g.55242466_55242480del	ENST00000275493.2:c.2236_2250del	0.26		180	505		313	6	19/28
GENIE Cohort v8.0-public	GENIE-MSK-P-0030543-T01-IM6	Lung Adenocarcinoma	E746_A750del	OncoKB: Oncogenic, level_1;CIViC: Predictive: 2;MyCancerGenome: not present;CancerHotspot: yes;3DHotspot: no	MutationAssessor: NA;SIFT: NA;Polyphen-2: NA	In_Frame_Del	DEL	diploid		SOMATIC	NA	MSK	7	55242466	55242480	GAATTAAGAGAAGCA	-	7:g.55242466_55242480del	ENST00000275493.2:c.2236_2250del	0.07		45	579		313	1	19/28
GENIE Cohort v8.0-public	GENIE-MSK-P-0030577-T01-IM6	Lung Adenocarcinoma	E746_A750del	OncoKB: Oncogenic, level_1;CIViC: Predictive: 2;MyCancerGenome: not present;CancerHotspot: yes;3DHotspot: no	MutationAssessor: NA;SIFT: NA;Polyphen-2: NA	In_Frame_Del	DEL	diploid		UNKNOWN	NA	MSK	7	55242466	55242480	GAATTAAGAGAAGCA	-	7:g.55242466_55242480del	ENST00000275493.2:c.2236_2250del	0.1		63	598		313	5	19/28
GENIE Cohort v8.0-public	GENIE-MSK-P-0030957-T01-IM6	Lung Adenocarcinoma	E746_A750del	OncoKB: Oncogenic, level_1;CIViC: Predictive: 2;MyCancerGenome: not present;CancerHotspot: yes;3DHotspot: no	MutationAssessor: NA;SIFT: NA;Polyphen-2: NA	In_Frame_Del	DEL	diploid		SOMATIC	NA	MSK	7	55242466	55242480	GAATTAAGAGAAGCA	-	7:g.55242466_55242480del	ENST00000275493.2:c.2236_2250del	0.2		130	520		313	1	19/28
GENIE Cohort v8.0-public	GENIE-MSK-P-0031304-T01-IM6	Lung Adenocarcinoma	E746_A750del	OncoKB: Oncogenic, level_1;CIViC: Predictive: 2;MyCancerGenome: not present;CancerHotspot: yes;3DHotspot: no	MutationAssessor: NA;SIFT: NA;Polyphen-2: NA	In_Frame_Del	DEL	diploid		SOMATIC	NA	MSK	7	55242466	55242480	GAATTAAGAGAAGCA	-	7:g.55242466_55242480del	ENST00000275493.2:c.2236_2250del	0.54		589	511		313	7	19/28
GENIE Cohort v8.0-public	GENIE-MSK-P-0031304-T02-IM6	Lung Adenocarcinoma	E746_A750del	OncoKB: Oncogenic, level_1;CIViC: Predictive: 2;MyCancerGenome: not present;CancerHotspot: yes;3DHotspot: no	MutationAssessor: NA;SIFT: NA;Polyphen-2: NA	In_Frame_Del	DEL	diploid		SOMATIC	NA	MSK	7	55242466	55242480	GAATTAAGAGAAGCA	-	7:g.55242466_55242480del	ENST00000275493.2:c.2236_2250del	0.25		200	586		313	8	19/28
GENIE Cohort v8.0-public	GENIE-GRCC-rs9yf018-sample-a	Lung Adenocarcinoma	E746_A750del	OncoKB: Oncogenic, level_1;CIViC: Predictive: 2;MyCancerGenome: not present;CancerHotspot: yes;3DHotspot: no	MutationAssessor: NA;SIFT: NA;Polyphen-2: NA	In_Frame_Del	DEL			NA	NA	GRCC	7	55242466	55242480	GAATTAAGAGAAGCA	-	7:g.55242466_55242480del	ENST00000275493.2:c.2236_2250del	0.27		4866	12890			2	19/28
GENIE Cohort v8.0-public	GENIE-GRCC-yelyfa18-sample-a	Lung Adenocarcinoma	E746_A750del	OncoKB: Oncogenic, level_1;CIViC: Predictive: 2;MyCancerGenome: not present;CancerHotspot: yes;3DHotspot: no	MutationAssessor: NA;SIFT: NA;Polyphen-2: NA	In_Frame_Del	DEL			NA	NA	GRCC	7	55242466	55242480	GAATTAAGAGAAGCA	-	7:g.55242466_55242480del	ENST00000275493.2:c.2236_2250del	0.3		5590	13201			2	19/28
GENIE Cohort v8.0-public	GENIE-DFCI-111260-805346	Small Cell Lung Cancer	E746_A750del	OncoKB: Oncogenic, level_3b;CIViC: Predictive: 2;MyCancerGenome: not present;CancerHotspot: yes;3DHotspot: no	MutationAssessor: NA;SIFT: NA;Polyphen-2: NA	In_Frame_Del	DEL	gain		NA	NA	DFCI	7	55242466	55242480	GAATTAAGAGAAGCA	-	7:g.55242466_55242480del	ENST00000275493.2:c.2236_2250del	0.27		119	315			7	19/28
GENIE Cohort v8.0-public	GENIE-DFCI-118009-805153	Lung Adenocarcinoma	E746_A750del	OncoKB: Oncogenic, level_1;CIViC: Predictive: 2;MyCancerGenome: not present;CancerHotspot: yes;3DHotspot: no	MutationAssessor: NA;SIFT: NA;Polyphen-2: NA	In_Frame_Del	DEL	gain		NA	NA	DFCI	7	55242466	55242480	GAATTAAGAGAAGCA	-	7:g.55242466_55242480del	ENST00000275493.2:c.2236_2250del	0.51		126	121			10	19/28
GENIE Cohort v8.0-public	GENIE-MSK-P-0031911-T01-IM6	Lung Adenocarcinoma	E746_A750del	OncoKB: Oncogenic, level_1;CIViC: Predictive: 2;MyCancerGenome: not present;CancerHotspot: yes;3DHotspot: no	MutationAssessor: NA;SIFT: NA;Polyphen-2: NA	In_Frame_Del	DEL	amp		SOMATIC	NA	MSK	7	55242466	55242480	GAATTAAGAGAAGCA	-	7:g.55242466_55242480del	ENST00000275493.2:c.2236_2250del	0.29		200	481		313	2	19/28
GENIE Cohort v8.0-public	GENIE-MSK-P-0031911-T02-IM6	Lung Adenocarcinoma	E746_A750del	OncoKB: Oncogenic, level_1;CIViC: Predictive: 2;MyCancerGenome: not present;CancerHotspot: yes;3DHotspot: no	MutationAssessor: NA;SIFT: NA;Polyphen-2: NA	In_Frame_Del	DEL	diploid		SOMATIC	NA	MSK	7	55242466	55242480	GAATTAAGAGAAGCA	-	7:g.55242466_55242480del	ENST00000275493.2:c.2236_2250del	0.25		115	347		313	6	19/28
GENIE Cohort v8.0-public	GENIE-MSK-P-0032358-T01-IM6	Lung Adenocarcinoma	E746_A750del	OncoKB: Oncogenic, level_1;CIViC: Predictive: 2;MyCancerGenome: not present;CancerHotspot: yes;3DHotspot: no	MutationAssessor: NA;SIFT: NA;Polyphen-2: NA	In_Frame_Del	DEL	amp		SOMATIC	NA	MSK	7	55242466	55242480	GAATTAAGAGAAGCA	-	7:g.55242466_55242480del	ENST00000275493.2:c.2236_2250del	0.91		4663	434		313	6	19/28
GENIE Cohort v8.0-public	GENIE-MSK-P-0032477-T01-IM6	Lung Adenocarcinoma	E746_A750del	OncoKB: Oncogenic, level_1;CIViC: Predictive: 2;MyCancerGenome: not present;CancerHotspot: yes;3DHotspot: no	MutationAssessor: NA;SIFT: NA;Polyphen-2: NA	In_Frame_Del	DEL	diploid		SOMATIC	NA	MSK	7	55242466	55242480	GAATTAAGAGAAGCA	-	7:g.55242466_55242480del	ENST00000275493.2:c.2236_2250del	0.14		93	595		313	3	19/28
GENIE Cohort v8.0-public	GENIE-MSK-P-0032477-T02-IM6	Lung Adenocarcinoma	E746_A750del	OncoKB: Oncogenic, level_1;CIViC: Predictive: 2;MyCancerGenome: not present;CancerHotspot: yes;3DHotspot: no	MutationAssessor: NA;SIFT: NA;Polyphen-2: NA	In_Frame_Del	DEL	diploid		SOMATIC	NA	MSK	7	55242466	55242480	GAATTAAGAGAAGCA	-	7:g.55242466_55242480del	ENST00000275493.2:c.2236_2250del	0.09		48	497		313	2	19/28
GENIE Cohort v8.0-public	GENIE-MSK-P-0032630-T01-IM6	Lung Adenocarcinoma	E746_A750del	OncoKB: Oncogenic, level_1;CIViC: Predictive: 2;MyCancerGenome: not present;CancerHotspot: yes;3DHotspot: no	MutationAssessor: NA;SIFT: NA;Polyphen-2: NA	In_Frame_Del	DEL	diploid		SOMATIC	NA	MSK	7	55242466	55242480	GAATTAAGAGAAGCA	-	7:g.55242466_55242480del	ENST00000275493.2:c.2236_2250del	0.15		71	417		313	4	19/28
GENIE Cohort v8.0-public	GENIE-MSK-P-0032632-T01-IM6	Lung Adenocarcinoma	E746_A750del	OncoKB: Oncogenic, level_1;CIViC: Predictive: 2;MyCancerGenome: not present;CancerHotspot: yes;3DHotspot: no	MutationAssessor: NA;SIFT: NA;Polyphen-2: NA	In_Frame_Del	DEL	diploid		SOMATIC	NA	MSK	7	55242466	55242480	GAATTAAGAGAAGCA	-	7:g.55242466_55242480del	ENST00000275493.2:c.2236_2250del	0.06		14	207		313	8	19/28
GENIE Cohort v8.0-public	GENIE-MSK-P-0032833-T01-IM6	Lung Adenocarcinoma	E746_A750del	OncoKB: Oncogenic, level_1;CIViC: Predictive: 2;MyCancerGenome: not present;CancerHotspot: yes;3DHotspot: no	MutationAssessor: NA;SIFT: NA;Polyphen-2: NA	In_Frame_Del	DEL	diploid		SOMATIC	NA	MSK	7	55242466	55242480	GAATTAAGAGAAGCA	-	7:g.55242466_55242480del	ENST00000275493.2:c.2236_2250del	0.15		78	453		313	2	19/28
GENIE Cohort v8.0-public	GENIE-MSK-P-0034231-T01-IM6	Non-Small Cell Lung Cancer	E746_A750del	OncoKB: Oncogenic, level_1;CIViC: Predictive: 2;MyCancerGenome: not present;CancerHotspot: yes;3DHotspot: no	MutationAssessor: NA;SIFT: NA;Polyphen-2: NA	In_Frame_Del	DEL	amp		SOMATIC	NA	MSK	7	55242466	55242480	GAATTAAGAGAAGCA	-	7:g.55242466_55242480del	ENST00000275493.2:c.2236_2250del	0.69		883	406		313	5	19/28
GENIE Cohort v8.0-public	GENIE-MSK-P-0034502-T01-IM6	Lung Adenocarcinoma	E746_A750del	OncoKB: Oncogenic, level_1;CIViC: Predictive: 2;MyCancerGenome: not present;CancerHotspot: yes;3DHotspot: no	MutationAssessor: NA;SIFT: NA;Polyphen-2: NA	In_Frame_Del	DEL	diploid		SOMATIC	NA	MSK	7	55242466	55242480	GAATTAAGAGAAGCA	-	7:g.55242466_55242480del	ENST00000275493.2:c.2236_2250del	0.22		95	345		313	3	19/28
GENIE Cohort v8.0-public	GENIE-MSK-P-0034677-T01-IM6	Lung Adenocarcinoma	E746_A750del	OncoKB: Oncogenic, level_1;CIViC: Predictive: 2;MyCancerGenome: not present;CancerHotspot: yes;3DHotspot: no	MutationAssessor: NA;SIFT: NA;Polyphen-2: NA	In_Frame_Del	DEL	amp		SOMATIC	NA	MSK	7	55242466	55242480	GAATTAAGAGAAGCA	-	7:g.55242466_55242480del	ENST00000275493.2:c.2236_2250del	0.36		335	597		313	8	19/28
GENIE Cohort v8.0-public	GENIE-MSK-P-0034772-T02-IM6	Lung Adenocarcinoma	E746_A750del	OncoKB: Oncogenic, level_1;CIViC: Predictive: 2;MyCancerGenome: not present;CancerHotspot: yes;3DHotspot: no	MutationAssessor: NA;SIFT: NA;Polyphen-2: NA	In_Frame_Del	DEL	diploid		SOMATIC	NA	MSK	7	55242466	55242480	GAATTAAGAGAAGCA	-	7:g.55242466_55242480del	ENST00000275493.2:c.2236_2250del	0.04		13	352		313	1	19/28
GENIE Cohort v8.0-public	GENIE-MSK-P-0035822-T01-IM6	Non-Small Cell Lung Cancer	E746_A750del	OncoKB: Oncogenic, level_1;CIViC: Predictive: 2;MyCancerGenome: not present;CancerHotspot: yes;3DHotspot: no	MutationAssessor: NA;SIFT: NA;Polyphen-2: NA	In_Frame_Del	DEL	diploid		SOMATIC	NA	MSK	7	55242466	55242480	GAATTAAGAGAAGCA	-	7:g.55242466_55242480del	ENST00000275493.2:c.2236_2250del	0.51		95	92		313	4	19/28
GENIE Cohort v8.0-public	GENIE-COLU-00395-01	Lung Adenocarcinoma	E746_A750del	OncoKB: Oncogenic, level_1;CIViC: Predictive: 2;MyCancerGenome: not present;CancerHotspot: yes;3DHotspot: no	MutationAssessor: NA;SIFT: NA;Polyphen-2: NA	In_Frame_Del	DEL			NA	NA	COLU	7	55242466	55242480	GAATTAAGAGAAGCA	-	7:g.55242466_55242480del	ENST00000275493.2:c.2236_2250del							16	19/28
GENIE Cohort v8.0-public	GENIE-COLU-00474-01	Lung Adenocarcinoma	E746_A750del	OncoKB: Oncogenic, level_1;CIViC: Predictive: 2;MyCancerGenome: not present;CancerHotspot: yes;3DHotspot: no	MutationAssessor: NA;SIFT: NA;Polyphen-2: NA	In_Frame_Del	DEL			NA	NA	COLU	7	55242466	55242480	GAATTAAGAGAAGCA	-	7:g.55242466_55242480del	ENST00000275493.2:c.2236_2250del							4	19/28
GENIE Cohort v8.0-public	GENIE-COLU-590-1	Lung Adenocarcinoma	E746_A750del	OncoKB: Oncogenic, level_1;CIViC: Predictive: 2;MyCancerGenome: not present;CancerHotspot: yes;3DHotspot: no	MutationAssessor: NA;SIFT: NA;Polyphen-2: NA	In_Frame_Del	DEL			NA	NA	COLU	7	55242466	55242480	GAATTAAGAGAAGCA	-	7:g.55242466_55242480del	ENST00000275493.2:c.2236_2250del							3	19/28
GENIE Cohort v8.0-public	GENIE-COLU-703-1	Lung Adenocarcinoma	E746_A750del	OncoKB: Oncogenic, level_1;CIViC: Predictive: 2;MyCancerGenome: not present;CancerHotspot: yes;3DHotspot: no	MutationAssessor: NA;SIFT: NA;Polyphen-2: NA	In_Frame_Del	DEL			NA	NA	COLU	7	55242466	55242480	GAATTAAGAGAAGCA	-	7:g.55242466_55242480del	ENST00000275493.2:c.2236_2250del							1	19/28
GENIE Cohort v8.0-public	GENIE-COLU-742-1	Lung Adenocarcinoma	E746_A750del	OncoKB: Oncogenic, level_1;CIViC: Predictive: 2;MyCancerGenome: not present;CancerHotspot: yes;3DHotspot: no	MutationAssessor: NA;SIFT: NA;Polyphen-2: NA	In_Frame_Del	DEL			NA	NA	COLU	7	55242466	55242480	GAATTAAGAGAAGCA	-	7:g.55242466_55242480del	ENST00000275493.2:c.2236_2250del							101	19/28
GENIE Cohort v8.0-public	GENIE-COLU-746-1	Lung Adenocarcinoma	E746_A750del	OncoKB: Oncogenic, level_1;CIViC: Predictive: 2;MyCancerGenome: not present;CancerHotspot: yes;3DHotspot: no	MutationAssessor: NA;SIFT: NA;Polyphen-2: NA	In_Frame_Del	DEL			NA	NA	COLU	7	55242466	55242480	GAATTAAGAGAAGCA	-	7:g.55242466_55242480del	ENST00000275493.2:c.2236_2250del							2	19/28
GENIE Cohort v8.0-public	GENIE-SCI-4913877662-U1237998Y7	Lung Adenocarcinoma	E746_A750del	OncoKB: Oncogenic, level_1;CIViC: Predictive: 2;MyCancerGenome: not present;CancerHotspot: yes;3DHotspot: no	MutationAssessor: NA;SIFT: NA;Polyphen-2: NA	In_Frame_Del	DEL			NA	NA	SCI	7	55242466	55242480	GAATTAAGAGAAGCA	-	7:g.55242466_55242480del	ENST00000275493.2:c.2236_2250del	0.53		4271	3721			1	19/28
GENIE Cohort v8.0-public	GENIE-JHU-04332-05052	Lung Adenocarcinoma	E746_A750del	OncoKB: Oncogenic, level_1;CIViC: Predictive: 2;MyCancerGenome: not present;CancerHotspot: yes;3DHotspot: no	MutationAssessor: NA;SIFT: NA;Polyphen-2: NA	In_Frame_Del	DEL			NA	NA	JHU	7	55242466	55242480	GAATTAAGAGAAGCA	-	7:g.55242466_55242480del	ENST00000275493.2:c.2236_2250del	0.25		1466	4406			1	19/28
GENIE Cohort v8.0-public	GENIE-JHU-04632-05401	Non-Small Cell Lung Cancer	E746_A750del	OncoKB: Oncogenic, level_1;CIViC: Predictive: 2;MyCancerGenome: not present;CancerHotspot: yes;3DHotspot: no	MutationAssessor: NA;SIFT: NA;Polyphen-2: NA	In_Frame_Del	DEL			NA	NA	JHU	7	55242466	55242480	GAATTAAGAGAAGCA	-	7:g.55242466_55242480del	ENST00000275493.2:c.2236_2250del	0.37		1953	3380			2	19/28
GENIE Cohort v8.0-public	GENIE-JHU-04662-05435	Lung Adenocarcinoma	E746_A750del	OncoKB: Oncogenic, level_1;CIViC: Predictive: 2;MyCancerGenome: not present;CancerHotspot: yes;3DHotspot: no	MutationAssessor: NA;SIFT: NA;Polyphen-2: NA	In_Frame_Del	DEL			NA	NA	JHU	7	55242466	55242480	GAATTAAGAGAAGCA	-	7:g.55242466_55242480del	ENST00000275493.2:c.2236_2250del	0.29		908	2254			4	19/28
GENIE Cohort v8.0-public	GENIE-JHU-04677-05453	Lung Adenocarcinoma	E746_A750del	OncoKB: Oncogenic, level_1;CIViC: Predictive: 2;MyCancerGenome: not present;CancerHotspot: yes;3DHotspot: no	MutationAssessor: NA;SIFT: NA;Polyphen-2: NA	In_Frame_Del	DEL			NA	NA	JHU	7	55242466	55242480	GAATTAAGAGAAGCA	-	7:g.55242466_55242480del	ENST00000275493.2:c.2236_2250del	0.12		291	2180			3	19/28
GENIE Cohort v8.0-public	GENIE-JHU-04887-05691	Lung Adenocarcinoma	E746_A750del	OncoKB: Oncogenic, level_1;CIViC: Predictive: 2;MyCancerGenome: not present;CancerHotspot: yes;3DHotspot: no	MutationAssessor: NA;SIFT: NA;Polyphen-2: NA	In_Frame_Del	DEL			NA	NA	JHU	7	55242466	55242480	GAATTAAGAGAAGCA	-	7:g.55242466_55242480del	ENST00000275493.2:c.2236_2250del	0.58		4134	2969			2	19/28
GENIE Cohort v8.0-public	GENIE-JHU-05015-05835	Lung Adenocarcinoma	E746_A750del	OncoKB: Oncogenic, level_1;CIViC: Predictive: 2;MyCancerGenome: not present;CancerHotspot: yes;3DHotspot: no	MutationAssessor: NA;SIFT: NA;Polyphen-2: NA	In_Frame_Del	DEL			NA	NA	JHU	7	55242466	55242480	GAATTAAGAGAAGCA	-	7:g.55242466_55242480del	ENST00000275493.2:c.2236_2250del	0.82		8152	1823			1	19/28
GENIE Cohort v8.0-public	GENIE-JHU-06325-07268	Lung Adenocarcinoma	E746_A750del	OncoKB: Oncogenic, level_1;CIViC: Predictive: 2;MyCancerGenome: not present;CancerHotspot: yes;3DHotspot: no	MutationAssessor: NA;SIFT: NA;Polyphen-2: NA	In_Frame_Del	DEL			NA	NA	JHU	7	55242466	55242480	GAATTAAGAGAAGCA	-	7:g.55242466_55242480del	ENST00000275493.2:c.2236_2250del	0.19		140	614			15	19/28
GENIE Cohort v8.0-public	GENIE-JHU-06497-07452	Non-Small Cell Lung Cancer	E746_A750del	OncoKB: Oncogenic, level_1;CIViC: Predictive: 2;MyCancerGenome: not present;CancerHotspot: yes;3DHotspot: no	MutationAssessor: NA;SIFT: NA;Polyphen-2: NA	In_Frame_Del	DEL			NA	NA	JHU	7	55242466	55242480	GAATTAAGAGAAGCA	-	7:g.55242466_55242480del	ENST00000275493.2:c.2236_2250del	0.11		59	473			11	19/28
GENIE Cohort v8.0-public	GENIE-DFCI-120317-1287297	Mixed Cancer Types	E746_A750del	OncoKB: Oncogenic, level_3b;CIViC: Predictive: 2;MyCancerGenome: not present;CancerHotspot: yes;3DHotspot: no	MutationAssessor: NA;SIFT: NA;Polyphen-2: NA	In_Frame_Del	DEL	gain		NA	NA	DFCI	7	55242466	55242480	GAATTAAGAGAAGCA	-	7:g.55242466_55242480del	ENST00000275493.2:c.2236_2250del	0.15		40	220			8	19/28
GENIE Cohort v8.0-public	GENIE-DFCI-127699-1358729	Lung Adenocarcinoma	E746_A750del	OncoKB: Oncogenic, level_1;CIViC: Predictive: 2;MyCancerGenome: not present;CancerHotspot: yes;3DHotspot: no	MutationAssessor: NA;SIFT: NA;Polyphen-2: NA	In_Frame_Del	DEL	gain		NA	NA	DFCI	7	55242466	55242480	GAATTAAGAGAAGCA	-	7:g.55242466_55242480del	ENST00000275493.2:c.2236_2250del	0.25		77	225			6	19/28
GENIE Cohort v8.0-public	GENIE-DFCI-136987-1304536	Lung Adenocarcinoma	E746_A750del	OncoKB: Oncogenic, level_1;CIViC: Predictive: 2;MyCancerGenome: not present;CancerHotspot: yes;3DHotspot: no	MutationAssessor: NA;SIFT: NA;Polyphen-2: NA	In_Frame_Del	DEL	amp		NA	NA	DFCI	7	55242466	55242480	GAATTAAGAGAAGCA	-	7:g.55242466_55242480del	ENST00000275493.2:c.2236_2250del	0.37		350	589			9	19/28
GENIE Cohort v8.0-public	GENIE-DFCI-137808-1304313	Lung Adenocarcinoma	E746_A750del	OncoKB: Oncogenic, level_1;CIViC: Predictive: 2;MyCancerGenome: not present;CancerHotspot: yes;3DHotspot: no	MutationAssessor: NA;SIFT: NA;Polyphen-2: NA	In_Frame_Del	DEL	gain		NA	NA	DFCI	7	55242466	55242480	GAATTAAGAGAAGCA	-	7:g.55242466_55242480del	ENST00000275493.2:c.2236_2250del	0.22		81	283			4	19/28
GENIE Cohort v8.0-public	GENIE-DFCI-149618-1729389	Lung Adenocarcinoma	E746_A750del	OncoKB: Oncogenic, level_1;CIViC: Predictive: 2;MyCancerGenome: not present;CancerHotspot: yes;3DHotspot: no	MutationAssessor: NA;SIFT: NA;Polyphen-2: NA	In_Frame_Del	DEL	gain		NA	NA	DFCI	7	55242466	55242480	GAATTAAGAGAAGCA	-	7:g.55242466_55242480del	ENST00000275493.2:c.2236_2250del	0.15		42	240			11	19/28
GENIE Cohort v8.0-public	GENIE-DFCI-167972-1525788	Lung Adenocarcinoma	E746_A750del	OncoKB: Oncogenic, level_1;CIViC: Predictive: 2;MyCancerGenome: not present;CancerHotspot: yes;3DHotspot: no	MutationAssessor: NA;SIFT: NA;Polyphen-2: NA	In_Frame_Del	DEL	gain		NA	NA	DFCI	7	55242466	55242480	GAATTAAGAGAAGCA	-	7:g.55242466_55242480del	ENST00000275493.2:c.2236_2250del	0.11		15	119			15	19/28
GENIE Cohort v8.0-public	GENIE-VICC-968897-unk-1	Lung Adenocarcinoma	E746_A750del	OncoKB: Oncogenic, level_1;CIViC: Predictive: 2;MyCancerGenome: not present;CancerHotspot: yes;3DHotspot: no	MutationAssessor: NA;SIFT: NA;Polyphen-2: NA	In_Frame_Del	DEL			NA	NA	VICC	7	55242466	55242480	GAATTAAGAGAAGCA	-	7:g.55242466_55242480del	ENST00000275493.2:c.2236_2250del	0.25		1090	3332			1	19/28
GENIE Cohort v8.0-public	GENIE-MSK-P-0037326-T01-IM6	Lung Adenocarcinoma	E746_A750del	OncoKB: Oncogenic, level_1;CIViC: Predictive: 2;MyCancerGenome: not present;CancerHotspot: yes;3DHotspot: no	MutationAssessor: NA;SIFT: NA;Polyphen-2: NA	In_Frame_Del	DEL	diploid		SOMATIC	NA	MSK	7	55242466	55242480	GAATTAAGAGAAGCA	-	7:g.55242466_55242480del	ENST00000275493.2:c.2236_2250del	0.08		29	330		313	2	19/28
GENIE Cohort v8.0-public	GENIE-MSK-P-0038206-T01-IM6	Lung Adenocarcinoma	E746_A750del	OncoKB: Oncogenic, level_1;CIViC: Predictive: 2;MyCancerGenome: not present;CancerHotspot: yes;3DHotspot: no	MutationAssessor: NA;SIFT: NA;Polyphen-2: NA	In_Frame_Del	DEL	diploid		SOMATIC	NA	MSK	7	55242466	55242480	GAATTAAGAGAAGCA	-	7:g.55242466_55242480del	ENST00000275493.2:c.2236_2250del	0.02		9	464		313	2	19/28
GENIE Cohort v8.0-public	GENIE-MSK-P-0039584-T01-IM6	Lung Adenocarcinoma	E746_A750del	OncoKB: Oncogenic, level_1;CIViC: Predictive: 2;MyCancerGenome: not present;CancerHotspot: yes;3DHotspot: no	MutationAssessor: NA;SIFT: NA;Polyphen-2: NA	In_Frame_Del	DEL	diploid		SOMATIC	NA	MSK	7	55242466	55242480	GAATTAAGAGAAGCA	-	7:g.55242466_55242480del	ENST00000275493.2:c.2236_2250del	0.18		139	655		313	5	19/28
GENIE Cohort v8.0-public	GENIE-MSK-P-0040135-T01-IM6	Lung Adenocarcinoma	E746_A750del	OncoKB: Oncogenic, level_1;CIViC: Predictive: 2;MyCancerGenome: not present;CancerHotspot: yes;3DHotspot: no	MutationAssessor: NA;SIFT: NA;Polyphen-2: NA	In_Frame_Del	DEL	diploid		SOMATIC	NA	MSK	7	55242466	55242480	GAATTAAGAGAAGCA	-	7:g.55242466_55242480del	ENST00000275493.2:c.2236_2250del	0.36		227	411		313	2	19/28
GENIE Cohort v8.0-public	GENIE-MSK-P-0040381-T01-IM6	Lung Adenocarcinoma	E746_A750del	OncoKB: Oncogenic, level_1;CIViC: Predictive: 2;MyCancerGenome: not present;CancerHotspot: yes;3DHotspot: no	MutationAssessor: NA;SIFT: NA;Polyphen-2: NA	In_Frame_Del	DEL	diploid		UNKNOWN	NA	MSK	7	55242466	55242480	GAATTAAGAGAAGCA	-	7:g.55242466_55242480del	ENST00000275493.2:c.2236_2250del	0.33		290	581		313	8	19/28
GENIE Cohort v8.0-public	GENIE-MSK-P-0040935-T01-IM6	Lung Adenocarcinoma	E746_A750del	OncoKB: Oncogenic, level_1;CIViC: Predictive: 2;MyCancerGenome: not present;CancerHotspot: yes;3DHotspot: no	MutationAssessor: NA;SIFT: NA;Polyphen-2: NA	In_Frame_Del	DEL	diploid		SOMATIC	NA	MSK	7	55242466	55242480	GAATTAAGAGAAGCA	-	7:g.55242466_55242480del	ENST00000275493.2:c.2236_2250del	0.61		235	152		313	7	19/28
GENIE Cohort v8.0-public	GENIE-MSK-P-0041174-T01-IM6	Lung Adenocarcinoma	E746_A750del	OncoKB: Oncogenic, level_1;CIViC: Predictive: 2;MyCancerGenome: not present;CancerHotspot: yes;3DHotspot: no	MutationAssessor: NA;SIFT: NA;Polyphen-2: NA	In_Frame_Del	DEL	diploid		SOMATIC	NA	MSK	7	55242466	55242480	GAATTAAGAGAAGCA	-	7:g.55242466_55242480del	ENST00000275493.2:c.2236_2250del	0.15		74	406		313	2	19/28
GENIE Cohort v8.0-public	GENIE-MSK-P-0041247-T01-IM6	Lung Adenocarcinoma	E746_A750del	OncoKB: Oncogenic, level_1;CIViC: Predictive: 2;MyCancerGenome: not present;CancerHotspot: yes;3DHotspot: no	MutationAssessor: NA;SIFT: NA;Polyphen-2: NA	In_Frame_Del	DEL	diploid		SOMATIC	NA	MSK	7	55242466	55242480	GAATTAAGAGAAGCA	-	7:g.55242466_55242480del	ENST00000275493.2:c.2236_2250del	0.34		177	342		313	4	19/28
GENIE Cohort v8.0-public	GENIE-MSK-P-0041329-T01-IM6	Lung Adenocarcinoma	E746_A750del	OncoKB: Oncogenic, level_1;CIViC: Predictive: 2;MyCancerGenome: not present;CancerHotspot: yes;3DHotspot: no	MutationAssessor: NA;SIFT: NA;Polyphen-2: NA	In_Frame_Del	DEL	diploid		SOMATIC	NA	MSK	7	55242466	55242480	GAATTAAGAGAAGCA	-	7:g.55242466_55242480del	ENST00000275493.2:c.2236_2250del	0.19		110	467		313	2	19/28
GENIE Cohort v8.0-public	GENIE-MSK-P-0041594-T01-IM6	Lung Adenocarcinoma	E746_A750del	OncoKB: Oncogenic, level_1;CIViC: Predictive: 2;MyCancerGenome: not present;CancerHotspot: yes;3DHotspot: no	MutationAssessor: NA;SIFT: NA;Polyphen-2: NA	In_Frame_Del	DEL	diploid		SOMATIC	NA	MSK	7	55242466	55242480	GAATTAAGAGAAGCA	-	7:g.55242466_55242480del	ENST00000275493.2:c.2236_2250del	0.19		105	434		313	2	19/28
GENIE Cohort v8.0-public	GENIE-MSK-P-0041976-T01-IM6	Lung Adenocarcinoma	E746_A750del	OncoKB: Oncogenic, level_1;CIViC: Predictive: 2;MyCancerGenome: not present;CancerHotspot: yes;3DHotspot: no	MutationAssessor: NA;SIFT: NA;Polyphen-2: NA	In_Frame_Del	DEL	amp		SOMATIC	NA	MSK	7	55242466	55242480	GAATTAAGAGAAGCA	-	7:g.55242466_55242480del	ENST00000275493.2:c.2236_2250del	0.68		631	296		313	8	19/28
GENIE Cohort v8.0-public	GENIE-MSK-P-0042228-T01-IM6	Non-Small Cell Lung Cancer	E746_A750del	OncoKB: Oncogenic, level_1;CIViC: Predictive: 2;MyCancerGenome: not present;CancerHotspot: yes;3DHotspot: no	MutationAssessor: NA;SIFT: NA;Polyphen-2: NA	In_Frame_Del	DEL	amp		SOMATIC	NA	MSK	7	55242466	55242480	GAATTAAGAGAAGCA	-	7:g.55242466_55242480del	ENST00000275493.2:c.2236_2250del	0.94		6312	417		313	2	19/28
GENIE Cohort v8.0-public	GENIE-MSK-P-0042251-T01-IM6	Lung Adenocarcinoma	E746_A750del	OncoKB: Oncogenic, level_1;CIViC: Predictive: 2;MyCancerGenome: not present;CancerHotspot: yes;3DHotspot: no	MutationAssessor: NA;SIFT: NA;Polyphen-2: NA	In_Frame_Del	DEL	diploid		SOMATIC	NA	MSK	7	55242466	55242480	GAATTAAGAGAAGCA	-	7:g.55242466_55242480del	ENST00000275493.2:c.2236_2250del	0.03		14	412		313	2	19/28
GENIE Cohort v8.0-public	GENIE-MSK-P-0042317-T01-IM6	Lung Adenocarcinoma	E746_A750del	OncoKB: Oncogenic, level_1;CIViC: Predictive: 2;MyCancerGenome: not present;CancerHotspot: yes;3DHotspot: no	MutationAssessor: NA;SIFT: NA;Polyphen-2: NA	In_Frame_Del	DEL	diploid		SOMATIC	NA	MSK	7	55242466	55242480	GAATTAAGAGAAGCA	-	7:g.55242466_55242480del	ENST00000275493.2:c.2236_2250del	0.14		65	386		313	5	19/28
GENIE Cohort v8.0-public	GENIE-MSK-P-0042736-T01-IM6	Lung Adenocarcinoma	E746_A750del	OncoKB: Oncogenic, level_1;CIViC: Predictive: 2;MyCancerGenome: not present;CancerHotspot: yes;3DHotspot: no	MutationAssessor: NA;SIFT: NA;Polyphen-2: NA	In_Frame_Del	DEL	diploid		SOMATIC	NA	MSK	7	55242466	55242480	GAATTAAGAGAAGCA	-	7:g.55242466_55242480del	ENST00000275493.2:c.2236_2250del	0.45		141	175		313	4	19/28
GENIE Cohort v8.0-public	GENIE-MSK-P-0042804-T01-IM6	Lung Adenocarcinoma	E746_A750del	OncoKB: Oncogenic, level_1;CIViC: Predictive: 2;MyCancerGenome: not present;CancerHotspot: yes;3DHotspot: no	MutationAssessor: NA;SIFT: NA;Polyphen-2: NA	In_Frame_Del	DEL	diploid		SOMATIC	NA	MSK	7	55242466	55242480	GAATTAAGAGAAGCA	-	7:g.55242466_55242480del	ENST00000275493.2:c.2236_2250del	0.23		65	217		313	6	19/28
GENIE Cohort v8.0-public	GENIE-MSK-P-0043245-T01-IM6	Lung Adenocarcinoma	E746_A750del	OncoKB: Oncogenic, level_1;CIViC: Predictive: 2;MyCancerGenome: not present;CancerHotspot: yes;3DHotspot: no	MutationAssessor: NA;SIFT: NA;Polyphen-2: NA	In_Frame_Del	DEL	diploid		SOMATIC	NA	MSK	7	55242466	55242480	GAATTAAGAGAAGCA	-	7:g.55242466_55242480del	ENST00000275493.2:c.2236_2250del	0.19		62	270		313	2	19/28
GENIE Cohort v8.0-public	GENIE-UCSF-3038-5439T	Lung Adenocarcinoma	E746_A750del	OncoKB: Oncogenic, level_1;CIViC: Predictive: 2;MyCancerGenome: not present;CancerHotspot: yes;3DHotspot: no	MutationAssessor: NA;SIFT: NA;Polyphen-2: NA	In_Frame_Del	DEL			NA	NA	UCSF	7	55242466	55242480	GAATTAAGAGAAGCA	-	7:g.55242466_55242480del	ENST00000275493.2:c.2236_2250del	0.15		98	575			12	19/28
GENIE Cohort v8.0-public	GENIE-NKI-9I1D-RTNH	Lung Adenocarcinoma	E746_A750del	OncoKB: Oncogenic, level_1;CIViC: Predictive: 2;MyCancerGenome: not present;CancerHotspot: yes;3DHotspot: no	MutationAssessor: NA;SIFT: NA;Polyphen-2: NA	In_Frame_Del	DEL			NA	NA	NKI	7	55242466	55242480	GAATTAAGAGAAGCA	-	7:g.55242466_55242480del	ENST00000275493.2:c.2236_2250del	0.7		38999	17041			1	19/28
GENIE Cohort v8.0-public	GENIE-NKI-2WW0-81RN	Lung Adenocarcinoma	E746_A750del	OncoKB: Oncogenic, level_1;CIViC: Predictive: 2;MyCancerGenome: not present;CancerHotspot: yes;3DHotspot: no	MutationAssessor: NA;SIFT: NA;Polyphen-2: NA	In_Frame_Del	DEL			NA	NA	NKI	7	55242466	55242480	GAATTAAGAGAAGCA	-	7:g.55242466_55242480del	ENST00000275493.2:c.2236_2250del	0.9		193505	20659			3	19/28
GENIE Cohort v8.0-public	GENIE-NKI-OJUE-ZA61	Lung Adenocarcinoma	E746_A750del	OncoKB: Oncogenic, level_1;CIViC: Predictive: 2;MyCancerGenome: not present;CancerHotspot: yes;3DHotspot: no	MutationAssessor: NA;SIFT: NA;Polyphen-2: NA	In_Frame_Del	DEL			NA	NA	NKI	7	55242466	55242480	GAATTAAGAGAAGCA	-	7:g.55242466_55242480del	ENST00000275493.2:c.2236_2250del	0.33		2223	4589			3	19/28
GENIE Cohort v8.0-public	GENIE-NKI-YRNL-496H	Lung Adenocarcinoma	E746_A750del	OncoKB: Oncogenic, level_1;CIViC: Predictive: 2;MyCancerGenome: not present;CancerHotspot: yes;3DHotspot: no	MutationAssessor: NA;SIFT: NA;Polyphen-2: NA	In_Frame_Del	DEL			NA	NA	NKI	7	55242466	55242480	GAATTAAGAGAAGCA	-	7:g.55242466_55242480del	ENST00000275493.2:c.2236_2250del	0.37		4276	7406			1	19/28
GENIE Cohort v8.0-public	GENIE-VICC-211570-unk-1	Lung Adenocarcinoma	E746_A750del	OncoKB: Oncogenic, level_1;CIViC: Predictive: 2;MyCancerGenome: not present;CancerHotspot: yes;3DHotspot: no	MutationAssessor: NA;SIFT: NA;Polyphen-2: NA	In_Frame_Del	DEL	amp		SOMATIC	NA	VICC	7	55242465	55242479	GGAATTAAGAGAAGC	-	7:g.55242465_55242479del	ENST00000275493.2:c.2235_2249del	0.78		2851	804			9	19/28
GENIE Cohort v8.0-public	GENIE-VICC-226565-unk-1	Non-Small Cell Lung Cancer	E746_A750del	OncoKB: Oncogenic, level_1;CIViC: Predictive: 2;MyCancerGenome: not present;CancerHotspot: yes;3DHotspot: no	MutationAssessor: NA;SIFT: NA;Polyphen-2: NA	In_Frame_Del	DEL	diploid		SOMATIC	NA	VICC	7	55242465	55242479	GGAATTAAGAGAAGC	-	7:g.55242465_55242479del	ENST00000275493.2:c.2235_2249del	0.34		250	484			6	19/28
GENIE Cohort v8.0-public	GENIE-VICC-599899-unk-1	Lung Adenocarcinoma	E746_A750del	OncoKB: Oncogenic, level_1;CIViC: Predictive: 2;MyCancerGenome: not present;CancerHotspot: yes;3DHotspot: no	MutationAssessor: NA;SIFT: NA;Polyphen-2: NA	In_Frame_Del	DEL	diploid		SOMATIC	NA	VICC	7	55242465	55242479	GGAATTAAGAGAAGC	-	7:g.55242465_55242479del	ENST00000275493.2:c.2235_2249del	0.26		196	557			7	19/28
GENIE Cohort v8.0-public	GENIE-VICC-599899-unk-2	Lung Adenocarcinoma	E746_A750del	OncoKB: Oncogenic, level_1;CIViC: Predictive: 2;MyCancerGenome: not present;CancerHotspot: yes;3DHotspot: no	MutationAssessor: NA;SIFT: NA;Polyphen-2: NA	In_Frame_Del	DEL	diploid		SOMATIC	NA	VICC	7	55242465	55242479	GGAATTAAGAGAAGC	-	7:g.55242465_55242479del	ENST00000275493.2:c.2235_2249del	0.35		449	833			8	19/28
GENIE Cohort v8.0-public	GENIE-MSK-P-0000347-T01-IM3	Lung Adenocarcinoma	E746_A750del	OncoKB: Oncogenic, level_1;CIViC: Predictive: 2;MyCancerGenome: not present;CancerHotspot: yes;3DHotspot: no	MutationAssessor: NA;SIFT: NA;Polyphen-2: NA	In_Frame_Del	DEL	amp		SOMATIC	NA	MSK	7	55242465	55242479	GGAATTAAGAGAAGC	-	7:g.55242465_55242479del	ENST00000275493.2:c.2235_2249del	0.55		769	625		304	5	19/28
GENIE Cohort v8.0-public	GENIE-MSK-P-0000636-T01-IM3	Lung Adenocarcinoma	E746_A750del	OncoKB: Oncogenic, level_1;CIViC: Predictive: 2;MyCancerGenome: not present;CancerHotspot: yes;3DHotspot: no	MutationAssessor: NA;SIFT: NA;Polyphen-2: NA	In_Frame_Del	DEL	diploid		SOMATIC	NA	MSK	7	55242465	55242479	GGAATTAAGAGAAGC	-	7:g.55242465_55242479del	ENST00000275493.2:c.2235_2249del	0.28		134	339		304	4	19/28
GENIE Cohort v8.0-public	GENIE-MSK-P-0000913-T02-IM5	Lung Adenocarcinoma	E746_A750del	OncoKB: Oncogenic, level_1;CIViC: Predictive: 2;MyCancerGenome: not present;CancerHotspot: yes;3DHotspot: no	MutationAssessor: NA;SIFT: NA;Polyphen-2: NA	In_Frame_Del	DEL	amp		SOMATIC	NA	MSK	7	55242465	55242479	GGAATTAAGAGAAGC	-	7:g.55242465_55242479del	ENST00000275493.2:c.2235_2249del	0.39		717	1106		304	4	19/28
GENIE Cohort v8.0-public	GENIE-MSK-P-0000913-T03-IM5	Lung Adenocarcinoma	E746_A750del	OncoKB: Oncogenic, level_1;CIViC: Predictive: 2;MyCancerGenome: not present;CancerHotspot: yes;3DHotspot: no	MutationAssessor: NA;SIFT: NA;Polyphen-2: NA	In_Frame_Del	DEL	amp		SOMATIC	NA	MSK	7	55242465	55242479	GGAATTAAGAGAAGC	-	7:g.55242465_55242479del	ENST00000275493.2:c.2235_2249del	0.81		2665	606		304	7	19/28
GENIE Cohort v8.0-public	GENIE-MSK-P-0000913-T04-IM6	Lung Adenocarcinoma	E746_A750del	OncoKB: Oncogenic, level_1;CIViC: Predictive: 2;MyCancerGenome: not present;CancerHotspot: yes;3DHotspot: no	MutationAssessor: NA;SIFT: NA;Polyphen-2: NA	In_Frame_Del	DEL	diploid		SOMATIC	NA	MSK	7	55242465	55242479	GGAATTAAGAGAAGC	-	7:g.55242465_55242479del	ENST00000275493.2:c.2235_2249del	0.24		186	581		304	11	19/28
GENIE Cohort v8.0-public	GENIE-MSK-P-0000963-T01-IM3	Lung Adenocarcinoma	E746_A750del	OncoKB: Oncogenic, level_1;CIViC: Predictive: 2;MyCancerGenome: not present;CancerHotspot: yes;3DHotspot: no	MutationAssessor: NA;SIFT: NA;Polyphen-2: NA	In_Frame_Del	DEL	diploid		SOMATIC	NA	MSK	7	55242465	55242479	GGAATTAAGAGAAGC	-	7:g.55242465_55242479del	ENST00000275493.2:c.2235_2249del	0.3		203	477		304	3	19/28
GENIE Cohort v8.0-public	GENIE-MSK-P-0000987-T01-IM3	Lung Adenocarcinoma	E746_A750del	OncoKB: Oncogenic, level_1;CIViC: Predictive: 2;MyCancerGenome: not present;CancerHotspot: yes;3DHotspot: no	MutationAssessor: NA;SIFT: NA;Polyphen-2: NA	In_Frame_Del	DEL	amp		SOMATIC	NA	MSK	7	55242465	55242479	GGAATTAAGAGAAGC	-	7:g.55242465_55242479del	ENST00000275493.2:c.2235_2249del	0.8		2276	575		304	5	19/28
GENIE Cohort v8.0-public	GENIE-MSK-P-0001097-T01-IM3	Lung Adenocarcinoma	E746_A750del	OncoKB: Oncogenic, level_1;CIViC: Predictive: 2;MyCancerGenome: not present;CancerHotspot: yes;3DHotspot: no	MutationAssessor: NA;SIFT: NA;Polyphen-2: NA	In_Frame_Del	DEL	diploid		SOMATIC	NA	MSK	7	55242465	55242479	GGAATTAAGAGAAGC	-	7:g.55242465_55242479del	ENST00000275493.2:c.2235_2249del	0.23		230	765		304	1	19/28
GENIE Cohort v8.0-public	GENIE-MSK-P-0001097-T02-IM5	Lung Adenocarcinoma	E746_A750del	OncoKB: Oncogenic, level_1;CIViC: Predictive: 2;MyCancerGenome: not present;CancerHotspot: yes;3DHotspot: no	MutationAssessor: NA;SIFT: NA;Polyphen-2: NA	In_Frame_Del	DEL	diploid		SOMATIC	NA	MSK	7	55242465	55242479	GGAATTAAGAGAAGC	-	7:g.55242465_55242479del	ENST00000275493.2:c.2235_2249del	0.25		236	697		304	2	19/28
GENIE Cohort v8.0-public	GENIE-MSK-P-0001368-T01-IM3	Lung Adenocarcinoma	E746_A750del	OncoKB: Oncogenic, level_1;CIViC: Predictive: 2;MyCancerGenome: not present;CancerHotspot: yes;3DHotspot: no	MutationAssessor: NA;SIFT: NA;Polyphen-2: NA	In_Frame_Del	DEL	diploid		SOMATIC	NA	MSK	7	55242465	55242479	GGAATTAAGAGAAGC	-	7:g.55242465_55242479del	ENST00000275493.2:c.2235_2249del	0.26		170	483		304	2	19/28
GENIE Cohort v8.0-public	GENIE-MSK-P-0001389-T01-IM3	Lung Adenocarcinoma	E746_A750del	OncoKB: Oncogenic, level_1;CIViC: Predictive: 2;MyCancerGenome: not present;CancerHotspot: yes;3DHotspot: no	MutationAssessor: NA;SIFT: NA;Polyphen-2: NA	In_Frame_Del	DEL	diploid		SOMATIC	NA	MSK	7	55242465	55242479	GGAATTAAGAGAAGC	-	7:g.55242465_55242479del	ENST00000275493.2:c.2235_2249del	0.29		182	437		304	4	19/28
GENIE Cohort v8.0-public	GENIE-MSK-P-0001726-T01-IM3	Lung Adenosquamous Carcinoma	E746_A750del	OncoKB: Oncogenic, level_1;CIViC: Predictive: 2;MyCancerGenome: not present;CancerHotspot: yes;3DHotspot: no	MutationAssessor: NA;SIFT: NA;Polyphen-2: NA	In_Frame_Del	DEL	amp		SOMATIC	NA	MSK	7	55242465	55242479	GGAATTAAGAGAAGC	-	7:g.55242465_55242479del	ENST00000275493.2:c.2235_2249del	0.37		379	653		304	2	19/28
GENIE Cohort v8.0-public	GENIE-MSK-P-0001766-T01-IM3	Lung Adenocarcinoma	E746_A750del	OncoKB: Oncogenic, level_1;CIViC: Predictive: 2;MyCancerGenome: not present;CancerHotspot: yes;3DHotspot: no	MutationAssessor: NA;SIFT: NA;Polyphen-2: NA	In_Frame_Del	DEL	diploid		SOMATIC	NA	MSK	7	55242465	55242479	GGAATTAAGAGAAGC	-	7:g.55242465_55242479del	ENST00000275493.2:c.2235_2249del	0.22		88	309		304	1	19/28
GENIE Cohort v8.0-public	GENIE-MSK-P-0001766-T02-IM6	Lung Adenocarcinoma	E746_A750del	OncoKB: Oncogenic, level_1;CIViC: Predictive: 2;MyCancerGenome: not present;CancerHotspot: yes;3DHotspot: no	MutationAssessor: NA;SIFT: NA;Polyphen-2: NA	In_Frame_Del	DEL	diploid		SOMATIC	NA	MSK	7	55242465	55242479	GGAATTAAGAGAAGC	-	7:g.55242465_55242479del	ENST00000275493.2:c.2235_2249del	0.44		557	711		304	2	19/28
GENIE Cohort v8.0-public	GENIE-MSK-P-0001894-T01-IM3	Lung Adenocarcinoma	E746_A750del	OncoKB: Oncogenic, level_1;CIViC: Predictive: 2;MyCancerGenome: not present;CancerHotspot: yes;3DHotspot: no	MutationAssessor: NA;SIFT: NA;Polyphen-2: NA	In_Frame_Del	DEL	diploid		SOMATIC	NA	MSK	7	55242465	55242479	GGAATTAAGAGAAGC	-	7:g.55242465_55242479del	ENST00000275493.2:c.2235_2249del	0.32		280	607		304	2	19/28
GENIE Cohort v8.0-public	GENIE-MSK-P-0002218-T01-IM3	Lung Adenocarcinoma	E746_A750del	OncoKB: Oncogenic, level_1;CIViC: Predictive: 2;MyCancerGenome: not present;CancerHotspot: yes;3DHotspot: no	MutationAssessor: NA;SIFT: NA;Polyphen-2: NA	In_Frame_Del	DEL	diploid		SOMATIC	NA	MSK	7	55242465	55242479	GGAATTAAGAGAAGC	-	7:g.55242465_55242479del	ENST00000275493.2:c.2235_2249del	0.3		434	1017		304	3	19/28
GENIE Cohort v8.0-public	GENIE-MSK-P-0002218-T02-IM5	Lung Adenocarcinoma	E746_A750del	OncoKB: Oncogenic, level_1;CIViC: Predictive: 2;MyCancerGenome: not present;CancerHotspot: yes;3DHotspot: no	MutationAssessor: NA;SIFT: NA;Polyphen-2: NA	In_Frame_Del	DEL	amp		SOMATIC	NA	MSK	7	55242465	55242479	GGAATTAAGAGAAGC	-	7:g.55242465_55242479del	ENST00000275493.2:c.2235_2249del	0.18		506	2311		304	7	19/28
GENIE Cohort v8.0-public	GENIE-MSK-P-0002309-T01-IM3	Lung Adenocarcinoma	E746_A750del	OncoKB: Oncogenic, level_1;CIViC: Predictive: 2;MyCancerGenome: not present;CancerHotspot: yes;3DHotspot: no	MutationAssessor: NA;SIFT: NA;Polyphen-2: NA	In_Frame_Del	DEL	diploid		SOMATIC	NA	MSK	7	55242465	55242479	GGAATTAAGAGAAGC	-	7:g.55242465_55242479del	ENST00000275493.2:c.2235_2249del	0.62		891	548		304	7	19/28
GENIE Cohort v8.0-public	GENIE-MSK-P-0002557-T01-IM3	Lung Adenocarcinoma	E746_A750del	OncoKB: Oncogenic, level_1;CIViC: Predictive: 2;MyCancerGenome: not present;CancerHotspot: yes;3DHotspot: no	MutationAssessor: NA;SIFT: NA;Polyphen-2: NA	In_Frame_Del	DEL	diploid		SOMATIC	NA	MSK	7	55242465	55242479	GGAATTAAGAGAAGC	-	7:g.55242465_55242479del	ENST00000275493.2:c.2235_2249del	0.13		99	647		304	3	19/28
GENIE Cohort v8.0-public	GENIE-MSK-P-0002780-T01-IM3	Lung Adenocarcinoma	E746_A750del	OncoKB: Oncogenic, level_1;CIViC: Predictive: 2;MyCancerGenome: not present;CancerHotspot: yes;3DHotspot: no	MutationAssessor: NA;SIFT: NA;Polyphen-2: NA	In_Frame_Del	DEL	diploid		SOMATIC	NA	MSK	7	55242465	55242479	GGAATTAAGAGAAGC	-	7:g.55242465_55242479del	ENST00000275493.2:c.2235_2249del	0.41		81	118		304	6	19/28
GENIE Cohort v8.0-public	GENIE-MSK-P-0002880-T02-IM6	Lung Adenocarcinoma	E746_A750del	OncoKB: Oncogenic, level_1;CIViC: Predictive: 2;MyCancerGenome: not present;CancerHotspot: yes;3DHotspot: no	MutationAssessor: NA;SIFT: NA;Polyphen-2: NA	In_Frame_Del	DEL	diploid		SOMATIC	NA	MSK	7	55242465	55242479	GGAATTAAGAGAAGC	-	7:g.55242465_55242479del	ENST00000275493.2:c.2235_2249del	0.2		197	765		304	2	19/28
GENIE Cohort v8.0-public	GENIE-MSK-P-0002890-T01-IM3	Lung Adenocarcinoma	E746_A750del	OncoKB: Oncogenic, level_1;CIViC: Predictive: 2;MyCancerGenome: not present;CancerHotspot: yes;3DHotspot: no	MutationAssessor: NA;SIFT: NA;Polyphen-2: NA	In_Frame_Del	DEL	amp		SOMATIC	NA	MSK	7	55242465	55242479	GGAATTAAGAGAAGC	-	7:g.55242465_55242479del	ENST00000275493.2:c.2235_2249del	0.49		507	534		304	6	19/28
GENIE Cohort v8.0-public	GENIE-MSK-P-0003479-T01-IM5	Lung Adenocarcinoma	E746_A750del	OncoKB: Oncogenic, level_1;CIViC: Predictive: 2;MyCancerGenome: not present;CancerHotspot: yes;3DHotspot: no	MutationAssessor: NA;SIFT: NA;Polyphen-2: NA	In_Frame_Del	DEL	amp		SOMATIC	NA	MSK	7	55242465	55242479	GGAATTAAGAGAAGC	-	7:g.55242465_55242479del	ENST00000275493.2:c.2235_2249del	0.34		324	637		304	4	19/28
GENIE Cohort v8.0-public	GENIE-MSK-P-0003502-T01-IM5	Lung Adenocarcinoma	E746_A750del	OncoKB: Oncogenic, level_1;CIViC: Predictive: 2;MyCancerGenome: not present;CancerHotspot: yes;3DHotspot: no	MutationAssessor: NA;SIFT: NA;Polyphen-2: NA	In_Frame_Del	DEL	diploid		SOMATIC	NA	MSK	7	55242465	55242479	GGAATTAAGAGAAGC	-	7:g.55242465_55242479del	ENST00000275493.2:c.2235_2249del	0.26		133	375		304	5	19/28
GENIE Cohort v8.0-public	GENIE-MSK-P-0003573-T01-IM5	Lung Adenocarcinoma	E746_A750del	OncoKB: Oncogenic, level_1;CIViC: Predictive: 2;MyCancerGenome: not present;CancerHotspot: yes;3DHotspot: no	MutationAssessor: NA;SIFT: NA;Polyphen-2: NA	In_Frame_Del	DEL	diploid		SOMATIC	NA	MSK	7	55242465	55242479	GGAATTAAGAGAAGC	-	7:g.55242465_55242479del	ENST00000275493.2:c.2235_2249del	0.28		203	530		304	4	19/28
GENIE Cohort v8.0-public	GENIE-MSK-P-0003573-T03-IM6	Lung Adenocarcinoma	E746_A750del	OncoKB: Oncogenic, level_1;CIViC: Predictive: 2;MyCancerGenome: not present;CancerHotspot: yes;3DHotspot: no	MutationAssessor: NA;SIFT: NA;Polyphen-2: NA	In_Frame_Del	DEL	diploid		SOMATIC	NA	MSK	7	55242465	55242479	GGAATTAAGAGAAGC	-	7:g.55242465_55242479del	ENST00000275493.2:c.2235_2249del	0.36		368	656		304	8	19/28
GENIE Cohort v8.0-public	GENIE-MSK-P-0003573-T04-IM6	Lung Adenocarcinoma	E746_A750del	OncoKB: Oncogenic, level_1;CIViC: Predictive: 2;MyCancerGenome: not present;CancerHotspot: yes;3DHotspot: no	MutationAssessor: NA;SIFT: NA;Polyphen-2: NA	In_Frame_Del	DEL	diploid		SOMATIC	NA	MSK	7	55242465	55242479	GGAATTAAGAGAAGC	-	7:g.55242465_55242479del	ENST00000275493.2:c.2235_2249del	0.04		40	853		304	2	19/28
GENIE Cohort v8.0-public	GENIE-MSK-P-0003635-T01-IM5	Lung Adenocarcinoma	E746_A750del	OncoKB: Oncogenic, level_1;CIViC: Predictive: 2;MyCancerGenome: not present;CancerHotspot: yes;3DHotspot: no	MutationAssessor: NA;SIFT: NA;Polyphen-2: NA	In_Frame_Del	DEL	diploid		SOMATIC	NA	MSK	7	55242465	55242479	GGAATTAAGAGAAGC	-	7:g.55242465_55242479del	ENST00000275493.2:c.2235_2249del	0.34		320	617		304	7	19/28
GENIE Cohort v8.0-public	GENIE-MSK-P-0003635-T02-IM5	Lung Adenocarcinoma	E746_A750del	OncoKB: Oncogenic, level_1;CIViC: Predictive: 2;MyCancerGenome: not present;CancerHotspot: yes;3DHotspot: no	MutationAssessor: NA;SIFT: NA;Polyphen-2: NA	In_Frame_Del	DEL	diploid		SOMATIC	NA	MSK	7	55242465	55242479	GGAATTAAGAGAAGC	-	7:g.55242465_55242479del	ENST00000275493.2:c.2235_2249del	0.48		487	532		304	6	19/28
GENIE Cohort v8.0-public	GENIE-MSK-P-0004123-T01-IM5	Lung Adenocarcinoma	E746_A750del	OncoKB: Oncogenic, level_1;CIViC: Predictive: 2;MyCancerGenome: not present;CancerHotspot: yes;3DHotspot: no	MutationAssessor: NA;SIFT: NA;Polyphen-2: NA	In_Frame_Del	DEL	amp		SOMATIC	NA	MSK	7	55242465	55242479	GGAATTAAGAGAAGC	-	7:g.55242465_55242479del	ENST00000275493.2:c.2235_2249del	0.25		241	707		304	5	19/28
GENIE Cohort v8.0-public	GENIE-MSK-P-0004123-T02-IM6	Lung Adenocarcinoma	E746_A750del	OncoKB: Oncogenic, level_1;CIViC: Predictive: 2;MyCancerGenome: not present;CancerHotspot: yes;3DHotspot: no	MutationAssessor: NA;SIFT: NA;Polyphen-2: NA	In_Frame_Del	DEL	diploid		SOMATIC	NA	MSK	7	55242465	55242479	GGAATTAAGAGAAGC	-	7:g.55242465_55242479del	ENST00000275493.2:c.2235_2249del	0.1		95	905		304	4	19/28
GENIE Cohort v8.0-public	GENIE-MSK-P-0004238-T01-IM5	Lung Adenocarcinoma	E746_A750del	OncoKB: Oncogenic, level_1;CIViC: Predictive: 2;MyCancerGenome: not present;CancerHotspot: yes;3DHotspot: no	MutationAssessor: NA;SIFT: NA;Polyphen-2: NA	In_Frame_Del	DEL	diploid		SOMATIC	NA	MSK	7	55242465	55242479	GGAATTAAGAGAAGC	-	7:g.55242465_55242479del	ENST00000275493.2:c.2235_2249del	0.11		45	354		304	2	19/28
GENIE Cohort v8.0-public	GENIE-MSK-P-0004303-T01-IM5	Lung Adenocarcinoma	E746_A750del	OncoKB: Oncogenic, level_1;CIViC: Predictive: 2;MyCancerGenome: not present;CancerHotspot: yes;3DHotspot: no	MutationAssessor: NA;SIFT: NA;Polyphen-2: NA	In_Frame_Del	DEL	diploid		SOMATIC	NA	MSK	7	55242465	55242479	GGAATTAAGAGAAGC	-	7:g.55242465_55242479del	ENST00000275493.2:c.2235_2249del	0.03		27	985		304	1	19/28
GENIE Cohort v8.0-public	GENIE-MSK-P-0004496-T01-IM5	Lung Adenocarcinoma	E746_A750del	OncoKB: Oncogenic, level_1;CIViC: Predictive: 2;MyCancerGenome: not present;CancerHotspot: yes;3DHotspot: no	MutationAssessor: NA;SIFT: NA;Polyphen-2: NA	In_Frame_Del	DEL	diploid		UNKNOWN	NA	MSK	7	55242465	55242479	GGAATTAAGAGAAGC	-	7:g.55242465_55242479del	ENST00000275493.2:c.2235_2249del	0.23		208	699		304	3	19/28
GENIE Cohort v8.0-public	GENIE-MSK-P-0004730-T01-IM5	Lung Adenocarcinoma	E746_A750del	OncoKB: Oncogenic, level_1;CIViC: Predictive: 2;MyCancerGenome: not present;CancerHotspot: yes;3DHotspot: no	MutationAssessor: NA;SIFT: NA;Polyphen-2: NA	In_Frame_Del	DEL	diploid		SOMATIC	NA	MSK	7	55242465	55242479	GGAATTAAGAGAAGC	-	7:g.55242465_55242479del	ENST00000275493.2:c.2235_2249del	0.2		166	681		304	2	19/28
GENIE Cohort v8.0-public	GENIE-MSK-P-0004847-T01-IM5	Lung Adenocarcinoma	E746_A750del	OncoKB: Oncogenic, level_1;CIViC: Predictive: 2;MyCancerGenome: not present;CancerHotspot: yes;3DHotspot: no	MutationAssessor: NA;SIFT: NA;Polyphen-2: NA	In_Frame_Del	DEL	diploid		SOMATIC	NA	MSK	7	55242465	55242479	GGAATTAAGAGAAGC	-	7:g.55242465_55242479del	ENST00000275493.2:c.2235_2249del	0.45		511	624		304	4	19/28
GENIE Cohort v8.0-public	GENIE-MSK-P-0004927-T01-IM5	Lung Adenocarcinoma	E746_A750del	OncoKB: Oncogenic, level_1;CIViC: Predictive: 2;MyCancerGenome: not present;CancerHotspot: yes;3DHotspot: no	MutationAssessor: NA;SIFT: NA;Polyphen-2: NA	In_Frame_Del	DEL	amp		SOMATIC	NA	MSK	7	55242465	55242479	GGAATTAAGAGAAGC	-	7:g.55242465_55242479del	ENST00000275493.2:c.2235_2249del	0.85		4194	733		304	5	19/28
GENIE Cohort v8.0-public	GENIE-MSK-P-0005467-T01-IM5	Lung Adenocarcinoma	E746_A750del	OncoKB: Oncogenic, level_1;CIViC: Predictive: 2;MyCancerGenome: not present;CancerHotspot: yes;3DHotspot: no	MutationAssessor: NA;SIFT: NA;Polyphen-2: NA	In_Frame_Del	DEL	diploid		SOMATIC	NA	MSK	7	55242465	55242479	GGAATTAAGAGAAGC	-	7:g.55242465_55242479del	ENST00000275493.2:c.2235_2249del	0.28		278	702		304	1	19/28
GENIE Cohort v8.0-public	GENIE-MSK-P-0005467-T02-IM6	Large Cell Neuroendocrine Carcinoma	E746_A750del	OncoKB: Oncogenic, level_1;CIViC: Predictive: 2;MyCancerGenome: not present;CancerHotspot: yes;3DHotspot: no	MutationAssessor: NA;SIFT: NA;Polyphen-2: NA	In_Frame_Del	DEL	diploid		SOMATIC	NA	MSK	7	55242465	55242479	GGAATTAAGAGAAGC	-	7:g.55242465_55242479del	ENST00000275493.2:c.2235_2249del	0.8		291	75		304	3	19/28
GENIE Cohort v8.0-public	GENIE-MSK-P-0005553-T01-IM5	Lung Adenocarcinoma	E746_A750del	OncoKB: Oncogenic, level_1;CIViC: Predictive: 2;MyCancerGenome: not present;CancerHotspot: yes;3DHotspot: no	MutationAssessor: NA;SIFT: NA;Polyphen-2: NA	In_Frame_Del	DEL	amp		SOMATIC	NA	MSK	7	55242465	55242479	GGAATTAAGAGAAGC	-	7:g.55242465_55242479del	ENST00000275493.2:c.2235_2249del	0.53		1009	891		304	5	19/28
GENIE Cohort v8.0-public	GENIE-MSK-P-0005553-T02-IM5	Lung Adenocarcinoma	E746_A750del	OncoKB: Oncogenic, level_1;CIViC: Predictive: 2;MyCancerGenome: not present;CancerHotspot: yes;3DHotspot: no	MutationAssessor: NA;SIFT: NA;Polyphen-2: NA	In_Frame_Del	DEL	diploid		SOMATIC	NA	MSK	7	55242465	55242479	GGAATTAAGAGAAGC	-	7:g.55242465_55242479del	ENST00000275493.2:c.2235_2249del	0.1		92	863		304	3	19/28
GENIE Cohort v8.0-public	GENIE-MSK-P-0005805-T01-IM5	Small Cell Lung Cancer	E746_A750del	OncoKB: Oncogenic, level_3b;CIViC: Predictive: 2;MyCancerGenome: not present;CancerHotspot: yes;3DHotspot: no	MutationAssessor: NA;SIFT: NA;Polyphen-2: NA	In_Frame_Del	DEL	diploid		SOMATIC	NA	MSK	7	55242465	55242479	GGAATTAAGAGAAGC	-	7:g.55242465_55242479del	ENST00000275493.2:c.2235_2249del	0.26		131	380		304	4	19/28
GENIE Cohort v8.0-public	GENIE-MSK-P-0006028-T01-IM5	Lung Adenocarcinoma	E746_A750del	OncoKB: Oncogenic, level_1;CIViC: Predictive: 2;MyCancerGenome: not present;CancerHotspot: yes;3DHotspot: no	MutationAssessor: NA;SIFT: NA;Polyphen-2: NA	In_Frame_Del	DEL	diploid		SOMATIC	NA	MSK	7	55242465	55242479	GGAATTAAGAGAAGC	-	7:g.55242465_55242479del	ENST00000275493.2:c.2235_2249del	0.13		119	772		304	5	19/28
GENIE Cohort v8.0-public	GENIE-MSK-P-0006115-T01-IM5	Lung Adenocarcinoma	E746_A750del	OncoKB: Oncogenic, level_1;CIViC: Predictive: 2;MyCancerGenome: not present;CancerHotspot: yes;3DHotspot: no	MutationAssessor: NA;SIFT: NA;Polyphen-2: NA	In_Frame_Del	DEL	diploid		SOMATIC	NA	MSK	7	55242465	55242479	GGAATTAAGAGAAGC	-	7:g.55242465_55242479del	ENST00000275493.2:c.2235_2249del	0.24		239	778		304	32	19/28
GENIE Cohort v8.0-public	GENIE-MSK-P-0006569-T01-IM5	Lung Adenocarcinoma	E746_A750del	OncoKB: Oncogenic, level_1;CIViC: Predictive: 2;MyCancerGenome: not present;CancerHotspot: yes;3DHotspot: no	MutationAssessor: NA;SIFT: NA;Polyphen-2: NA	In_Frame_Del	DEL	diploid		SOMATIC	NA	MSK	7	55242465	55242479	GGAATTAAGAGAAGC	-	7:g.55242465_55242479del	ENST00000275493.2:c.2235_2249del	0.07		41	523		304	3	19/28
GENIE Cohort v8.0-public	GENIE-MSK-P-0006640-T01-IM5	Lung Adenocarcinoma	E746_A750del	OncoKB: Oncogenic, level_1;CIViC: Predictive: 2;MyCancerGenome: not present;CancerHotspot: yes;3DHotspot: no	MutationAssessor: NA;SIFT: NA;Polyphen-2: NA	In_Frame_Del	DEL	diploid		SOMATIC	NA	MSK	7	55242465	55242479	GGAATTAAGAGAAGC	-	7:g.55242465_55242479del	ENST00000275493.2:c.2235_2249del	0.22		244	853		304	4	19/28
GENIE Cohort v8.0-public	GENIE-MSK-P-0006810-T01-IM5	Lung Adenocarcinoma	E746_A750del	OncoKB: Oncogenic, level_1;CIViC: Predictive: 2;MyCancerGenome: not present;CancerHotspot: yes;3DHotspot: no	MutationAssessor: NA;SIFT: NA;Polyphen-2: NA	In_Frame_Del	DEL	diploid		SOMATIC	NA	MSK	7	55242465	55242479	GGAATTAAGAGAAGC	-	7:g.55242465_55242479del	ENST00000275493.2:c.2235_2249del	0.38		336	545		304	5	19/28
GENIE Cohort v8.0-public	GENIE-MSK-P-0006810-T02-IM6	Lung Adenocarcinoma	E746_A750del	OncoKB: Oncogenic, level_1;CIViC: Predictive: 2;MyCancerGenome: not present;CancerHotspot: yes;3DHotspot: no	MutationAssessor: NA;SIFT: NA;Polyphen-2: NA	In_Frame_Del	DEL	diploid		SOMATIC	NA	MSK	7	55242465	55242479	GGAATTAAGAGAAGC	-	7:g.55242465_55242479del	ENST00000275493.2:c.2235_2249del	0.41		549	796		304	8	19/28
GENIE Cohort v8.0-public	GENIE-MSK-P-0006844-T01-IM5	Lung Adenocarcinoma	E746_A750del	OncoKB: Oncogenic, level_1;CIViC: Predictive: 2;MyCancerGenome: not present;CancerHotspot: yes;3DHotspot: no	MutationAssessor: NA;SIFT: NA;Polyphen-2: NA	In_Frame_Del	DEL	diploid		SOMATIC	NA	MSK	7	55242465	55242479	GGAATTAAGAGAAGC	-	7:g.55242465_55242479del	ENST00000275493.2:c.2235_2249del	0.25		286	841		304	6	19/28
GENIE Cohort v8.0-public	GENIE-MSK-P-0006844-T02-IM5	Lung Adenocarcinoma	E746_A750del	OncoKB: Oncogenic, level_1;CIViC: Predictive: 2;MyCancerGenome: not present;CancerHotspot: yes;3DHotspot: no	MutationAssessor: NA;SIFT: NA;Polyphen-2: NA	In_Frame_Del	DEL	diploid		SOMATIC	NA	MSK	7	55242465	55242479	GGAATTAAGAGAAGC	-	7:g.55242465_55242479del	ENST00000275493.2:c.2235_2249del	0.18		217	958		304	7	19/28
GENIE Cohort v8.0-public	GENIE-MSK-P-0006912-T01-IM5	Lung Adenocarcinoma	E746_A750del	OncoKB: Oncogenic, level_1;CIViC: Predictive: 2;MyCancerGenome: not present;CancerHotspot: yes;3DHotspot: no	MutationAssessor: NA;SIFT: NA;Polyphen-2: NA	In_Frame_Del	DEL	diploid		SOMATIC	NA	MSK	7	55242465	55242479	GGAATTAAGAGAAGC	-	7:g.55242465_55242479del	ENST00000275493.2:c.2235_2249del	0.27		342	921		304	3	19/28
GENIE Cohort v8.0-public	GENIE-MSK-P-0007057-T01-IM5	Lung Adenocarcinoma	E746_A750del	OncoKB: Oncogenic, level_1;CIViC: Predictive: 2;MyCancerGenome: not present;CancerHotspot: yes;3DHotspot: no	MutationAssessor: NA;SIFT: NA;Polyphen-2: NA	In_Frame_Del	DEL	diploid		SOMATIC	NA	MSK	7	55242465	55242479	GGAATTAAGAGAAGC	-	7:g.55242465_55242479del	ENST00000275493.2:c.2235_2249del	0.03		20	563		304	1	19/28
GENIE Cohort v8.0-public	GENIE-MSK-P-0007167-T01-IM5	Lung Adenocarcinoma	E746_A750del	OncoKB: Oncogenic, level_1;CIViC: Predictive: 2;MyCancerGenome: not present;CancerHotspot: yes;3DHotspot: no	MutationAssessor: NA;SIFT: NA;Polyphen-2: NA	In_Frame_Del	DEL	diploid		SOMATIC	NA	MSK	7	55242465	55242479	GGAATTAAGAGAAGC	-	7:g.55242465_55242479del	ENST00000275493.2:c.2235_2249del	0.29		382	951		304	10	19/28
GENIE Cohort v8.0-public	GENIE-MSK-P-0007167-T02-IM6	Lung Adenocarcinoma	E746_A750del	OncoKB: Oncogenic, level_1;CIViC: Predictive: 2;MyCancerGenome: not present;CancerHotspot: yes;3DHotspot: no	MutationAssessor: NA;SIFT: NA;Polyphen-2: NA	In_Frame_Del	DEL	diploid		SOMATIC	NA	MSK	7	55242465	55242479	GGAATTAAGAGAAGC	-	7:g.55242465_55242479del	ENST00000275493.2:c.2235_2249del	0.02		26	1209		304	1	19/28
GENIE Cohort v8.0-public	GENIE-MSK-P-0007587-T01-IM5	Lung Adenocarcinoma	E746_A750del	OncoKB: Oncogenic, level_1;CIViC: Predictive: 2;MyCancerGenome: not present;CancerHotspot: yes;3DHotspot: no	MutationAssessor: NA;SIFT: NA;Polyphen-2: NA	In_Frame_Del	DEL	diploid		SOMATIC	NA	MSK	7	55242465	55242479	GGAATTAAGAGAAGC	-	7:g.55242465_55242479del	ENST00000275493.2:c.2235_2249del	0.06		63	963		304	2	19/28
GENIE Cohort v8.0-public	GENIE-MSK-P-0007681-T01-IM5	Lung Adenocarcinoma	E746_A750del	OncoKB: Oncogenic, level_1;CIViC: Predictive: 2;MyCancerGenome: not present;CancerHotspot: yes;3DHotspot: no	MutationAssessor: NA;SIFT: NA;Polyphen-2: NA	In_Frame_Del	DEL	diploid		SOMATIC	NA	MSK	7	55242465	55242479	GGAATTAAGAGAAGC	-	7:g.55242465_55242479del	ENST00000275493.2:c.2235_2249del	0.57		669	502		304	5	19/28
GENIE Cohort v8.0-public	GENIE-GRCC-d3712775-metastasis-a	Lung Adenocarcinoma	E746_A750del	OncoKB: Oncogenic, level_1;CIViC: Predictive: 2;MyCancerGenome: not present;CancerHotspot: yes;3DHotspot: no	MutationAssessor: NA;SIFT: NA;Polyphen-2: NA	In_Frame_Del	DEL			NA	NA	GRCC	7	55242465	55242479	GGAATTAAGAGAAGC	-	7:g.55242465_55242479del	ENST00000275493.2:c.2235_2249del	0.58		1155	830			2	19/28
GENIE Cohort v8.0-public	GENIE-UHN-604773-ARC1	Lung Adenocarcinoma	E746_A750del	OncoKB: Oncogenic, level_1;CIViC: Predictive: 2;MyCancerGenome: not present;CancerHotspot: yes;3DHotspot: no	MutationAssessor: NA;SIFT: NA;Polyphen-2: NA	In_Frame_Del	DEL			NA	NA	UHN	7	55242465	55242479	GGAATTAAGAGAAGC	-	7:g.55242465_55242479del	ENST00000275493.2:c.2235_2249del	0.41	0.003	1570	2235	11	3599	2	19/28
GENIE Cohort v8.0-public	GENIE-UHN-206026-ARC1	Lung Adenocarcinoma	E746_A750del	OncoKB: Oncogenic, level_1;CIViC: Predictive: 2;MyCancerGenome: not present;CancerHotspot: yes;3DHotspot: no	MutationAssessor: NA;SIFT: NA;Polyphen-2: NA	In_Frame_Del	DEL			NA	NA	UHN	7	55242465	55242479	GGAATTAAGAGAAGC	-	7:g.55242465_55242479del	ENST00000275493.2:c.2235_2249del	0.62	0.0043	2695	1664	9	2096	2	19/28
GENIE Cohort v8.0-public	GENIE-UHN-562490-ARC1	Lung Adenocarcinoma	E746_A750del	OncoKB: Oncogenic, level_1;CIViC: Predictive: 2;MyCancerGenome: not present;CancerHotspot: yes;3DHotspot: no	MutationAssessor: NA;SIFT: NA;Polyphen-2: NA	In_Frame_Del	DEL			NA	NA	UHN	7	55242465	55242479	GGAATTAAGAGAAGC	-	7:g.55242465_55242479del	ENST00000275493.2:c.2235_2249del	0.54	0.0015	1059	906	4	2662	2	19/28
GENIE Cohort v8.0-public	GENIE-UHN-033821-ARC1	Lung Adenocarcinoma	E746_A750del	OncoKB: Oncogenic, level_1;CIViC: Predictive: 2;MyCancerGenome: not present;CancerHotspot: yes;3DHotspot: no	MutationAssessor: NA;SIFT: NA;Polyphen-2: NA	In_Frame_Del	DEL			NA	NA	UHN	7	55242465	55242479	GGAATTAAGAGAAGC	-	7:g.55242465_55242479del	ENST00000275493.2:c.2235_2249del	0.51	0.002	1150	1119	4	2033	4	19/28
GENIE Cohort v8.0-public	GENIE-UHN-497403-ARC1	Lung Adenocarcinoma	E746_A750del	OncoKB: Oncogenic, level_1;CIViC: Predictive: 2;MyCancerGenome: not present;CancerHotspot: yes;3DHotspot: no	MutationAssessor: NA;SIFT: NA;Polyphen-2: NA	In_Frame_Del	DEL			NA	NA	UHN	7	55242465	55242479	GGAATTAAGAGAAGC	-	7:g.55242465_55242479del	ENST00000275493.2:c.2235_2249del	0.78	0.0031	9360	2710	9	2917	3	19/28
GENIE Cohort v8.0-public	GENIE-UHN-225972-ARC1	Lung Adenocarcinoma	E746_A750del	OncoKB: Oncogenic, level_1;CIViC: Predictive: 2;MyCancerGenome: not present;CancerHotspot: yes;3DHotspot: no	MutationAssessor: NA;SIFT: NA;Polyphen-2: NA	In_Frame_Del	DEL			NA	NA	UHN	7	55242465	55242479	GGAATTAAGAGAAGC	-	7:g.55242465_55242479del	ENST00000275493.2:c.2235_2249del	0.54	0.0035	1303	1095	6	1722	2	19/28
GENIE Cohort v8.0-public	GENIE-UHN-768538-ARC1	Lung Adenocarcinoma	E746_A750del	OncoKB: Oncogenic, level_1;CIViC: Predictive: 2;MyCancerGenome: not present;CancerHotspot: yes;3DHotspot: no	MutationAssessor: NA;SIFT: NA;Polyphen-2: NA	In_Frame_Del	DEL			NA	NA	UHN	7	55242465	55242479	GGAATTAAGAGAAGC	-	7:g.55242465_55242479del	ENST00000275493.2:c.2235_2249del	0.69	0.0018	1482	672	7	3959	6	19/28
GENIE Cohort v8.0-public	GENIE-UHN-373738-ARC1	Lung Adenocarcinoma	E746_A750del	OncoKB: Oncogenic, level_1;CIViC: Predictive: 2;MyCancerGenome: not present;CancerHotspot: yes;3DHotspot: no	MutationAssessor: NA;SIFT: NA;Polyphen-2: NA	In_Frame_Del	DEL			NA	NA	UHN	7	55242465	55242479	GGAATTAAGAGAAGC	-	7:g.55242465_55242479del	ENST00000275493.2:c.2235_2249del	0.47	0.0016	1957	2194	4	2444	1	19/28
GENIE Cohort v8.0-public	GENIE-DFCI-000544-5758	Lung Adenocarcinoma	E746_A750del	OncoKB: Oncogenic, level_1;CIViC: Predictive: 2;MyCancerGenome: not present;CancerHotspot: yes;3DHotspot: no	MutationAssessor: NA;SIFT: NA;Polyphen-2: NA	In_Frame_Del	DEL	amp		NA	NA	DFCI	7	55242465	55242479	GGAATTAAGAGAAGC	-	7:g.55242465_55242479del	ENST00000275493.2:c.2235_2249del	0.68		177	84			15	19/28
GENIE Cohort v8.0-public	GENIE-DFCI-001432-3937	Breast Invasive Ductal Carcinoma	E746_A750del	OncoKB: Oncogenic, level_3b;CIViC: Predictive: 2;MyCancerGenome: not present;CancerHotspot: yes;3DHotspot: no	MutationAssessor: NA;SIFT: NA;Polyphen-2: NA	In_Frame_Del	DEL	diploid		NA	NA	DFCI	7	55242465	55242479	GGAATTAAGAGAAGC	-	7:g.55242465_55242479del	ENST00000275493.2:c.2235_2249del	0.1		10	90			6	19/28
GENIE Cohort v8.0-public	GENIE-DFCI-001264-6064	Lung Adenocarcinoma	E746_A750del	OncoKB: Oncogenic, level_1;CIViC: Predictive: 2;MyCancerGenome: not present;CancerHotspot: yes;3DHotspot: no	MutationAssessor: NA;SIFT: NA;Polyphen-2: NA	In_Frame_Del	DEL	gain		NA	NA	DFCI	7	55242465	55242479	GGAATTAAGAGAAGC	-	7:g.55242465_55242479del	ENST00000275493.2:c.2235_2249del	0.19		30	129			5	19/28
GENIE Cohort v8.0-public	GENIE-DFCI-009734-6990	Lung Adenocarcinoma	E746_A750del	OncoKB: Oncogenic, level_1;CIViC: Predictive: 2;MyCancerGenome: not present;CancerHotspot: yes;3DHotspot: no	MutationAssessor: NA;SIFT: NA;Polyphen-2: NA	In_Frame_Del	DEL	gain		NA	NA	DFCI	7	55242465	55242479	GGAATTAAGAGAAGC	-	7:g.55242465_55242479del	ENST00000275493.2:c.2235_2249del	0.37		225	377			8	19/28
GENIE Cohort v8.0-public	GENIE-DFCI-002766-2639	Lung Adenocarcinoma	E746_A750del	OncoKB: Oncogenic, level_1;CIViC: Predictive: 2;MyCancerGenome: not present;CancerHotspot: yes;3DHotspot: no	MutationAssessor: NA;SIFT: NA;Polyphen-2: NA	In_Frame_Del	DEL	gain		NA	NA	DFCI	7	55242465	55242479	GGAATTAAGAGAAGC	-	7:g.55242465_55242479del	ENST00000275493.2:c.2235_2249del	0.51		111	106			14	19/28
GENIE Cohort v8.0-public	GENIE-DFCI-001582-5214	Lung Adenocarcinoma	E746_A750del	OncoKB: Oncogenic, level_1;CIViC: Predictive: 2;MyCancerGenome: not present;CancerHotspot: yes;3DHotspot: no	MutationAssessor: NA;SIFT: NA;Polyphen-2: NA	In_Frame_Del	DEL	diploid		NA	NA	DFCI	7	55242465	55242479	GGAATTAAGAGAAGC	-	7:g.55242465_55242479del	ENST00000275493.2:c.2235_2249del	0.18		19	84			12	19/28
GENIE Cohort v8.0-public	GENIE-DFCI-003627-2415	Lung Adenocarcinoma	E746_A750del	OncoKB: Oncogenic, level_1;CIViC: Predictive: 2;MyCancerGenome: not present;CancerHotspot: yes;3DHotspot: no	MutationAssessor: NA;SIFT: NA;Polyphen-2: NA	In_Frame_Del	DEL	gain		NA	NA	DFCI	7	55242465	55242479	GGAATTAAGAGAAGC	-	7:g.55242465_55242479del	ENST00000275493.2:c.2235_2249del	0.2		58	230			3	19/28
GENIE Cohort v8.0-public	GENIE-DFCI-004831-2079	Lung Adenocarcinoma	E746_A750del	OncoKB: Oncogenic, level_1;CIViC: Predictive: 2;MyCancerGenome: not present;CancerHotspot: yes;3DHotspot: no	MutationAssessor: NA;SIFT: NA;Polyphen-2: NA	In_Frame_Del	DEL	gain		NA	NA	DFCI	7	55242465	55242479	GGAATTAAGAGAAGC	-	7:g.55242465_55242479del	ENST00000275493.2:c.2235_2249del	0.24		123	390			5	19/28
GENIE Cohort v8.0-public	GENIE-DFCI-005838-1685	Lung Squamous Cell Carcinoma	E746_A750del	OncoKB: Oncogenic, level_1;CIViC: Predictive: 2;MyCancerGenome: not present;CancerHotspot: yes;3DHotspot: no	MutationAssessor: NA;SIFT: NA;Polyphen-2: NA	In_Frame_Del	DEL	gain		NA	NA	DFCI	7	55242465	55242479	GGAATTAAGAGAAGC	-	7:g.55242465_55242479del	ENST00000275493.2:c.2235_2249del	0.28		32	82			7	19/28
GENIE Cohort v8.0-public	GENIE-DFCI-005360-2361	Lung Adenocarcinoma	E746_A750del	OncoKB: Oncogenic, level_1;CIViC: Predictive: 2;MyCancerGenome: not present;CancerHotspot: yes;3DHotspot: no	MutationAssessor: NA;SIFT: NA;Polyphen-2: NA	In_Frame_Del	DEL	diploid		NA	NA	DFCI	7	55242465	55242479	GGAATTAAGAGAAGC	-	7:g.55242465_55242479del	ENST00000275493.2:c.2235_2249del	0.13		26	169			4	19/28
GENIE Cohort v8.0-public	GENIE-DFCI-005408-2149	Non-Small Cell Lung Cancer	E746_A750del	OncoKB: Oncogenic, level_1;CIViC: Predictive: 2;MyCancerGenome: not present;CancerHotspot: yes;3DHotspot: no	MutationAssessor: NA;SIFT: NA;Polyphen-2: NA	In_Frame_Del	DEL	amp		NA	NA	DFCI	7	55242465	55242479	GGAATTAAGAGAAGC	-	7:g.55242465_55242479del	ENST00000275493.2:c.2235_2249del	0.59		253	177			4	19/28
GENIE Cohort v8.0-public	GENIE-DFCI-005708-3272	Lung Adenocarcinoma	E746_A750del	OncoKB: Oncogenic, level_1;CIViC: Predictive: 2;MyCancerGenome: not present;CancerHotspot: yes;3DHotspot: no	MutationAssessor: NA;SIFT: NA;Polyphen-2: NA	In_Frame_Del	DEL	gain		NA	NA	DFCI	7	55242465	55242479	GGAATTAAGAGAAGC	-	7:g.55242465_55242479del	ENST00000275493.2:c.2235_2249del	0.64		165	91			9	19/28
GENIE Cohort v8.0-public	GENIE-DFCI-006539-3716	Lung Adenocarcinoma	E746_A750del	OncoKB: Oncogenic, level_1;CIViC: Predictive: 2;MyCancerGenome: not present;CancerHotspot: yes;3DHotspot: no	MutationAssessor: NA;SIFT: NA;Polyphen-2: NA	In_Frame_Del	DEL	gain		NA	NA	DFCI	7	55242465	55242479	GGAATTAAGAGAAGC	-	7:g.55242465_55242479del	ENST00000275493.2:c.2235_2249del	0.59		92	63			9	19/28
GENIE Cohort v8.0-public	GENIE-DFCI-007672-6675	Lung Adenocarcinoma	E746_A750del	OncoKB: Oncogenic, level_1;CIViC: Predictive: 2;MyCancerGenome: not present;CancerHotspot: yes;3DHotspot: no	MutationAssessor: NA;SIFT: NA;Polyphen-2: NA	In_Frame_Del	DEL	diploid		NA	NA	DFCI	7	55242465	55242479	GGAATTAAGAGAAGC	-	7:g.55242465_55242479del	ENST00000275493.2:c.2235_2249del	0.09		22	231			7	19/28
GENIE Cohort v8.0-public	GENIE-DFCI-007676-5349	Lung Adenocarcinoma	E746_A750del	OncoKB: Oncogenic, level_1;CIViC: Predictive: 2;MyCancerGenome: not present;CancerHotspot: yes;3DHotspot: no	MutationAssessor: NA;SIFT: NA;Polyphen-2: NA	In_Frame_Del	DEL	diploid		NA	NA	DFCI	7	55242465	55242479	GGAATTAAGAGAAGC	-	7:g.55242465_55242479del	ENST00000275493.2:c.2235_2249del	0.07		15	186			3	19/28
GENIE Cohort v8.0-public	GENIE-DFCI-005436-6121	Lung Squamous Cell Carcinoma	E746_A750del	OncoKB: Oncogenic, level_1;CIViC: Predictive: 2;MyCancerGenome: not present;CancerHotspot: yes;3DHotspot: no	MutationAssessor: NA;SIFT: NA;Polyphen-2: NA	In_Frame_Del	DEL	gain		NA	NA	DFCI	7	55242465	55242479	GGAATTAAGAGAAGC	-	7:g.55242465_55242479del	ENST00000275493.2:c.2235_2249del	0.17		46	227			11	19/28
GENIE Cohort v8.0-public	GENIE-DFCI-007874-6842	Lung Adenocarcinoma	E746_A750del	OncoKB: Oncogenic, level_1;CIViC: Predictive: 2;MyCancerGenome: not present;CancerHotspot: yes;3DHotspot: no	MutationAssessor: NA;SIFT: NA;Polyphen-2: NA	In_Frame_Del	DEL	diploid		NA	NA	DFCI	7	55242465	55242479	GGAATTAAGAGAAGC	-	7:g.55242465_55242479del	ENST00000275493.2:c.2235_2249del	0.08		10	112			2	19/28
GENIE Cohort v8.0-public	GENIE-JHU-00120-00356	Lung Adenocarcinoma	E746_A750del	OncoKB: Oncogenic, level_1;CIViC: Predictive: 2;MyCancerGenome: not present;CancerHotspot: yes;3DHotspot: no	MutationAssessor: NA;SIFT: NA;Polyphen-2: NA	In_Frame_Del	DEL			NA	NA	JHU	7	55242465	55242479	GGAATTAAGAGAAGC	-	7:g.55242465_55242479del	ENST00000275493.2:c.2235_2249del	0.42		2642	3586			2	19/28
GENIE Cohort v8.0-public	GENIE-JHU-00225-00405	Non-Small Cell Lung Cancer	E746_A750del	OncoKB: Oncogenic, level_1;CIViC: Predictive: 2;MyCancerGenome: not present;CancerHotspot: yes;3DHotspot: no	MutationAssessor: NA;SIFT: NA;Polyphen-2: NA	In_Frame_Del	DEL			NA	NA	JHU	7	55242465	55242479	GGAATTAAGAGAAGC	-	7:g.55242465_55242479del	ENST00000275493.2:c.2235_2249del	0.57		4836	3582			4	19/28
GENIE Cohort v8.0-public	GENIE-JHU-00225-01650	Non-Small Cell Lung Cancer	E746_A750del	OncoKB: Oncogenic, level_1;CIViC: Predictive: 2;MyCancerGenome: not present;CancerHotspot: yes;3DHotspot: no	MutationAssessor: NA;SIFT: NA;Polyphen-2: NA	In_Frame_Del	DEL			NA	NA	JHU	7	55242465	55242479	GGAATTAAGAGAAGC	-	7:g.55242465_55242479del	ENST00000275493.2:c.2235_2249del	0.27		74	197			2	19/28
GENIE Cohort v8.0-public	GENIE-JHU-00225-01696	Non-Small Cell Lung Cancer	E746_A750del	OncoKB: Oncogenic, level_1;CIViC: Predictive: 2;MyCancerGenome: not present;CancerHotspot: yes;3DHotspot: no	MutationAssessor: NA;SIFT: NA;Polyphen-2: NA	In_Frame_Del	DEL			NA	NA	JHU	7	55242465	55242479	GGAATTAAGAGAAGC	-	7:g.55242465_55242479del	ENST00000275493.2:c.2235_2249del	0.64		2933	1657			4	19/28
GENIE Cohort v8.0-public	GENIE-JHU-00249-00454	Lung Adenocarcinoma	E746_A750del	OncoKB: Oncogenic, level_1;CIViC: Predictive: 2;MyCancerGenome: not present;CancerHotspot: yes;3DHotspot: no	MutationAssessor: NA;SIFT: NA;Polyphen-2: NA	In_Frame_Del	DEL			NA	NA	JHU	7	55242465	55242479	GGAATTAAGAGAAGC	-	7:g.55242465_55242479del	ENST00000275493.2:c.2235_2249del	0.5		2150	2189			1	19/28
GENIE Cohort v8.0-public	GENIE-JHU-00259-00465	Lung Adenocarcinoma	E746_A750del	OncoKB: Oncogenic, level_1;CIViC: Predictive: 2;MyCancerGenome: not present;CancerHotspot: yes;3DHotspot: no	MutationAssessor: NA;SIFT: NA;Polyphen-2: NA	In_Frame_Del	DEL			NA	NA	JHU	7	55242465	55242479	GGAATTAAGAGAAGC	-	7:g.55242465_55242479del	ENST00000275493.2:c.2235_2249del	0.55		4853	3980			3	19/28
GENIE Cohort v8.0-public	GENIE-JHU-00259-00815	Lung Adenocarcinoma	E746_A750del	OncoKB: Oncogenic, level_1;CIViC: Predictive: 2;MyCancerGenome: not present;CancerHotspot: yes;3DHotspot: no	MutationAssessor: NA;SIFT: NA;Polyphen-2: NA	In_Frame_Del	DEL			NA	NA	JHU	7	55242465	55242479	GGAATTAAGAGAAGC	-	7:g.55242465_55242479del	ENST00000275493.2:c.2235_2249del	0.52		472	428			4	19/28
GENIE Cohort v8.0-public	GENIE-JHU-00331-00531	Lung Adenocarcinoma	E746_A750del	OncoKB: Oncogenic, level_1;CIViC: Predictive: 2;MyCancerGenome: not present;CancerHotspot: yes;3DHotspot: no	MutationAssessor: NA;SIFT: NA;Polyphen-2: NA	In_Frame_Del	DEL			NA	NA	JHU	7	55242465	55242479	GGAATTAAGAGAAGC	-	7:g.55242465_55242479del	ENST00000275493.2:c.2235_2249del	0.26		631	1798			3	19/28
GENIE Cohort v8.0-public	GENIE-JHU-00455-00001	Lung Adenocarcinoma	E746_A750del	OncoKB: Oncogenic, level_1;CIViC: Predictive: 2;MyCancerGenome: not present;CancerHotspot: yes;3DHotspot: no	MutationAssessor: NA;SIFT: NA;Polyphen-2: NA	In_Frame_Del	DEL			NA	NA	JHU	7	55242465	55242479	GGAATTAAGAGAAGC	-	7:g.55242465_55242479del	ENST00000275493.2:c.2235_2249del	0.26		346	991			2	19/28
GENIE Cohort v8.0-public	GENIE-JHU-00471-00033	Lung Adenocarcinoma	E746_A750del	OncoKB: Oncogenic, level_1;CIViC: Predictive: 2;MyCancerGenome: not present;CancerHotspot: yes;3DHotspot: no	MutationAssessor: NA;SIFT: NA;Polyphen-2: NA	In_Frame_Del	DEL			NA	NA	JHU	7	55242465	55242479	GGAATTAAGAGAAGC	-	7:g.55242465_55242479del	ENST00000275493.2:c.2235_2249del	0.47		338	377			2	19/28
GENIE Cohort v8.0-public	GENIE-JHU-00565-00199	Lung Adenocarcinoma	E746_A750del	OncoKB: Oncogenic, level_1;CIViC: Predictive: 2;MyCancerGenome: not present;CancerHotspot: yes;3DHotspot: no	MutationAssessor: NA;SIFT: NA;Polyphen-2: NA	In_Frame_Del	DEL			NA	NA	JHU	7	55242465	55242479	GGAATTAAGAGAAGC	-	7:g.55242465_55242479del	ENST00000275493.2:c.2235_2249del	0.49		1302	1382			1	19/28
GENIE Cohort v8.0-public	GENIE-JHU-00735-00843	Lung Adenocarcinoma	E746_A750del	OncoKB: Oncogenic, level_1;CIViC: Predictive: 2;MyCancerGenome: not present;CancerHotspot: yes;3DHotspot: no	MutationAssessor: NA;SIFT: NA;Polyphen-2: NA	In_Frame_Del	DEL			NA	NA	JHU	7	55242465	55242479	GGAATTAAGAGAAGC	-	7:g.55242465_55242479del	ENST00000275493.2:c.2235_2249del	0.68		556	258			3	19/28
GENIE Cohort v8.0-public	GENIE-JHU-00742-00849	Lung Adenocarcinoma	E746_A750del	OncoKB: Oncogenic, level_1;CIViC: Predictive: 2;MyCancerGenome: not present;CancerHotspot: yes;3DHotspot: no	MutationAssessor: NA;SIFT: NA;Polyphen-2: NA	In_Frame_Del	DEL			NA	NA	JHU	7	55242465	55242479	GGAATTAAGAGAAGC	-	7:g.55242465_55242479del	ENST00000275493.2:c.2235_2249del	0.39		982	1566			2	19/28
GENIE Cohort v8.0-public	GENIE-JHU-00742-02073	Lung Adenocarcinoma	E746_A750del	OncoKB: Oncogenic, level_1;CIViC: Predictive: 2;MyCancerGenome: not present;CancerHotspot: yes;3DHotspot: no	MutationAssessor: NA;SIFT: NA;Polyphen-2: NA	In_Frame_Del	DEL			NA	NA	JHU	7	55242465	55242479	GGAATTAAGAGAAGC	-	7:g.55242465_55242479del	ENST00000275493.2:c.2235_2249del	0.64		1086	608			2	19/28
GENIE Cohort v8.0-public	GENIE-JHU-00747-00845	Lung Adenocarcinoma	E746_A750del	OncoKB: Oncogenic, level_1;CIViC: Predictive: 2;MyCancerGenome: not present;CancerHotspot: yes;3DHotspot: no	MutationAssessor: NA;SIFT: NA;Polyphen-2: NA	In_Frame_Del	DEL			NA	NA	JHU	7	55242465	55242479	GGAATTAAGAGAAGC	-	7:g.55242465_55242479del	ENST00000275493.2:c.2235_2249del	0.64		1185	678			2	19/28
GENIE Cohort v8.0-public	GENIE-JHU-00747-02204	Lung Adenocarcinoma	E746_A750del	OncoKB: Oncogenic, level_1;CIViC: Predictive: 2;MyCancerGenome: not present;CancerHotspot: yes;3DHotspot: no	MutationAssessor: NA;SIFT: NA;Polyphen-2: NA	In_Frame_Del	DEL			NA	NA	JHU	7	55242465	55242479	GGAATTAAGAGAAGC	-	7:g.55242465_55242479del	ENST00000275493.2:c.2235_2249del	0.68		4478	2071			2	19/28
GENIE Cohort v8.0-public	GENIE-JHU-00842-01043	Lung Adenocarcinoma	E746_A750del	OncoKB: Oncogenic, level_1;CIViC: Predictive: 2;MyCancerGenome: not present;CancerHotspot: yes;3DHotspot: no	MutationAssessor: NA;SIFT: NA;Polyphen-2: NA	In_Frame_Del	DEL			NA	NA	JHU	7	55242465	55242479	GGAATTAAGAGAAGC	-	7:g.55242465_55242479del	ENST00000275493.2:c.2235_2249del	0.56		2486	1953			2	19/28
GENIE Cohort v8.0-public	GENIE-JHU-00902-01106	Lung Adenocarcinoma	E746_A750del	OncoKB: Oncogenic, level_1;CIViC: Predictive: 2;MyCancerGenome: not present;CancerHotspot: yes;3DHotspot: no	MutationAssessor: NA;SIFT: NA;Polyphen-2: NA	In_Frame_Del	DEL			NA	NA	JHU	7	55242465	55242479	GGAATTAAGAGAAGC	-	7:g.55242465_55242479del	ENST00000275493.2:c.2235_2249del	0.47		72	80			2	19/28
GENIE Cohort v8.0-public	GENIE-JHU-00902-02151	Lung Adenocarcinoma	E746_A750del	OncoKB: Oncogenic, level_1;CIViC: Predictive: 2;MyCancerGenome: not present;CancerHotspot: yes;3DHotspot: no	MutationAssessor: NA;SIFT: NA;Polyphen-2: NA	In_Frame_Del	DEL			NA	NA	JHU	7	55242465	55242479	GGAATTAAGAGAAGC	-	7:g.55242465_55242479del	ENST00000275493.2:c.2235_2249del	0.55		1446	1162			2	19/28
GENIE Cohort v8.0-public	GENIE-JHU-00922-01061	Lung Adenocarcinoma	E746_A750del	OncoKB: Oncogenic, level_1;CIViC: Predictive: 2;MyCancerGenome: not present;CancerHotspot: yes;3DHotspot: no	MutationAssessor: NA;SIFT: NA;Polyphen-2: NA	In_Frame_Del	DEL			NA	NA	JHU	7	55242465	55242479	GGAATTAAGAGAAGC	-	7:g.55242465_55242479del	ENST00000275493.2:c.2235_2249del	0.74		1235	429			1	19/28
GENIE Cohort v8.0-public	GENIE-JHU-00922-01690	Lung Adenocarcinoma	E746_A750del	OncoKB: Oncogenic, level_1;CIViC: Predictive: 2;MyCancerGenome: not present;CancerHotspot: yes;3DHotspot: no	MutationAssessor: NA;SIFT: NA;Polyphen-2: NA	In_Frame_Del	DEL			NA	NA	JHU	7	55242465	55242479	GGAATTAAGAGAAGC	-	7:g.55242465_55242479del	ENST00000275493.2:c.2235_2249del	0.8		1642	398			1	19/28
GENIE Cohort v8.0-public	GENIE-JHU-00993-01273	Lung Adenocarcinoma	E746_A750del	OncoKB: Oncogenic, level_1;CIViC: Predictive: 2;MyCancerGenome: not present;CancerHotspot: yes;3DHotspot: no	MutationAssessor: NA;SIFT: NA;Polyphen-2: NA	In_Frame_Del	DEL			NA	NA	JHU	7	55242465	55242479	GGAATTAAGAGAAGC	-	7:g.55242465_55242479del	ENST00000275493.2:c.2235_2249del	0.43		975	1267			1	19/28
GENIE Cohort v8.0-public	GENIE-JHU-01027-01169	Lung Adenocarcinoma	E746_A750del	OncoKB: Oncogenic, level_1;CIViC: Predictive: 2;MyCancerGenome: not present;CancerHotspot: yes;3DHotspot: no	MutationAssessor: NA;SIFT: NA;Polyphen-2: NA	In_Frame_Del	DEL			NA	NA	JHU	7	55242465	55242479	GGAATTAAGAGAAGC	-	7:g.55242465_55242479del	ENST00000275493.2:c.2235_2249del	0.31		815	1824			1	19/28
GENIE Cohort v8.0-public	GENIE-JHU-01027-01171	Lung Adenocarcinoma	E746_A750del	OncoKB: Oncogenic, level_1;CIViC: Predictive: 2;MyCancerGenome: not present;CancerHotspot: yes;3DHotspot: no	MutationAssessor: NA;SIFT: NA;Polyphen-2: NA	In_Frame_Del	DEL			NA	NA	JHU	7	55242465	55242479	GGAATTAAGAGAAGC	-	7:g.55242465_55242479del	ENST00000275493.2:c.2235_2249del	0.21		230	844			1	19/28
GENIE Cohort v8.0-public	GENIE-JHU-01037-01191	Lung Adenocarcinoma	E746_A750del	OncoKB: Oncogenic, level_1;CIViC: Predictive: 2;MyCancerGenome: not present;CancerHotspot: yes;3DHotspot: no	MutationAssessor: NA;SIFT: NA;Polyphen-2: NA	In_Frame_Del	DEL			NA	NA	JHU	7	55242465	55242479	GGAATTAAGAGAAGC	-	7:g.55242465_55242479del	ENST00000275493.2:c.2235_2249del	0.26		1112	3247			2	19/28
GENIE Cohort v8.0-public	GENIE-JHU-01037-01737	Lung Adenocarcinoma In Situ	E746_A750del	OncoKB: Oncogenic, level_1;CIViC: Predictive: 2;MyCancerGenome: not present;CancerHotspot: yes;3DHotspot: no	MutationAssessor: NA;SIFT: NA;Polyphen-2: NA	In_Frame_Del	DEL			NA	NA	JHU	7	55242465	55242479	GGAATTAAGAGAAGC	-	7:g.55242465_55242479del	ENST00000275493.2:c.2235_2249del	0.31		1373	2997			2	19/28
GENIE Cohort v8.0-public	GENIE-JHU-01078-01238	Lung Adenocarcinoma	E746_A750del	OncoKB: Oncogenic, level_1;CIViC: Predictive: 2;MyCancerGenome: not present;CancerHotspot: yes;3DHotspot: no	MutationAssessor: NA;SIFT: NA;Polyphen-2: NA	In_Frame_Del	DEL			NA	NA	JHU	7	55242465	55242479	GGAATTAAGAGAAGC	-	7:g.55242465_55242479del	ENST00000275493.2:c.2235_2249del	0.47		292	331			3	19/28
GENIE Cohort v8.0-public	GENIE-JHU-01080-01232	Lung Adenocarcinoma	E746_A750del	OncoKB: Oncogenic, level_1;CIViC: Predictive: 2;MyCancerGenome: not present;CancerHotspot: yes;3DHotspot: no	MutationAssessor: NA;SIFT: NA;Polyphen-2: NA	In_Frame_Del	DEL			NA	NA	JHU	7	55242465	55242479	GGAATTAAGAGAAGC	-	7:g.55242465_55242479del	ENST00000275493.2:c.2235_2249del	0.33		848	1697			2	19/28
GENIE Cohort v8.0-public	GENIE-JHU-01081-01129	Lung Adenocarcinoma	E746_A750del	OncoKB: Oncogenic, level_1;CIViC: Predictive: 2;MyCancerGenome: not present;CancerHotspot: yes;3DHotspot: no	MutationAssessor: NA;SIFT: NA;Polyphen-2: NA	In_Frame_Del	DEL			NA	NA	JHU	7	55242465	55242479	GGAATTAAGAGAAGC	-	7:g.55242465_55242479del	ENST00000275493.2:c.2235_2249del	0.32		293	618			4	19/28
GENIE Cohort v8.0-public	GENIE-MSK-P-0007870-T01-IM5	Lung Adenocarcinoma	E746_A750del	OncoKB: Oncogenic, level_1;CIViC: Predictive: 2;MyCancerGenome: not present;CancerHotspot: yes;3DHotspot: no	MutationAssessor: NA;SIFT: NA;Polyphen-2: NA	In_Frame_Del	DEL	amp		SOMATIC	NA	MSK	7	55242465	55242479	GGAATTAAGAGAAGC	-	7:g.55242465_55242479del	ENST00000275493.2:c.2235_2249del	0.56		771	602		304	7	19/28
GENIE Cohort v8.0-public	GENIE-MSK-P-0007870-T02-IM6	Lung Adenocarcinoma	E746_A750del	OncoKB: Oncogenic, level_1;CIViC: Predictive: 2;MyCancerGenome: not present;CancerHotspot: yes;3DHotspot: no	MutationAssessor: NA;SIFT: NA;Polyphen-2: NA	In_Frame_Del	DEL	diploid		SOMATIC	NA	MSK	7	55242465	55242479	GGAATTAAGAGAAGC	-	7:g.55242465_55242479del	ENST00000275493.2:c.2235_2249del	0.44		157	202		304	6	19/28
GENIE Cohort v8.0-public	GENIE-MSK-P-0011161-T01-IM5	Lung Adenocarcinoma	E746_A750del	OncoKB: Oncogenic, level_1;CIViC: Predictive: 2;MyCancerGenome: not present;CancerHotspot: yes;3DHotspot: no	MutationAssessor: NA;SIFT: NA;Polyphen-2: NA	In_Frame_Del	DEL	diploid		SOMATIC	NA	MSK	7	55242465	55242479	GGAATTAAGAGAAGC	-	7:g.55242465_55242479del	ENST00000275493.2:c.2235_2249del	0.39		598	932		304	2	19/28
GENIE Cohort v8.0-public	GENIE-MSK-P-0007864-T01-IM5	Lung Adenocarcinoma	E746_A750del	OncoKB: Oncogenic, level_1;CIViC: Predictive: 2;MyCancerGenome: not present;CancerHotspot: yes;3DHotspot: no	MutationAssessor: NA;SIFT: NA;Polyphen-2: NA	In_Frame_Del	DEL	diploid		SOMATIC	NA	MSK	7	55242465	55242479	GGAATTAAGAGAAGC	-	7:g.55242465_55242479del	ENST00000275493.2:c.2235_2249del	0.16		139	749		304	6	19/28
GENIE Cohort v8.0-public	GENIE-MSK-P-0007864-T02-IM6	Lung Adenocarcinoma	E746_A750del	OncoKB: Oncogenic, level_1;CIViC: Predictive: 2;MyCancerGenome: not present;CancerHotspot: yes;3DHotspot: no	MutationAssessor: NA;SIFT: NA;Polyphen-2: NA	In_Frame_Del	DEL	diploid		SOMATIC	NA	MSK	7	55242465	55242479	GGAATTAAGAGAAGC	-	7:g.55242465_55242479del	ENST00000275493.2:c.2235_2249del	0.2		201	796		304	7	19/28
GENIE Cohort v8.0-public	GENIE-MSK-P-0007864-T03-IM6	Lung Adenocarcinoma	E746_A750del	OncoKB: Oncogenic, level_1;CIViC: Predictive: 2;MyCancerGenome: not present;CancerHotspot: yes;3DHotspot: no	MutationAssessor: NA;SIFT: NA;Polyphen-2: NA	In_Frame_Del	DEL	diploid		SOMATIC	NA	MSK	7	55242465	55242479	GGAATTAAGAGAAGC	-	7:g.55242465_55242479del	ENST00000275493.2:c.2235_2249del	0.17		64	321		304	7	19/28
GENIE Cohort v8.0-public	GENIE-MSK-P-0007841-T01-IM5	Lung Adenocarcinoma	E746_A750del	OncoKB: Oncogenic, level_1;CIViC: Predictive: 2;MyCancerGenome: not present;CancerHotspot: yes;3DHotspot: no	MutationAssessor: NA;SIFT: NA;Polyphen-2: NA	In_Frame_Del	DEL	diploid		SOMATIC	NA	MSK	7	55242465	55242479	GGAATTAAGAGAAGC	-	7:g.55242465_55242479del	ENST00000275493.2:c.2235_2249del	0.24		355	1100		304	4	19/28
GENIE Cohort v8.0-public	GENIE-MSK-P-0007841-T02-IM5	Lung Adenocarcinoma	E746_A750del	OncoKB: Oncogenic, level_1;CIViC: Predictive: 2;MyCancerGenome: not present;CancerHotspot: yes;3DHotspot: no	MutationAssessor: NA;SIFT: NA;Polyphen-2: NA	In_Frame_Del	DEL	amp		SOMATIC	NA	MSK	7	55242465	55242479	GGAATTAAGAGAAGC	-	7:g.55242465_55242479del	ENST00000275493.2:c.2235_2249del	0.25		174	527		304	5	19/28
GENIE Cohort v8.0-public	GENIE-MSK-P-0008645-T01-IM5	Lung Adenosquamous Carcinoma	E746_A750del	OncoKB: Oncogenic, level_1;CIViC: Predictive: 2;MyCancerGenome: not present;CancerHotspot: yes;3DHotspot: no	MutationAssessor: NA;SIFT: NA;Polyphen-2: NA	In_Frame_Del	DEL	diploid		SOMATIC	NA	MSK	7	55242465	55242479	GGAATTAAGAGAAGC	-	7:g.55242465_55242479del	ENST00000275493.2:c.2235_2249del	0.33		360	722		304	5	19/28
GENIE Cohort v8.0-public	GENIE-MSK-P-0008645-T02-IM6	Lung Adenocarcinoma	E746_A750del	OncoKB: Oncogenic, level_1;CIViC: Predictive: 2;MyCancerGenome: not present;CancerHotspot: yes;3DHotspot: no	MutationAssessor: NA;SIFT: NA;Polyphen-2: NA	In_Frame_Del	DEL	diploid		SOMATIC	NA	MSK	7	55242465	55242479	GGAATTAAGAGAAGC	-	7:g.55242465_55242479del	ENST00000275493.2:c.2235_2249del	0.05		57	1027		304	3	19/28
GENIE Cohort v8.0-public	GENIE-MSK-P-0014471-T01-IM6	Lung Adenocarcinoma	E746_A750del	OncoKB: Oncogenic, level_1;CIViC: Predictive: 2;MyCancerGenome: not present;CancerHotspot: yes;3DHotspot: no	MutationAssessor: NA;SIFT: NA;Polyphen-2: NA	In_Frame_Del	DEL	amp		SOMATIC	NA	MSK	7	55242465	55242479	GGAATTAAGAGAAGC	-	7:g.55242465_55242479del	ENST00000275493.2:c.2235_2249del	0.2		234	910		304	6	19/28
GENIE Cohort v8.0-public	GENIE-MSK-P-0014222-T01-IM6	Lung Adenocarcinoma	E746_A750del	OncoKB: Oncogenic, level_1;CIViC: Predictive: 2;MyCancerGenome: not present;CancerHotspot: yes;3DHotspot: no	MutationAssessor: NA;SIFT: NA;Polyphen-2: NA	In_Frame_Del	DEL	diploid		SOMATIC	NA	MSK	7	55242465	55242479	GGAATTAAGAGAAGC	-	7:g.55242465_55242479del	ENST00000275493.2:c.2235_2249del	0.22		170	586		304	3	19/28
GENIE Cohort v8.0-public	GENIE-MSK-P-0008427-T01-IM5	Lung Adenocarcinoma	E746_A750del	OncoKB: Oncogenic, level_1;CIViC: Predictive: 2;MyCancerGenome: not present;CancerHotspot: yes;3DHotspot: no	MutationAssessor: NA;SIFT: NA;Polyphen-2: NA	In_Frame_Del	DEL	amp		SOMATIC	NA	MSK	7	55242465	55242479	GGAATTAAGAGAAGC	-	7:g.55242465_55242479del	ENST00000275493.2:c.2235_2249del	0.77		3659	1085		304	3	19/28
GENIE Cohort v8.0-public	GENIE-MSK-P-0012251-T01-IM5	Lung Adenocarcinoma	E746_A750del	OncoKB: Oncogenic, level_1;CIViC: Predictive: 2;MyCancerGenome: not present;CancerHotspot: yes;3DHotspot: no	MutationAssessor: NA;SIFT: NA;Polyphen-2: NA	In_Frame_Del	DEL	amp		SOMATIC	NA	MSK	7	55242465	55242479	GGAATTAAGAGAAGC	-	7:g.55242465_55242479del	ENST00000275493.2:c.2235_2249del	0.74		2314	832		304	3	19/28
GENIE Cohort v8.0-public	GENIE-MSK-P-0016182-T01-IM6	Lung Adenocarcinoma	E746_A750del	OncoKB: Oncogenic, level_1;CIViC: Predictive: 2;MyCancerGenome: not present;CancerHotspot: yes;3DHotspot: no	MutationAssessor: NA;SIFT: NA;Polyphen-2: NA	In_Frame_Del	DEL	diploid		SOMATIC	NA	MSK	7	55242465	55242479	GGAATTAAGAGAAGC	-	7:g.55242465_55242479del	ENST00000275493.2:c.2235_2249del	0.14		140	830		304	4	19/28
GENIE Cohort v8.0-public	GENIE-MSK-P-0008978-T01-IM5	Lung Adenocarcinoma	E746_A750del	OncoKB: Oncogenic, level_1;CIViC: Predictive: 2;MyCancerGenome: not present;CancerHotspot: yes;3DHotspot: no	MutationAssessor: NA;SIFT: NA;Polyphen-2: NA	In_Frame_Del	DEL	diploid		SOMATIC	NA	MSK	7	55242465	55242479	GGAATTAAGAGAAGC	-	7:g.55242465_55242479del	ENST00000275493.2:c.2235_2249del	0.37		525	907		304	2	19/28
GENIE Cohort v8.0-public	GENIE-MSK-P-0008978-T02-IM6	Lung Adenocarcinoma	E746_A750del	OncoKB: Oncogenic, level_1;CIViC: Predictive: 2;MyCancerGenome: not present;CancerHotspot: yes;3DHotspot: no	MutationAssessor: NA;SIFT: NA;Polyphen-2: NA	In_Frame_Del	DEL	diploid		SOMATIC	NA	MSK	7	55242465	55242479	GGAATTAAGAGAAGC	-	7:g.55242465_55242479del	ENST00000275493.2:c.2235_2249del	0.32		578	1230		304	4	19/28
GENIE Cohort v8.0-public	GENIE-MSK-P-0008978-T03-IM6	Lung Adenocarcinoma	E746_A750del	OncoKB: Oncogenic, level_1;CIViC: Predictive: 2;MyCancerGenome: not present;CancerHotspot: yes;3DHotspot: no	MutationAssessor: NA;SIFT: NA;Polyphen-2: NA	In_Frame_Del	DEL	amp		SOMATIC	NA	MSK	7	55242465	55242479	GGAATTAAGAGAAGC	-	7:g.55242465_55242479del	ENST00000275493.2:c.2235_2249del	0.4		360	533		304	5	19/28
GENIE Cohort v8.0-public	GENIE-MSK-P-0013759-T01-IM5	Lung Adenocarcinoma	E746_A750del	OncoKB: Oncogenic, level_1;CIViC: Predictive: 2;MyCancerGenome: not present;CancerHotspot: yes;3DHotspot: no	MutationAssessor: NA;SIFT: NA;Polyphen-2: NA	In_Frame_Del	DEL	diploid		SOMATIC	NA	MSK	7	55242465	55242479	GGAATTAAGAGAAGC	-	7:g.55242465_55242479del	ENST00000275493.2:c.2235_2249del	0.19		161	708		304	1	19/28
GENIE Cohort v8.0-public	GENIE-MSK-P-0013435-T01-IM5	Lung Adenocarcinoma	E746_A750del	OncoKB: Oncogenic, level_1;CIViC: Predictive: 2;MyCancerGenome: not present;CancerHotspot: yes;3DHotspot: no	MutationAssessor: NA;SIFT: NA;Polyphen-2: NA	In_Frame_Del	DEL	diploid		SOMATIC	NA	MSK	7	55242465	55242479	GGAATTAAGAGAAGC	-	7:g.55242465_55242479del	ENST00000275493.2:c.2235_2249del	0.16		149	810		304	3	19/28
GENIE Cohort v8.0-public	GENIE-MSK-P-0012089-T01-IM5	Lung Adenocarcinoma	E746_A750del	OncoKB: Oncogenic, level_1;CIViC: Predictive: 2;MyCancerGenome: not present;CancerHotspot: yes;3DHotspot: no	MutationAssessor: NA;SIFT: NA;Polyphen-2: NA	In_Frame_Del	DEL	diploid		SOMATIC	NA	MSK	7	55242465	55242479	GGAATTAAGAGAAGC	-	7:g.55242465_55242479del	ENST00000275493.2:c.2235_2249del	0.46		439	508		304	2	19/28
GENIE Cohort v8.0-public	GENIE-MSK-P-0015359-T01-IM6	Lung Adenocarcinoma	E746_A750del	OncoKB: Oncogenic, level_1;CIViC: Predictive: 2;MyCancerGenome: not present;CancerHotspot: yes;3DHotspot: no	MutationAssessor: NA;SIFT: NA;Polyphen-2: NA	In_Frame_Del	DEL	diploid		SOMATIC	NA	MSK	7	55242465	55242479	GGAATTAAGAGAAGC	-	7:g.55242465_55242479del	ENST00000275493.2:c.2235_2249del	0.36		191	346		304	4	19/28
GENIE Cohort v8.0-public	GENIE-MSK-P-0008549-T02-IM5	Lung Adenocarcinoma	E746_A750del	OncoKB: Oncogenic, level_1;CIViC: Predictive: 2;MyCancerGenome: not present;CancerHotspot: yes;3DHotspot: no	MutationAssessor: NA;SIFT: NA;Polyphen-2: NA	In_Frame_Del	DEL	diploid		SOMATIC	NA	MSK	7	55242465	55242479	GGAATTAAGAGAAGC	-	7:g.55242465_55242479del	ENST00000275493.2:c.2235_2249del	0.3		312	712		304	3	19/28
GENIE Cohort v8.0-public	GENIE-MSK-P-0007788-T01-IM5	Lung Adenocarcinoma	E746_A750del	OncoKB: Oncogenic, level_1;CIViC: Predictive: 2;MyCancerGenome: not present;CancerHotspot: yes;3DHotspot: no	MutationAssessor: NA;SIFT: NA;Polyphen-2: NA	In_Frame_Del	DEL	diploid		SOMATIC	NA	MSK	7	55242465	55242479	GGAATTAAGAGAAGC	-	7:g.55242465_55242479del	ENST00000275493.2:c.2235_2249del	0.2		69	279		304	11	19/28
GENIE Cohort v8.0-public	GENIE-MSK-P-0007788-T02-IM5	Lung Adenocarcinoma	E746_A750del	OncoKB: Oncogenic, level_1;CIViC: Predictive: 2;MyCancerGenome: not present;CancerHotspot: yes;3DHotspot: no	MutationAssessor: NA;SIFT: NA;Polyphen-2: NA	In_Frame_Del	DEL	diploid		SOMATIC	NA	MSK	7	55242465	55242479	GGAATTAAGAGAAGC	-	7:g.55242465_55242479del	ENST00000275493.2:c.2235_2249del	0.18		161	750		304	10	19/28
GENIE Cohort v8.0-public	GENIE-MSK-P-0007788-T03-IM6	Lung Adenocarcinoma	E746_A750del	OncoKB: Oncogenic, level_1;CIViC: Predictive: 2;MyCancerGenome: not present;CancerHotspot: yes;3DHotspot: no	MutationAssessor: NA;SIFT: NA;Polyphen-2: NA	In_Frame_Del	DEL	diploid		SOMATIC	NA	MSK	7	55242465	55242479	GGAATTAAGAGAAGC	-	7:g.55242465_55242479del	ENST00000275493.2:c.2235_2249del	0.18		253	1148		304	3	19/28
GENIE Cohort v8.0-public	GENIE-MSK-P-0007788-T04-IM6	Lung Adenocarcinoma	E746_A750del	OncoKB: Oncogenic, level_1;CIViC: Predictive: 2;MyCancerGenome: not present;CancerHotspot: yes;3DHotspot: no	MutationAssessor: NA;SIFT: NA;Polyphen-2: NA	In_Frame_Del	DEL	diploid		SOMATIC	NA	MSK	7	55242465	55242479	GGAATTAAGAGAAGC	-	7:g.55242465_55242479del	ENST00000275493.2:c.2235_2249del	0.14		45	270		304	12	19/28
GENIE Cohort v8.0-public	GENIE-MSK-P-0007788-T05-IM6	Lung Adenocarcinoma	E746_A750del	OncoKB: Oncogenic, level_1;CIViC: Predictive: 2;MyCancerGenome: not present;CancerHotspot: yes;3DHotspot: no	MutationAssessor: NA;SIFT: NA;Polyphen-2: NA	In_Frame_Del	DEL	diploid		SOMATIC	NA	MSK	7	55242465	55242479	GGAATTAAGAGAAGC	-	7:g.55242465_55242479del	ENST00000275493.2:c.2235_2249del	0.22		133	473		304	15	19/28
GENIE Cohort v8.0-public	GENIE-MSK-P-0012306-T01-IM5	Lung Adenocarcinoma	E746_A750del	OncoKB: Oncogenic, level_1;CIViC: Predictive: 2;MyCancerGenome: not present;CancerHotspot: yes;3DHotspot: no	MutationAssessor: NA;SIFT: NA;Polyphen-2: NA	In_Frame_Del	DEL	diploid		SOMATIC	NA	MSK	7	55242465	55242479	GGAATTAAGAGAAGC	-	7:g.55242465_55242479del	ENST00000275493.2:c.2235_2249del	0.18		134	611		304	4	19/28
GENIE Cohort v8.0-public	GENIE-MSK-P-0012922-T01-IM5	Lung Adenocarcinoma	E746_A750del	OncoKB: Oncogenic, level_1;CIViC: Predictive: 2;MyCancerGenome: not present;CancerHotspot: yes;3DHotspot: no	MutationAssessor: NA;SIFT: NA;Polyphen-2: NA	In_Frame_Del	DEL	diploid		SOMATIC	NA	MSK	7	55242465	55242479	GGAATTAAGAGAAGC	-	7:g.55242465_55242479del	ENST00000275493.2:c.2235_2249del	0.5		662	662		304	7	19/28
GENIE Cohort v8.0-public	GENIE-MSK-P-0016366-T01-IM6	Lung Adenocarcinoma	E746_A750del	OncoKB: Oncogenic, level_1;CIViC: Predictive: 2;MyCancerGenome: not present;CancerHotspot: yes;3DHotspot: no	MutationAssessor: NA;SIFT: NA;Polyphen-2: NA	In_Frame_Del	DEL	diploid		SOMATIC	NA	MSK	7	55242465	55242479	GGAATTAAGAGAAGC	-	7:g.55242465_55242479del	ENST00000275493.2:c.2235_2249del	0.32		487	1059		304	2	19/28
GENIE Cohort v8.0-public	GENIE-MSK-P-0008310-T01-IM5	Lung Adenocarcinoma	E746_A750del	OncoKB: Oncogenic, level_1;CIViC: Predictive: 2;MyCancerGenome: not present;CancerHotspot: yes;3DHotspot: no	MutationAssessor: NA;SIFT: NA;Polyphen-2: NA	In_Frame_Del	DEL	diploid		SOMATIC	NA	MSK	7	55242465	55242479	GGAATTAAGAGAAGC	-	7:g.55242465_55242479del	ENST00000275493.2:c.2235_2249del	0.2		222	910		304	4	19/28
GENIE Cohort v8.0-public	GENIE-MSK-P-0015029-T01-IM6	Lung Adenocarcinoma	E746_A750del	OncoKB: Oncogenic, level_1;CIViC: Predictive: 2;MyCancerGenome: not present;CancerHotspot: yes;3DHotspot: no	MutationAssessor: NA;SIFT: NA;Polyphen-2: NA	In_Frame_Del	DEL	diploid		SOMATIC	NA	MSK	7	55242465	55242479	GGAATTAAGAGAAGC	-	7:g.55242465_55242479del	ENST00000275493.2:c.2235_2249del	0.28		270	696		304	5	19/28
GENIE Cohort v8.0-public	GENIE-MSK-P-0013855-T01-IM5	Lung Adenocarcinoma	E746_A750del	OncoKB: Oncogenic, level_1;CIViC: Predictive: 2;MyCancerGenome: not present;CancerHotspot: yes;3DHotspot: no	MutationAssessor: NA;SIFT: NA;Polyphen-2: NA	In_Frame_Del	DEL	diploid		SOMATIC	NA	MSK	7	55242465	55242479	GGAATTAAGAGAAGC	-	7:g.55242465_55242479del	ENST00000275493.2:c.2235_2249del	0.13		103	716		304	1	19/28
GENIE Cohort v8.0-public	GENIE-MSK-P-0013855-T02-IM6	Lung Adenocarcinoma	E746_A750del	OncoKB: Oncogenic, level_1;CIViC: Predictive: 2;MyCancerGenome: not present;CancerHotspot: yes;3DHotspot: no	MutationAssessor: NA;SIFT: NA;Polyphen-2: NA	In_Frame_Del	DEL	diploid		SOMATIC	NA	MSK	7	55242465	55242479	GGAATTAAGAGAAGC	-	7:g.55242465_55242479del	ENST00000275493.2:c.2235_2249del	0.31		244	553		304	4	19/28
GENIE Cohort v8.0-public	GENIE-MSK-P-0010566-T01-IM5	Lung Adenocarcinoma	E746_A750del	OncoKB: Oncogenic, level_1;CIViC: Predictive: 2;MyCancerGenome: not present;CancerHotspot: yes;3DHotspot: no	MutationAssessor: NA;SIFT: NA;Polyphen-2: NA	In_Frame_Del	DEL	amp		SOMATIC	NA	MSK	7	55242465	55242479	GGAATTAAGAGAAGC	-	7:g.55242465_55242479del	ENST00000275493.2:c.2235_2249del	0.87		2570	370		304	4	19/28
GENIE Cohort v8.0-public	GENIE-MSK-P-0010765-T01-IM5	Non-Small Cell Lung Cancer	E746_A750del	OncoKB: Oncogenic, level_1;CIViC: Predictive: 2;MyCancerGenome: not present;CancerHotspot: yes;3DHotspot: no	MutationAssessor: NA;SIFT: NA;Polyphen-2: NA	In_Frame_Del	DEL	diploid		SOMATIC	NA	MSK	7	55242465	55242479	GGAATTAAGAGAAGC	-	7:g.55242465_55242479del	ENST00000275493.2:c.2235_2249del	0.39		422	666		304	21	19/28
GENIE Cohort v8.0-public	GENIE-MSK-P-0008426-T01-IM5	Lung Adenocarcinoma	E746_A750del	OncoKB: Oncogenic, level_1;CIViC: Predictive: 2;MyCancerGenome: not present;CancerHotspot: yes;3DHotspot: no	MutationAssessor: NA;SIFT: NA;Polyphen-2: NA	In_Frame_Del	DEL	diploid		SOMATIC	NA	MSK	7	55242465	55242479	GGAATTAAGAGAAGC	-	7:g.55242465_55242479del	ENST00000275493.2:c.2235_2249del	0.41		305	441		304	5	19/28
GENIE Cohort v8.0-public	GENIE-MSK-P-0012788-T01-IM5	Lung Adenocarcinoma	E746_A750del	OncoKB: Oncogenic, level_1;CIViC: Predictive: 2;MyCancerGenome: not present;CancerHotspot: yes;3DHotspot: no	MutationAssessor: NA;SIFT: NA;Polyphen-2: NA	In_Frame_Del	DEL	diploid		SOMATIC	NA	MSK	7	55242465	55242479	GGAATTAAGAGAAGC	-	7:g.55242465_55242479del	ENST00000275493.2:c.2235_2249del	0.22		277	974		304	2	19/28
GENIE Cohort v8.0-public	GENIE-MSK-P-0012577-T01-IM5	Lung Adenocarcinoma	E746_A750del	OncoKB: Oncogenic, level_1;CIViC: Predictive: 2;MyCancerGenome: not present;CancerHotspot: yes;3DHotspot: no	MutationAssessor: NA;SIFT: NA;Polyphen-2: NA	In_Frame_Del	DEL	diploid		SOMATIC	NA	MSK	7	55242465	55242479	GGAATTAAGAGAAGC	-	7:g.55242465_55242479del	ENST00000275493.2:c.2235_2249del	0.32		338	708		304	2	19/28
GENIE Cohort v8.0-public	GENIE-MSK-P-0012393-T01-IM5	Lung Adenocarcinoma	E746_A750del	OncoKB: Oncogenic, level_1;CIViC: Predictive: 2;MyCancerGenome: not present;CancerHotspot: yes;3DHotspot: no	MutationAssessor: NA;SIFT: NA;Polyphen-2: NA	In_Frame_Del	DEL	amp		SOMATIC	NA	MSK	7	55242465	55242479	GGAATTAAGAGAAGC	-	7:g.55242465_55242479del	ENST00000275493.2:c.2235_2249del	0.69		1242	570		304	3	19/28
GENIE Cohort v8.0-public	GENIE-MSK-P-0012393-T02-IM6	Lung Adenocarcinoma	E746_A750del	OncoKB: Oncogenic, level_1;CIViC: Predictive: 2;MyCancerGenome: not present;CancerHotspot: yes;3DHotspot: no	MutationAssessor: NA;SIFT: NA;Polyphen-2: NA	In_Frame_Del	DEL	amp		SOMATIC	NA	MSK	7	55242465	55242479	GGAATTAAGAGAAGC	-	7:g.55242465_55242479del	ENST00000275493.2:c.2235_2249del	0.53		690	602		304	3	19/28
GENIE Cohort v8.0-public	GENIE-MSK-P-0012393-T03-IM6	Lung Adenocarcinoma	E746_A750del	OncoKB: Oncogenic, level_1;CIViC: Predictive: 2;MyCancerGenome: not present;CancerHotspot: yes;3DHotspot: no	MutationAssessor: NA;SIFT: NA;Polyphen-2: NA	In_Frame_Del	DEL	diploid		SOMATIC	NA	MSK	7	55242465	55242479	GGAATTAAGAGAAGC	-	7:g.55242465_55242479del	ENST00000275493.2:c.2235_2249del	0.63		139	81		304	7	19/28
GENIE Cohort v8.0-public	GENIE-MSK-P-0009608-T01-IM5	Lung Adenocarcinoma	E746_A750del	OncoKB: Oncogenic, level_1;CIViC: Predictive: 2;MyCancerGenome: not present;CancerHotspot: yes;3DHotspot: no	MutationAssessor: NA;SIFT: NA;Polyphen-2: NA	In_Frame_Del	DEL	diploid		SOMATIC	NA	MSK	7	55242465	55242479	GGAATTAAGAGAAGC	-	7:g.55242465_55242479del	ENST00000275493.2:c.2235_2249del	0.11		96	739		304	4	19/28
GENIE Cohort v8.0-public	GENIE-MSK-P-0015361-T01-IM6	Lung Adenocarcinoma	E746_A750del	OncoKB: Oncogenic, level_1;CIViC: Predictive: 2;MyCancerGenome: not present;CancerHotspot: yes;3DHotspot: no	MutationAssessor: NA;SIFT: NA;Polyphen-2: NA	In_Frame_Del	DEL	diploid		SOMATIC	NA	MSK	7	55242465	55242479	GGAATTAAGAGAAGC	-	7:g.55242465_55242479del	ENST00000275493.2:c.2235_2249del	0.13		129	859		304	1	19/28
GENIE Cohort v8.0-public	GENIE-MSK-P-0012782-T01-IM5	Lung Adenocarcinoma	E746_A750del	OncoKB: Oncogenic, level_1;CIViC: Predictive: 2;MyCancerGenome: not present;CancerHotspot: yes;3DHotspot: no	MutationAssessor: NA;SIFT: NA;Polyphen-2: NA	In_Frame_Del	DEL	diploid		SOMATIC	NA	MSK	7	55242465	55242479	GGAATTAAGAGAAGC	-	7:g.55242465_55242479del	ENST00000275493.2:c.2235_2249del	0.45		724	895		304	3	19/28
GENIE Cohort v8.0-public	GENIE-MSK-P-0014266-T01-IM6	Lung Adenocarcinoma	E746_A750del	OncoKB: Oncogenic, level_1;CIViC: Predictive: 2;MyCancerGenome: not present;CancerHotspot: yes;3DHotspot: no	MutationAssessor: NA;SIFT: NA;Polyphen-2: NA	In_Frame_Del	DEL	diploid		SOMATIC	NA	MSK	7	55242465	55242479	GGAATTAAGAGAAGC	-	7:g.55242465_55242479del	ENST00000275493.2:c.2235_2249del	0.21		182	686		304	4	19/28
GENIE Cohort v8.0-public	GENIE-MSK-P-0011309-T01-IM5	Lung Adenocarcinoma	E746_A750del	OncoKB: Oncogenic, level_1;CIViC: Predictive: 2;MyCancerGenome: not present;CancerHotspot: yes;3DHotspot: no	MutationAssessor: NA;SIFT: NA;Polyphen-2: NA	In_Frame_Del	DEL	diploid		SOMATIC	NA	MSK	7	55242465	55242479	GGAATTAAGAGAAGC	-	7:g.55242465_55242479del	ENST00000275493.2:c.2235_2249del	0.11		59	461		304	3	19/28
GENIE Cohort v8.0-public	GENIE-MSK-P-0011309-T02-IM6	Lung Adenocarcinoma	E746_A750del	OncoKB: Oncogenic, level_1;CIViC: Predictive: 2;MyCancerGenome: not present;CancerHotspot: yes;3DHotspot: no	MutationAssessor: NA;SIFT: NA;Polyphen-2: NA	In_Frame_Del	DEL	diploid		SOMATIC	NA	MSK	7	55242465	55242479	GGAATTAAGAGAAGC	-	7:g.55242465_55242479del	ENST00000275493.2:c.2235_2249del	0.1		61	545		304	2	19/28
GENIE Cohort v8.0-public	GENIE-MSK-P-0010133-T01-IM5	Lung Adenocarcinoma	E746_A750del	OncoKB: Oncogenic, level_1;CIViC: Predictive: 2;MyCancerGenome: not present;CancerHotspot: yes;3DHotspot: no	MutationAssessor: NA;SIFT: NA;Polyphen-2: NA	In_Frame_Del	DEL	diploid		SOMATIC	NA	MSK	7	55242465	55242479	GGAATTAAGAGAAGC	-	7:g.55242465_55242479del	ENST00000275493.2:c.2235_2249del	0.26		168	470		304	3	19/28
GENIE Cohort v8.0-public	GENIE-MSK-P-0015061-T01-IM6	Lung Adenocarcinoma	E746_A750del	OncoKB: Oncogenic, level_1;CIViC: Predictive: 2;MyCancerGenome: not present;CancerHotspot: yes;3DHotspot: no	MutationAssessor: NA;SIFT: NA;Polyphen-2: NA	In_Frame_Del	DEL	diploid		SOMATIC	NA	MSK	7	55242465	55242479	GGAATTAAGAGAAGC	-	7:g.55242465_55242479del	ENST00000275493.2:c.2235_2249del	0.21		222	858		304	6	19/28
GENIE Cohort v8.0-public	GENIE-MSK-P-0012436-T01-IM5	Lung Adenocarcinoma	E746_A750del	OncoKB: Oncogenic, level_1;CIViC: Predictive: 2;MyCancerGenome: not present;CancerHotspot: yes;3DHotspot: no	MutationAssessor: NA;SIFT: NA;Polyphen-2: NA	In_Frame_Del	DEL	diploid		SOMATIC	NA	MSK	7	55242465	55242479	GGAATTAAGAGAAGC	-	7:g.55242465_55242479del	ENST00000275493.2:c.2235_2249del	0.12		90	678		304	5	19/28
GENIE Cohort v8.0-public	GENIE-MSK-P-0008668-T01-IM5	Lung Adenocarcinoma	E746_A750del	OncoKB: Oncogenic, level_1;CIViC: Predictive: 2;MyCancerGenome: not present;CancerHotspot: yes;3DHotspot: no	MutationAssessor: NA;SIFT: NA;Polyphen-2: NA	In_Frame_Del	DEL	diploid		SOMATIC	NA	MSK	7	55242465	55242479	GGAATTAAGAGAAGC	-	7:g.55242465_55242479del	ENST00000275493.2:c.2235_2249del	0.22		220	768		304	3	19/28
GENIE Cohort v8.0-public	GENIE-MSK-P-0010181-T01-IM5	Lung Adenocarcinoma	E746_A750del	OncoKB: Oncogenic, level_1;CIViC: Predictive: 2;MyCancerGenome: not present;CancerHotspot: yes;3DHotspot: no	MutationAssessor: NA;SIFT: NA;Polyphen-2: NA	In_Frame_Del	DEL	diploid		SOMATIC	NA	MSK	7	55242465	55242479	GGAATTAAGAGAAGC	-	7:g.55242465_55242479del	ENST00000275493.2:c.2235_2249del	0.27		390	1049		304	8	19/28
GENIE Cohort v8.0-public	GENIE-MSK-P-0016309-T01-IM6	Lung Adenocarcinoma	E746_A750del	OncoKB: Oncogenic, level_1;CIViC: Predictive: 2;MyCancerGenome: not present;CancerHotspot: yes;3DHotspot: no	MutationAssessor: NA;SIFT: NA;Polyphen-2: NA	In_Frame_Del	DEL	diploid		SOMATIC	NA	MSK	7	55242465	55242479	GGAATTAAGAGAAGC	-	7:g.55242465_55242479del	ENST00000275493.2:c.2235_2249del	0.18		190	892		304	5	19/28
GENIE Cohort v8.0-public	GENIE-MSK-P-0010269-T01-IM5	Lung Adenocarcinoma	E746_A750del	OncoKB: Oncogenic, level_1;CIViC: Predictive: 2;MyCancerGenome: not present;CancerHotspot: yes;3DHotspot: no	MutationAssessor: NA;SIFT: NA;Polyphen-2: NA	In_Frame_Del	DEL	diploid		SOMATIC	NA	MSK	7	55242465	55242479	GGAATTAAGAGAAGC	-	7:g.55242465_55242479del	ENST00000275493.2:c.2235_2249del	0.03		21	746		304	1	19/28
GENIE Cohort v8.0-public	GENIE-MSK-P-0010269-T02-IM6	Lung Adenocarcinoma	E746_A750del	OncoKB: Oncogenic, level_1;CIViC: Predictive: 2;MyCancerGenome: not present;CancerHotspot: yes;3DHotspot: no	MutationAssessor: NA;SIFT: NA;Polyphen-2: NA	In_Frame_Del	DEL	diploid		SOMATIC	NA	MSK	7	55242465	55242479	GGAATTAAGAGAAGC	-	7:g.55242465_55242479del	ENST00000275493.2:c.2235_2249del	0.14		126	765		304	3	19/28
GENIE Cohort v8.0-public	GENIE-MSK-P-0010608-T01-IM5	Lung Adenocarcinoma	E746_A750del	OncoKB: Oncogenic, level_1;CIViC: Predictive: 2;MyCancerGenome: not present;CancerHotspot: yes;3DHotspot: no	MutationAssessor: NA;SIFT: NA;Polyphen-2: NA	In_Frame_Del	DEL	diploid		SOMATIC	NA	MSK	7	55242465	55242479	GGAATTAAGAGAAGC	-	7:g.55242465_55242479del	ENST00000275493.2:c.2235_2249del	0.14		165	1023		304	2	19/28
GENIE Cohort v8.0-public	GENIE-MSK-P-0009861-T01-IM5	Lung Adenocarcinoma	E746_A750del	OncoKB: Oncogenic, level_1;CIViC: Predictive: 2;MyCancerGenome: not present;CancerHotspot: yes;3DHotspot: no	MutationAssessor: NA;SIFT: NA;Polyphen-2: NA	In_Frame_Del	DEL	diploid		SOMATIC	NA	MSK	7	55242465	55242479	GGAATTAAGAGAAGC	-	7:g.55242465_55242479del	ENST00000275493.2:c.2235_2249del	0.21		209	772		304	2	19/28
GENIE Cohort v8.0-public	GENIE-MSK-P-0009861-T02-IM6	Lung Adenocarcinoma	E746_A750del	OncoKB: Oncogenic, level_1;CIViC: Predictive: 2;MyCancerGenome: not present;CancerHotspot: yes;3DHotspot: no	MutationAssessor: NA;SIFT: NA;Polyphen-2: NA	In_Frame_Del	DEL	diploid		SOMATIC	NA	MSK	7	55242465	55242479	GGAATTAAGAGAAGC	-	7:g.55242465_55242479del	ENST00000275493.2:c.2235_2249del	0.14		130	793		304	2	19/28
GENIE Cohort v8.0-public	GENIE-VICC-103639-unk-1	Lung Adenocarcinoma	E746_A750del	OncoKB: Oncogenic, level_1;CIViC: Predictive: 2;MyCancerGenome: not present;CancerHotspot: yes;3DHotspot: no	MutationAssessor: NA;SIFT: NA;Polyphen-2: NA	In_Frame_Del	DEL			NA	NA	VICC	7	55242465	55242479	GGAATTAAGAGAAGC	-	7:g.55242465_55242479del	ENST00000275493.2:c.2235_2249del	0.22		2209	7626			2	19/28
GENIE Cohort v8.0-public	GENIE-VICC-409281-unk-1	Lung Adenocarcinoma	E746_A750del	OncoKB: Oncogenic, level_1;CIViC: Predictive: 2;MyCancerGenome: not present;CancerHotspot: yes;3DHotspot: no	MutationAssessor: NA;SIFT: NA;Polyphen-2: NA	In_Frame_Del	DEL			NA	NA	VICC	7	55242465	55242479	GGAATTAAGAGAAGC	-	7:g.55242465_55242479del	ENST00000275493.2:c.2235_2249del	0.33		3043	6094			2	19/28
GENIE Cohort v8.0-public	GENIE-DFCI-002575-5785	Lung Adenocarcinoma	E746_A750del	OncoKB: Oncogenic, level_1;CIViC: Predictive: 2;MyCancerGenome: not present;CancerHotspot: yes;3DHotspot: no	MutationAssessor: NA;SIFT: NA;Polyphen-2: NA	In_Frame_Del	DEL	diploid		NA	NA	DFCI	7	55242465	55242479	GGAATTAAGAGAAGC	-	7:g.55242465_55242479del	ENST00000275493.2:c.2235_2249del	0.07		7	89			7	19/28
GENIE Cohort v8.0-public	GENIE-DFCI-000551-3193	Lung Adenocarcinoma	E746_A750del	OncoKB: Oncogenic, level_1;CIViC: Predictive: 2;MyCancerGenome: not present;CancerHotspot: yes;3DHotspot: no	MutationAssessor: NA;SIFT: NA;Polyphen-2: NA	In_Frame_Del	DEL	diploid		NA	NA	DFCI	7	55242465	55242479	GGAATTAAGAGAAGC	-	7:g.55242465_55242479del	ENST00000275493.2:c.2235_2249del	0.08		12	133			5	19/28
GENIE Cohort v8.0-public	GENIE-DFCI-002870-4829	Lung Adenocarcinoma	E746_A750del	OncoKB: Oncogenic, level_1;CIViC: Predictive: 2;MyCancerGenome: not present;CancerHotspot: yes;3DHotspot: no	MutationAssessor: NA;SIFT: NA;Polyphen-2: NA	In_Frame_Del	DEL	gain		NA	NA	DFCI	7	55242465	55242479	GGAATTAAGAGAAGC	-	7:g.55242465_55242479del	ENST00000275493.2:c.2235_2249del	0.38		38	62			8	19/28
GENIE Cohort v8.0-public	GENIE-DFCI-027418-61458	Lung Adenocarcinoma	E746_A750del	OncoKB: Oncogenic, level_1;CIViC: Predictive: 2;MyCancerGenome: not present;CancerHotspot: yes;3DHotspot: no	MutationAssessor: NA;SIFT: NA;Polyphen-2: NA	In_Frame_Del	DEL	diploid		NA	NA	DFCI	7	55242465	55242479	GGAATTAAGAGAAGC	-	7:g.55242465_55242479del	ENST00000275493.2:c.2235_2249del	0.17		47	233			6	19/28
GENIE Cohort v8.0-public	GENIE-DFCI-003730-10082	Lung Adenocarcinoma	E746_A750del	OncoKB: Oncogenic, level_1;CIViC: Predictive: 2;MyCancerGenome: not present;CancerHotspot: yes;3DHotspot: no	MutationAssessor: NA;SIFT: NA;Polyphen-2: NA	In_Frame_Del	DEL	diploid		NA	NA	DFCI	7	55242465	55242479	GGAATTAAGAGAAGC	-	7:g.55242465_55242479del	ENST00000275493.2:c.2235_2249del	0.08		20	228			4	19/28
GENIE Cohort v8.0-public	GENIE-DFCI-007568-3926	Lung Adenocarcinoma	E746_A750del	OncoKB: Oncogenic, level_1;CIViC: Predictive: 2;MyCancerGenome: not present;CancerHotspot: yes;3DHotspot: no	MutationAssessor: NA;SIFT: NA;Polyphen-2: NA	In_Frame_Del	DEL	diploid		NA	NA	DFCI	7	55242465	55242479	GGAATTAAGAGAAGC	-	7:g.55242465_55242479del	ENST00000275493.2:c.2235_2249del	0.17		24	115			4	19/28
[truncated: 5,816 more rows]

## Sheet: EGFR fusions 
Study	Sample ID	Cancer Type	Protein Change	Class	Notes
GENIE Cohort v8.0-public	GENIE-DFCI-007955-6109	Glioblastoma Multiforme	EGFR-SEPT14	1
GENIE Cohort v8.0-public	GENIE-DFCI-003065-8186	Colon Adenocarcinoma	EGFR-SEPT14	1
GENIE Cohort v8.0-public	GENIE-DFCI-010695-8418	Glioblastoma	EGFR-SEPT14	1
[truncated: 634 more rows]

## Sheet: EGFR co mutations
Genie cohort v8.1
[truncated: 563 more rows]

[truncated: 9 more sheets: ERBB2 Mutations, ERBB2 Fusions, ERBB2 co mutations, ERBB4 mutations, ERBB4 fusions , ERBB4 co mutations, EGFR Fusion counts, ERBB2 Fusion Counts, ERBB4 Fusion Counts]
