# Supplementary material for: ERBB family fusions are recurrent and actionable oncogenic targets across cancer types
Source: Front Oncol. 2023 Apr 24;13:1115405. doi: 10.3389/fonc.2023.1115405 (PMC10164992; doi:10.3389/fonc.2023.1115405)
Supplement: Supplementary file 3 [file Table_3.xlsx]

## Sheet: EGFR mutations
Study	Sample ID	Cancer Type	Protein Change	Annotation	Functional Impact	Mutation Type	Variant Type	Copy #	COSMIC	MS	VS	Center	Chromosome	Start Pos	End Pos	Ref	Var	HGVSg	HGVSc	Allele Freq (T)	Allele Freq (N)	Variant Reads	Ref Reads	Variant Reads (Normal)	Ref Reads (Normal)	# Mut in Sample	Exon	gnomAD	ClinVar ID	dbSNP
MSK-IMPACT Clinical Sequencing Cohort (MSKCC, Nat Med 2017)	P-0006671-T01-IM5	Lung Adenocarcinoma	L747Rfs*13	OncoKB: Unknown, level NA;CIViC: NA;MyCancerGenome: not present;CancerHotspot: no;3DHotspot: no	MutationAssessor: NA;SIFT: NA;Polyphen-2: NA	Frame_Shift_Del	DEL	diploid	1	NA	NA	NA	7	55242469	55242477	TTAAGAGAA	C	7:g.55242469_55242477delinsC	ENST00000275493.2:c.2239_2247delinsC	0.26		204	567			3	19/28
MSK-IMPACT Clinical Sequencing Cohort (MSKCC, Nat Med 2017)	P-0000157-T01-IM3	Uterine Mixed Endometrial Carcinoma	I664Sfs*41	OncoKB: Unknown, level NA;CIViC: NA;MyCancerGenome: not present;CancerHotspot: no;3DHotspot: no	MutationAssessor: NA;SIFT: NA;Polyphen-2: NA	Frame_Shift_Del	DEL	diploid		NA	NA	NA	7	55240742	55240742	G	-	7:g.55240742del	ENST00000275493.2:c.1989del	0.07		75	980			35	17/28
MSK-IMPACT Clinical Sequencing Cohort (MSKCC, Nat Med 2017)	P-0010320-T01-IM5	Anal Squamous Cell Carcinoma	Q32Hfs*46	OncoKB: Unknown, level NA;CIViC: NA;MyCancerGenome: not present;CancerHotspot: no;3DHotspot: no	MutationAssessor: NA;SIFT: NA;Polyphen-2: NA	Frame_Shift_Del	DEL	diploid		NA	NA	NA	7	55209986	55209993	AGGCACGA	C	7:g.55209986_55209993delinsC	ENST00000275493.2:c.96_103delinsC	0.25		198	596			7	2020-02-28
MSK-IMPACT Clinical Sequencing Cohort (MSKCC, Nat Med 2017)	P-0010976-T01-IM5	Lung Adenocarcinoma	L747Qfs*16	OncoKB: Unknown, level NA;CIViC: NA;MyCancerGenome: not present;CancerHotspot: no;3DHotspot: no	MutationAssessor: NA;SIFT: NA;Polyphen-2: NA	Frame_Shift_Del	DEL	diploid	1	NA	NA	NA	7	55242467	55242476	AATTAAGAGA	-	7:g.55242467_55242476del	ENST00000275493.2:c.2238_2247del	0.07		50	716			3	19/28
MSK-IMPACT Clinical Sequencing Cohort (MSKCC, Nat Med 2017)	P-0010976-T01-IM5	Lung Adenocarcinoma	S752Efs*9	OncoKB: Unknown, level NA;CIViC: NA;MyCancerGenome: not present;CancerHotspot: no;3DHotspot: no	MutationAssessor: NA;SIFT: NA;Polyphen-2: NA	Frame_Shift_Del	DEL	diploid		NA	NA	NA	7	55242482	55242486	CATCT	-	7:g.55242482_55242486del	ENST00000275493.2:c.2253_2257del	0.07		52	732			3	19/28
MSK-IMPACT Clinical Sequencing Cohort (MSKCC, Nat Med 2017)	P-0012557-T01-IM5	Bladder Urothelial Carcinoma	A839Nfs*50	OncoKB: Unknown, level NA;CIViC: NA;MyCancerGenome: not present;CancerHotspot: no;3DHotspot: no	MutationAssessor: NA;SIFT: NA;Polyphen-2: NA	Frame_Shift_Del	DEL	diploid		NA	NA	NA	7	55259456	55259478	GGCAGCCAGGAACGTACTGGTGA	-	7:g.55259456_55259478del	ENST00000275493.2:c.2514_2536del	0.09		28	269			15	21/28
MSK-IMPACT Clinical Sequencing Cohort (MSKCC, Nat Med 2017)	P-0002344-T01-IM3	Choriocarcinoma	A202Cfs*29	OncoKB: Unknown, level NA;CIViC: NA;MyCancerGenome: not present;CancerHotspot: no;3DHotspot: no	MutationAssessor: NA;SIFT: NA;Polyphen-2: NA	Frame_Shift_Ins	INS	diploid		NA	NA	NA	7	55219029	55219030	-	T	7:g.55219029_55219030insT	ENST00000275493.2:c.603dup	0.2		140	568			18	2020-05-28
MSK-IMPACT Clinical Sequencing Cohort (MSKCC, Nat Med 2017)	P-0005701-T01-IM5	Glioblastoma Multiforme	SEPT14-EGFR fusion	OncoKB: Oncogenic, level NA;CIViC: NA;MyCancerGenome: not present;CancerHotspot: no;3DHotspot: no	MutationAssessor: NA;SIFT: NA;Polyphen-2: NA	Fusion	NA	amp		NA	NA	MSKCC-DMP	NA	-1	-1	NA										5
MSK-IMPACT Clinical Sequencing Cohort (MSKCC, Nat Med 2017)	P-0007989-T01-IM5	Glioblastoma Multiforme	SEPT14-EGFR fusion	OncoKB: Oncogenic, level NA;CIViC: NA;MyCancerGenome: not present;CancerHotspot: no;3DHotspot: no	MutationAssessor: NA;SIFT: NA;Polyphen-2: NA	Fusion	NA	amp		NA	NA	MSKCC-DMP	NA	-1	-1	NA										4
MSK-IMPACT Clinical Sequencing Cohort (MSKCC, Nat Med 2017)	P-0000378-T01-IM3	Glioblastoma Multiforme	EGFR-intragenic	OncoKB: Unknown, level NA;CIViC: NA;MyCancerGenome: not present;CancerHotspot: no;3DHotspot: no	MutationAssessor: NA;SIFT: NA;Polyphen-2: NA	Fusion	NA	amp		NA	NA	MSKCC-DMP	NA	-1	-1	NA										6
MSK-IMPACT Clinical Sequencing Cohort (MSKCC, Nat Med 2017)	P-0000572-T01-IM3	Glioblastoma Multiforme	EGFR-intragenic	OncoKB: Unknown, level NA;CIViC: NA;MyCancerGenome: not present;CancerHotspot: no;3DHotspot: no	MutationAssessor: NA;SIFT: NA;Polyphen-2: NA	Fusion	NA	amp		NA	NA	MSKCC-DMP	NA	-1	-1	NA										7
MSK-IMPACT Clinical Sequencing Cohort (MSKCC, Nat Med 2017)	P-0000657-T02-IM5	Glioblastoma Multiforme	EGFR-intragenic	OncoKB: Unknown, level NA;CIViC: NA;MyCancerGenome: not present;CancerHotspot: no;3DHotspot: no	MutationAssessor: NA;SIFT: NA;Polyphen-2: NA	Fusion	NA	amp		NA	NA	MSKCC-DMP	NA	-1	-1	NA										4
MSK-IMPACT Clinical Sequencing Cohort (MSKCC, Nat Med 2017)	P-0000944-T01-IM3	Glioblastoma Multiforme	EGFR-intragenic	OncoKB: Unknown, level NA;CIViC: NA;MyCancerGenome: not present;CancerHotspot: no;3DHotspot: no	MutationAssessor: NA;SIFT: NA;Polyphen-2: NA	Fusion	NA	amp		NA	NA	MSKCC-DMP	NA	-1	-1	NA										111
MSK-IMPACT Clinical Sequencing Cohort (MSKCC, Nat Med 2017)	P-0001238-T01-IM3	Glioblastoma Multiforme	EGFR-intragenic	OncoKB: Unknown, level NA;CIViC: NA;MyCancerGenome: not present;CancerHotspot: no;3DHotspot: no	MutationAssessor: NA;SIFT: NA;Polyphen-2: NA	Fusion	NA	amp		NA	NA	MSKCC-DMP	NA	-1	-1	NA										4
MSK-IMPACT Clinical Sequencing Cohort (MSKCC, Nat Med 2017)	P-0001281-T01-IM3	Glioblastoma Multiforme	EGFR-intragenic	OncoKB: Unknown, level NA;CIViC: NA;MyCancerGenome: not present;CancerHotspot: no;3DHotspot: no	MutationAssessor: NA;SIFT: NA;Polyphen-2: NA	Fusion	NA	amp		NA	NA	MSKCC-DMP	NA	-1	-1	NA										4
MSK-IMPACT Clinical Sequencing Cohort (MSKCC, Nat Med 2017)	P-0001445-T01-IM3	Prostate Adenocarcinoma	EGFR-intragenic	OncoKB: Unknown, level NA;CIViC: NA;MyCancerGenome: not present;CancerHotspot: no;3DHotspot: no	MutationAssessor: NA;SIFT: NA;Polyphen-2: NA	Fusion	NA	diploid		NA	NA	MSKCC-DMP	NA	-1	-1	NA										3
MSK-IMPACT Clinical Sequencing Cohort (MSKCC, Nat Med 2017)	P-0001582-T01-IM3	Glioblastoma Multiforme	EGFR-intragenic	OncoKB: Unknown, level NA;CIViC: NA;MyCancerGenome: not present;CancerHotspot: no;3DHotspot: no	MutationAssessor: NA;SIFT: NA;Polyphen-2: NA	Fusion	NA	amp		NA	NA	MSKCC-DMP	NA	-1	-1	NA										4
MSK-IMPACT Clinical Sequencing Cohort (MSKCC, Nat Med 2017)	P-0001695-T01-IM3	Cancer of Unknown Primary	EGFR-intragenic	OncoKB: Unknown, level NA;CIViC: NA;MyCancerGenome: not present;CancerHotspot: no;3DHotspot: no	MutationAssessor: NA;SIFT: NA;Polyphen-2: NA	Fusion	NA	diploid		NA	NA	MSKCC-DMP	NA	-1	-1	NA										7
MSK-IMPACT Clinical Sequencing Cohort (MSKCC, Nat Med 2017)	P-0001755-T01-IM3	Glioblastoma Multiforme	EGFR-intragenic	OncoKB: Unknown, level NA;CIViC: NA;MyCancerGenome: not present;CancerHotspot: no;3DHotspot: no	MutationAssessor: NA;SIFT: NA;Polyphen-2: NA	Fusion	NA	amp		NA	NA	MSKCC-DMP	NA	-1	-1	NA										3
MSK-IMPACT Clinical Sequencing Cohort (MSKCC, Nat Med 2017)	P-0001928-T01-IM3	Glioblastoma Multiforme	EGFR-intragenic	OncoKB: Unknown, level NA;CIViC: NA;MyCancerGenome: not present;CancerHotspot: no;3DHotspot: no	MutationAssessor: NA;SIFT: NA;Polyphen-2: NA	Fusion	NA	amp		NA	NA	MSKCC-DMP	NA	-1	-1	NA										4
MSK-IMPACT Clinical Sequencing Cohort (MSKCC, Nat Med 2017)	P-0002015-T02-IM5	Glioblastoma Multiforme	EGFR-intragenic	OncoKB: Unknown, level NA;CIViC: NA;MyCancerGenome: not present;CancerHotspot: no;3DHotspot: no	MutationAssessor: NA;SIFT: NA;Polyphen-2: NA	Fusion	NA	amp		NA	NA	MSKCC-DMP	NA	-1	-1	NA										2
MSK-IMPACT Clinical Sequencing Cohort (MSKCC, Nat Med 2017)	P-0002265-T01-IM3	Glioblastoma Multiforme	EGFR-intragenic	OncoKB: Unknown, level NA;CIViC: NA;MyCancerGenome: not present;CancerHotspot: no;3DHotspot: no	MutationAssessor: NA;SIFT: NA;Polyphen-2: NA	Fusion	NA	amp		NA	NA	MSKCC-DMP	NA	-1	-1	NA										2
MSK-IMPACT Clinical Sequencing Cohort (MSKCC, Nat Med 2017)	P-0002265-T02-IM5	Glioblastoma Multiforme	EGFR-intragenic	OncoKB: Unknown, level NA;CIViC: NA;MyCancerGenome: not present;CancerHotspot: no;3DHotspot: no	MutationAssessor: NA;SIFT: NA;Polyphen-2: NA	Fusion	NA	amp		NA	NA	MSKCC-DMP	NA	-1	-1	NA										147
MSK-IMPACT Clinical Sequencing Cohort (MSKCC, Nat Med 2017)	P-0002647-T02-IM5	Glioblastoma Multiforme	EGFR-intragenic	OncoKB: Unknown, level NA;CIViC: NA;MyCancerGenome: not present;CancerHotspot: no;3DHotspot: no	MutationAssessor: NA;SIFT: NA;Polyphen-2: NA	Fusion	NA	amp		NA	NA	MSKCC-DMP	NA	-1	-1	NA										6
MSK-IMPACT Clinical Sequencing Cohort (MSKCC, Nat Med 2017)	P-0002860-T01-IM3	Glioblastoma Multiforme	EGFR-intragenic	OncoKB: Unknown, level NA;CIViC: NA;MyCancerGenome: not present;CancerHotspot: no;3DHotspot: no	MutationAssessor: NA;SIFT: NA;Polyphen-2: NA	Fusion	NA	amp		NA	NA	MSKCC-DMP	NA	-1	-1	NA										2
MSK-IMPACT Clinical Sequencing Cohort (MSKCC, Nat Med 2017)	P-0002936-T01-IM3	Glioblastoma Multiforme	EGFR-intragenic	OncoKB: Unknown, level NA;CIViC: NA;MyCancerGenome: not present;CancerHotspot: no;3DHotspot: no	MutationAssessor: NA;SIFT: NA;Polyphen-2: NA	Fusion	NA			NA	NA	MSKCC-DMP	NA	-1	-1	NA										6
MSK-IMPACT Clinical Sequencing Cohort (MSKCC, Nat Med 2017)	P-0003128-T01-IM5	Glioblastoma Multiforme	EGFR-intragenic	OncoKB: Unknown, level NA;CIViC: NA;MyCancerGenome: not present;CancerHotspot: no;3DHotspot: no	MutationAssessor: NA;SIFT: NA;Polyphen-2: NA	Fusion	NA			NA	NA	MSKCC-DMP	NA	-1	-1	NA										7
MSK-IMPACT Clinical Sequencing Cohort (MSKCC, Nat Med 2017)	P-0003170-T01-IM5	Glioblastoma Multiforme	EGFR-intragenic	OncoKB: Unknown, level NA;CIViC: NA;MyCancerGenome: not present;CancerHotspot: no;3DHotspot: no	MutationAssessor: NA;SIFT: NA;Polyphen-2: NA	Fusion	NA			NA	NA	MSKCC-DMP	NA	-1	-1	NA										3
MSK-IMPACT Clinical Sequencing Cohort (MSKCC, Nat Med 2017)	P-0003456-T01-IM5	Glioblastoma Multiforme	EGFR-intragenic	OncoKB: Unknown, level NA;CIViC: NA;MyCancerGenome: not present;CancerHotspot: no;3DHotspot: no	MutationAssessor: NA;SIFT: NA;Polyphen-2: NA	Fusion	NA			NA	NA	MSKCC-DMP	NA	-1	-1	NA										4
MSK-IMPACT Clinical Sequencing Cohort (MSKCC, Nat Med 2017)	P-0003783-T01-IM5	Glioblastoma Multiforme	EGFR-intragenic	OncoKB: Unknown, level NA;CIViC: NA;MyCancerGenome: not present;CancerHotspot: no;3DHotspot: no	MutationAssessor: NA;SIFT: NA;Polyphen-2: NA	Fusion	NA			NA	NA	MSKCC-DMP	NA	-1	-1	NA										3
MSK-IMPACT Clinical Sequencing Cohort (MSKCC, Nat Med 2017)	P-0003850-T01-IM5	Glioblastoma Multiforme	EGFR-intragenic	OncoKB: Unknown, level NA;CIViC: NA;MyCancerGenome: not present;CancerHotspot: no;3DHotspot: no	MutationAssessor: NA;SIFT: NA;Polyphen-2: NA	Fusion	NA			NA	NA	MSKCC-DMP	NA	-1	-1	NA										4
MSK-IMPACT Clinical Sequencing Cohort (MSKCC, Nat Med 2017)	P-0004038-T01-IM3	Glioblastoma Multiforme	EGFR-intragenic	OncoKB: Unknown, level NA;CIViC: NA;MyCancerGenome: not present;CancerHotspot: no;3DHotspot: no	MutationAssessor: NA;SIFT: NA;Polyphen-2: NA	Fusion	NA			NA	NA	MSKCC-DMP	NA	-1	-1	NA										7
MSK-IMPACT Clinical Sequencing Cohort (MSKCC, Nat Med 2017)	P-0004119-T01-IM5	Glioblastoma Multiforme	EGFR-intragenic	OncoKB: Unknown, level NA;CIViC: NA;MyCancerGenome: not present;CancerHotspot: no;3DHotspot: no	MutationAssessor: NA;SIFT: NA;Polyphen-2: NA	Fusion	NA			NA	NA	MSKCC-DMP	NA	-1	-1	NA										4
MSK-IMPACT Clinical Sequencing Cohort (MSKCC, Nat Med 2017)	P-0004245-T01-IM5	Glioblastoma Multiforme	EGFR-intragenic	OncoKB: Unknown, level NA;CIViC: NA;MyCancerGenome: not present;CancerHotspot: no;3DHotspot: no	MutationAssessor: NA;SIFT: NA;Polyphen-2: NA	Fusion	NA			NA	NA	MSKCC-DMP	NA	-1	-1	NA										3
MSK-IMPACT Clinical Sequencing Cohort (MSKCC, Nat Med 2017)	P-0004837-T01-IM5	Glioblastoma Multiforme	EGFR-intragenic	OncoKB: Unknown, level NA;CIViC: NA;MyCancerGenome: not present;CancerHotspot: no;3DHotspot: no	MutationAssessor: NA;SIFT: NA;Polyphen-2: NA	Fusion	NA			NA	NA	MSKCC-DMP	NA	-1	-1	NA										4
MSK-IMPACT Clinical Sequencing Cohort (MSKCC, Nat Med 2017)	P-0004961-T01-IM5	Lung Adenocarcinoma	EGFR-intragenic	OncoKB: Unknown, level NA;CIViC: NA;MyCancerGenome: not present;CancerHotspot: no;3DHotspot: no	MutationAssessor: NA;SIFT: NA;Polyphen-2: NA	Fusion	NA			NA	NA	MSKCC-DMP	NA	-1	-1	NA										1
MSK-IMPACT Clinical Sequencing Cohort (MSKCC, Nat Med 2017)	P-0005051-T01-IM5	Glioblastoma Multiforme	EGFR-intragenic	OncoKB: Unknown, level NA;CIViC: NA;MyCancerGenome: not present;CancerHotspot: no;3DHotspot: no	MutationAssessor: NA;SIFT: NA;Polyphen-2: NA	Fusion	NA			NA	NA	MSKCC-DMP	NA	-1	-1	NA										2
MSK-IMPACT Clinical Sequencing Cohort (MSKCC, Nat Med 2017)	P-0005113-T01-IM5	Glioblastoma Multiforme	EGFR-intragenic	OncoKB: Unknown, level NA;CIViC: NA;MyCancerGenome: not present;CancerHotspot: no;3DHotspot: no	MutationAssessor: NA;SIFT: NA;Polyphen-2: NA	Fusion	NA			NA	NA	MSKCC-DMP	NA	-1	-1	NA										5
MSK-IMPACT Clinical Sequencing Cohort (MSKCC, Nat Med 2017)	P-0005240-T01-IM5	Colon Adenocarcinoma	EGFR-intragenic	OncoKB: Unknown, level NA;CIViC: NA;MyCancerGenome: not present;CancerHotspot: no;3DHotspot: no	MutationAssessor: NA;SIFT: NA;Polyphen-2: NA	Fusion	NA			NA	NA	MSKCC-DMP	NA	-1	-1	NA										9
MSK-IMPACT Clinical Sequencing Cohort (MSKCC, Nat Med 2017)	P-0005299-T01-IM5	Glioblastoma Multiforme	EGFR-intragenic	OncoKB: Unknown, level NA;CIViC: NA;MyCancerGenome: not present;CancerHotspot: no;3DHotspot: no	MutationAssessor: NA;SIFT: NA;Polyphen-2: NA	Fusion	NA			NA	NA	MSKCC-DMP	NA	-1	-1	NA										3
MSK-IMPACT Clinical Sequencing Cohort (MSKCC, Nat Med 2017)	P-0005334-T01-IM5	Glioblastoma Multiforme	EGFR-intragenic	OncoKB: Unknown, level NA;CIViC: NA;MyCancerGenome: not present;CancerHotspot: no;3DHotspot: no	MutationAssessor: NA;SIFT: NA;Polyphen-2: NA	Fusion	NA			NA	NA	MSKCC-DMP	NA	-1	-1	NA										5
MSK-IMPACT Clinical Sequencing Cohort (MSKCC, Nat Med 2017)	P-0005477-T01-IM5	Glioblastoma Multiforme	EGFR-intragenic	OncoKB: Unknown, level NA;CIViC: NA;MyCancerGenome: not present;CancerHotspot: no;3DHotspot: no	MutationAssessor: NA;SIFT: NA;Polyphen-2: NA	Fusion	NA			NA	NA	MSKCC-DMP	NA	-1	-1	NA										4
MSK-IMPACT Clinical Sequencing Cohort (MSKCC, Nat Med 2017)	P-0005539-T01-IM5	Glioblastoma Multiforme	EGFR-intragenic	OncoKB: Unknown, level NA;CIViC: NA;MyCancerGenome: not present;CancerHotspot: no;3DHotspot: no	MutationAssessor: NA;SIFT: NA;Polyphen-2: NA	Fusion	NA			NA	NA	MSKCC-DMP	NA	-1	-1	NA										3
MSK-IMPACT Clinical Sequencing Cohort (MSKCC, Nat Med 2017)	P-0005701-T01-IM5	Glioblastoma Multiforme	EGFR-intragenic	OncoKB: Unknown, level NA;CIViC: NA;MyCancerGenome: not present;CancerHotspot: no;3DHotspot: no	MutationAssessor: NA;SIFT: NA;Polyphen-2: NA	Fusion	NA	amp		NA	NA	MSKCC-DMP	NA	-1	-1	NA										5
MSK-IMPACT Clinical Sequencing Cohort (MSKCC, Nat Med 2017)	P-0005877-T01-IM5	Glioblastoma Multiforme	EGFR-intragenic	OncoKB: Unknown, level NA;CIViC: NA;MyCancerGenome: not present;CancerHotspot: no;3DHotspot: no	MutationAssessor: NA;SIFT: NA;Polyphen-2: NA	Fusion	NA			NA	NA	MSKCC-DMP	NA	-1	-1	NA										2
MSK-IMPACT Clinical Sequencing Cohort (MSKCC, Nat Med 2017)	P-0005912-T01-IM5	Glioblastoma Multiforme	EGFR-intragenic	OncoKB: Unknown, level NA;CIViC: NA;MyCancerGenome: not present;CancerHotspot: no;3DHotspot: no	MutationAssessor: NA;SIFT: NA;Polyphen-2: NA	Fusion	NA			NA	NA	MSKCC-DMP	NA	-1	-1	NA										4
MSK-IMPACT Clinical Sequencing Cohort (MSKCC, Nat Med 2017)	P-0005963-T01-IM5	Glioblastoma Multiforme	EGFR-intragenic	OncoKB: Unknown, level NA;CIViC: NA;MyCancerGenome: not present;CancerHotspot: no;3DHotspot: no	MutationAssessor: NA;SIFT: NA;Polyphen-2: NA	Fusion	NA			NA	NA	MSKCC-DMP	NA	-1	-1	NA										3
MSK-IMPACT Clinical Sequencing Cohort (MSKCC, Nat Med 2017)	P-0006045-T02-IM5	Glioblastoma Multiforme	EGFR-intragenic	OncoKB: Unknown, level NA;CIViC: NA;MyCancerGenome: not present;CancerHotspot: no;3DHotspot: no	MutationAssessor: NA;SIFT: NA;Polyphen-2: NA	Fusion	NA			NA	NA	MSKCC-DMP	NA	-1	-1	NA										3
MSK-IMPACT Clinical Sequencing Cohort (MSKCC, Nat Med 2017)	P-0006045-T01-IM5	Glioblastoma Multiforme	EGFR-intragenic	OncoKB: Unknown, level NA;CIViC: NA;MyCancerGenome: not present;CancerHotspot: no;3DHotspot: no	MutationAssessor: NA;SIFT: NA;Polyphen-2: NA	Fusion	NA			NA	NA	MSKCC-DMP	NA	-1	-1	NA										3
MSK-IMPACT Clinical Sequencing Cohort (MSKCC, Nat Med 2017)	P-0006054-T01-IM5	Glioblastoma Multiforme	EGFR-intragenic	OncoKB: Unknown, level NA;CIViC: NA;MyCancerGenome: not present;CancerHotspot: no;3DHotspot: no	MutationAssessor: NA;SIFT: NA;Polyphen-2: NA	Fusion	NA			NA	NA	MSKCC-DMP	NA	-1	-1	NA										3
MSK-IMPACT Clinical Sequencing Cohort (MSKCC, Nat Med 2017)	P-0006268-T01-IM5	Lung Adenocarcinoma	EGFR-intragenic	OncoKB: Unknown, level NA;CIViC: NA;MyCancerGenome: not present;CancerHotspot: no;3DHotspot: no	MutationAssessor: NA;SIFT: NA;Polyphen-2: NA	Fusion	NA			NA	NA	MSKCC-DMP	NA	-1	-1	NA										2
MSK-IMPACT Clinical Sequencing Cohort (MSKCC, Nat Med 2017)	P-0006416-T01-IM5	Glioblastoma Multiforme	EGFR-intragenic	OncoKB: Unknown, level NA;CIViC: NA;MyCancerGenome: not present;CancerHotspot: no;3DHotspot: no	MutationAssessor: NA;SIFT: NA;Polyphen-2: NA	Fusion	NA			NA	NA	MSKCC-DMP	NA	-1	-1	NA										3
MSK-IMPACT Clinical Sequencing Cohort (MSKCC, Nat Med 2017)	P-0006416-T02-IM5	Glioblastoma Multiforme	EGFR-intragenic	OncoKB: Unknown, level NA;CIViC: NA;MyCancerGenome: not present;CancerHotspot: no;3DHotspot: no	MutationAssessor: NA;SIFT: NA;Polyphen-2: NA	Fusion	NA			NA	NA	MSKCC-DMP	NA	-1	-1	NA										2
MSK-IMPACT Clinical Sequencing Cohort (MSKCC, Nat Med 2017)	P-0006500-T01-IM5	Glioblastoma Multiforme	EGFR-intragenic	OncoKB: Unknown, level NA;CIViC: NA;MyCancerGenome: not present;CancerHotspot: no;3DHotspot: no	MutationAssessor: NA;SIFT: NA;Polyphen-2: NA	Fusion	NA			NA	NA	MSKCC-DMP	NA	-1	-1	NA										6
MSK-IMPACT Clinical Sequencing Cohort (MSKCC, Nat Med 2017)	P-0006667-T01-IM5	Anaplastic Astrocytoma	EGFR-intragenic	OncoKB: Unknown, level NA;CIViC: NA;MyCancerGenome: not present;CancerHotspot: no;3DHotspot: no	MutationAssessor: NA;SIFT: NA;Polyphen-2: NA	Fusion	NA			NA	NA	MSKCC-DMP	NA	-1	-1	NA										4
MSK-IMPACT Clinical Sequencing Cohort (MSKCC, Nat Med 2017)	P-0006768-T01-IM5	Lung Adenocarcinoma	EGFR-intragenic	OncoKB: Unknown, level NA;CIViC: NA;MyCancerGenome: not present;CancerHotspot: no;3DHotspot: no	MutationAssessor: NA;SIFT: NA;Polyphen-2: NA	Fusion	NA			NA	NA	MSKCC-DMP	NA	-1	-1	NA										8
MSK-IMPACT Clinical Sequencing Cohort (MSKCC, Nat Med 2017)	P-0006846-T01-IM5	Glioblastoma Multiforme	EGFR-intragenic	OncoKB: Unknown, level NA;CIViC: NA;MyCancerGenome: not present;CancerHotspot: no;3DHotspot: no	MutationAssessor: NA;SIFT: NA;Polyphen-2: NA	Fusion	NA			NA	NA	MSKCC-DMP	NA	-1	-1	NA										5
MSK-IMPACT Clinical Sequencing Cohort (MSKCC, Nat Med 2017)	P-0007001-T01-IM5	Uterine Carcinosarcoma/Uterine Malignant Mixed Mullerian Tumor	EGFR-intragenic	OncoKB: Unknown, level NA;CIViC: NA;MyCancerGenome: not present;CancerHotspot: no;3DHotspot: no	MutationAssessor: NA;SIFT: NA;Polyphen-2: NA	Fusion	NA			NA	NA	MSKCC-DMP	NA	-1	-1	NA										3
MSK-IMPACT Clinical Sequencing Cohort (MSKCC, Nat Med 2017)	P-0007314-T01-IM5	Glioblastoma Multiforme	EGFR-intragenic	OncoKB: Unknown, level NA;CIViC: NA;MyCancerGenome: not present;CancerHotspot: no;3DHotspot: no	MutationAssessor: NA;SIFT: NA;Polyphen-2: NA	Fusion	NA			NA	NA	MSKCC-DMP	NA	-1	-1	NA										1
MSK-IMPACT Clinical Sequencing Cohort (MSKCC, Nat Med 2017)	P-0007504-T01-IM5	Glioblastoma Multiforme	EGFR-intragenic	OncoKB: Unknown, level NA;CIViC: NA;MyCancerGenome: not present;CancerHotspot: no;3DHotspot: no	MutationAssessor: NA;SIFT: NA;Polyphen-2: NA	Fusion	NA			NA	NA	MSKCC-DMP	NA	-1	-1	NA										3
MSK-IMPACT Clinical Sequencing Cohort (MSKCC, Nat Med 2017)	P-0007751-T01-IM5	Glioblastoma Multiforme	EGFR-intragenic	OncoKB: Unknown, level NA;CIViC: NA;MyCancerGenome: not present;CancerHotspot: no;3DHotspot: no	MutationAssessor: NA;SIFT: NA;Polyphen-2: NA	Fusion	NA			NA	NA	MSKCC-DMP	NA	-1	-1	NA										2
MSK-IMPACT Clinical Sequencing Cohort (MSKCC, Nat Med 2017)	P-0007780-T01-IM5	Glioblastoma Multiforme	EGFR-intragenic	OncoKB: Unknown, level NA;CIViC: NA;MyCancerGenome: not present;CancerHotspot: no;3DHotspot: no	MutationAssessor: NA;SIFT: NA;Polyphen-2: NA	Fusion	NA			NA	NA	MSKCC-DMP	NA	-1	-1	NA										4
MSK-IMPACT Clinical Sequencing Cohort (MSKCC, Nat Med 2017)	P-0007880-T01-IM5	Glioblastoma Multiforme	EGFR-intragenic	OncoKB: Unknown, level NA;CIViC: NA;MyCancerGenome: not present;CancerHotspot: no;3DHotspot: no	MutationAssessor: NA;SIFT: NA;Polyphen-2: NA	Fusion	NA			NA	NA	MSKCC-DMP	NA	-1	-1	NA										5
MSK-IMPACT Clinical Sequencing Cohort (MSKCC, Nat Med 2017)	P-0007897-T01-IM5	Anaplastic Astrocytoma	EGFR-intragenic	OncoKB: Unknown, level NA;CIViC: NA;MyCancerGenome: not present;CancerHotspot: no;3DHotspot: no	MutationAssessor: NA;SIFT: NA;Polyphen-2: NA	Fusion	NA			NA	NA	MSKCC-DMP	NA	-1	-1	NA										4
MSK-IMPACT Clinical Sequencing Cohort (MSKCC, Nat Med 2017)	P-0008166-T01-IM5	Glioblastoma Multiforme	EGFR-intragenic	OncoKB: Unknown, level NA;CIViC: NA;MyCancerGenome: not present;CancerHotspot: no;3DHotspot: no	MutationAssessor: NA;SIFT: NA;Polyphen-2: NA	Fusion	NA			NA	NA	MSKCC-DMP	NA	-1	-1	NA										4
MSK-IMPACT Clinical Sequencing Cohort (MSKCC, Nat Med 2017)	P-0008257-T01-IM5	Glioblastoma Multiforme	EGFR-intragenic	OncoKB: Unknown, level NA;CIViC: NA;MyCancerGenome: not present;CancerHotspot: no;3DHotspot: no	MutationAssessor: NA;SIFT: NA;Polyphen-2: NA	Fusion	NA			NA	NA	MSKCC-DMP	NA	-1	-1	NA										8
MSK-IMPACT Clinical Sequencing Cohort (MSKCC, Nat Med 2017)	P-0008258-T01-IM5	Glioblastoma Multiforme	EGFR-intragenic	OncoKB: Unknown, level NA;CIViC: NA;MyCancerGenome: not present;CancerHotspot: no;3DHotspot: no	MutationAssessor: NA;SIFT: NA;Polyphen-2: NA	Fusion	NA			NA	NA	MSKCC-DMP	NA	-1	-1	NA										4
MSK-IMPACT Clinical Sequencing Cohort (MSKCC, Nat Med 2017)	P-0008420-T01-IM5	Glioblastoma Multiforme	EGFR-intragenic	OncoKB: Unknown, level NA;CIViC: NA;MyCancerGenome: not present;CancerHotspot: no;3DHotspot: no	MutationAssessor: NA;SIFT: NA;Polyphen-2: NA	Fusion	NA			NA	NA	MSKCC-DMP	NA	-1	-1	NA										1
MSK-IMPACT Clinical Sequencing Cohort (MSKCC, Nat Med 2017)	P-0008927-T01-IM5	Anaplastic Astrocytoma	EGFR-intragenic	OncoKB: Unknown, level NA;CIViC: NA;MyCancerGenome: not present;CancerHotspot: no;3DHotspot: no	MutationAssessor: NA;SIFT: NA;Polyphen-2: NA	Fusion	NA			NA	NA	MSKCC-DMP	NA	-1	-1	NA										5
MSK-IMPACT Clinical Sequencing Cohort (MSKCC, Nat Med 2017)	P-0009052-T01-IM5	Glioblastoma Multiforme	EGFR-intragenic	OncoKB: Unknown, level NA;CIViC: NA;MyCancerGenome: not present;CancerHotspot: no;3DHotspot: no	MutationAssessor: NA;SIFT: NA;Polyphen-2: NA	Fusion	NA			NA	NA	MSKCC-DMP	NA	-1	-1	NA										6
MSK-IMPACT Clinical Sequencing Cohort (MSKCC, Nat Med 2017)	P-0009201-T01-IM5	Glioblastoma Multiforme	EGFR-intragenic	OncoKB: Unknown, level NA;CIViC: NA;MyCancerGenome: not present;CancerHotspot: no;3DHotspot: no	MutationAssessor: NA;SIFT: NA;Polyphen-2: NA	Fusion	NA			NA	NA	MSKCC-DMP	NA	-1	-1	NA										5
MSK-IMPACT Clinical Sequencing Cohort (MSKCC, Nat Med 2017)	P-0009307-T01-IM5	Lung Adenocarcinoma	EGFR-intragenic	OncoKB: Unknown, level NA;CIViC: NA;MyCancerGenome: not present;CancerHotspot: no;3DHotspot: no	MutationAssessor: NA;SIFT: NA;Polyphen-2: NA	Fusion	NA			NA	NA	MSKCC-DMP	NA	-1	-1	NA										2
MSK-IMPACT Clinical Sequencing Cohort (MSKCC, Nat Med 2017)	P-0009449-T01-IM5	Glioblastoma Multiforme	EGFR-intragenic	OncoKB: Unknown, level NA;CIViC: NA;MyCancerGenome: not present;CancerHotspot: no;3DHotspot: no	MutationAssessor: NA;SIFT: NA;Polyphen-2: NA	Fusion	NA			NA	NA	MSKCC-DMP	NA	-1	-1	NA										4
MSK-IMPACT Clinical Sequencing Cohort (MSKCC, Nat Med 2017)	P-0009451-T01-IM5	Glioblastoma Multiforme	EGFR-intragenic	OncoKB: Unknown, level NA;CIViC: NA;MyCancerGenome: not present;CancerHotspot: no;3DHotspot: no	MutationAssessor: NA;SIFT: NA;Polyphen-2: NA	Fusion	NA			NA	NA	MSKCC-DMP	NA	-1	-1	NA										6
MSK-IMPACT Clinical Sequencing Cohort (MSKCC, Nat Med 2017)	P-0009634-T01-IM5	Glioblastoma Multiforme	EGFR-intragenic	OncoKB: Unknown, level NA;CIViC: NA;MyCancerGenome: not present;CancerHotspot: no;3DHotspot: no	MutationAssessor: NA;SIFT: NA;Polyphen-2: NA	Fusion	NA			NA	NA	MSKCC-DMP	NA	-1	-1	NA										5
MSK-IMPACT Clinical Sequencing Cohort (MSKCC, Nat Med 2017)	P-0009711-T01-IM5	Glioblastoma Multiforme	EGFR-intragenic	OncoKB: Unknown, level NA;CIViC: NA;MyCancerGenome: not present;CancerHotspot: no;3DHotspot: no	MutationAssessor: NA;SIFT: NA;Polyphen-2: NA	Fusion	NA			NA	NA	MSKCC-DMP	NA	-1	-1	NA										4
MSK-IMPACT Clinical Sequencing Cohort (MSKCC, Nat Med 2017)	P-0009873-T01-IM5	Anaplastic Astrocytoma	EGFR-intragenic	OncoKB: Unknown, level NA;CIViC: NA;MyCancerGenome: not present;CancerHotspot: no;3DHotspot: no	MutationAssessor: NA;SIFT: NA;Polyphen-2: NA	Fusion	NA			NA	NA	MSKCC-DMP	NA	-1	-1	NA										2
MSK-IMPACT Clinical Sequencing Cohort (MSKCC, Nat Med 2017)	P-0010004-T01-IM5	Glioblastoma Multiforme	EGFR-intragenic	OncoKB: Unknown, level NA;CIViC: NA;MyCancerGenome: not present;CancerHotspot: no;3DHotspot: no	MutationAssessor: NA;SIFT: NA;Polyphen-2: NA	Fusion	NA			NA	NA	MSKCC-DMP	NA	-1	-1	NA										4
MSK-IMPACT Clinical Sequencing Cohort (MSKCC, Nat Med 2017)	P-0010344-T01-IM5	Glioblastoma Multiforme	EGFR-intragenic	OncoKB: Unknown, level NA;CIViC: NA;MyCancerGenome: not present;CancerHotspot: no;3DHotspot: no	MutationAssessor: NA;SIFT: NA;Polyphen-2: NA	Fusion	NA			NA	NA	MSKCC-DMP	NA	-1	-1	NA										4
MSK-IMPACT Clinical Sequencing Cohort (MSKCC, Nat Med 2017)	P-0010483-T01-IM5	Glioblastoma Multiforme	EGFR-intragenic	OncoKB: Unknown, level NA;CIViC: NA;MyCancerGenome: not present;CancerHotspot: no;3DHotspot: no	MutationAssessor: NA;SIFT: NA;Polyphen-2: NA	Fusion	NA			NA	NA	MSKCC-DMP	NA	-1	-1	NA										3
MSK-IMPACT Clinical Sequencing Cohort (MSKCC, Nat Med 2017)	P-0010743-T01-IM5	Glioblastoma Multiforme	EGFR-intragenic	OncoKB: Unknown, level NA;CIViC: NA;MyCancerGenome: not present;CancerHotspot: no;3DHotspot: no	MutationAssessor: NA;SIFT: NA;Polyphen-2: NA	Fusion	NA			NA	NA	MSKCC-DMP	NA	-1	-1	NA										3
MSK-IMPACT Clinical Sequencing Cohort (MSKCC, Nat Med 2017)	P-0010850-T01-IM5	Glioblastoma Multiforme	EGFR-intragenic	OncoKB: Unknown, level NA;CIViC: NA;MyCancerGenome: not present;CancerHotspot: no;3DHotspot: no	MutationAssessor: NA;SIFT: NA;Polyphen-2: NA	Fusion	NA			NA	NA	MSKCC-DMP	NA	-1	-1	NA										1
MSK-IMPACT Clinical Sequencing Cohort (MSKCC, Nat Med 2017)	P-0010934-T01-IM5	Lung Adenocarcinoma	EGFR-intragenic	OncoKB: Unknown, level NA;CIViC: NA;MyCancerGenome: not present;CancerHotspot: no;3DHotspot: no	MutationAssessor: NA;SIFT: NA;Polyphen-2: NA	Fusion	NA			NA	NA	MSKCC-DMP	NA	-1	-1	NA										4
MSK-IMPACT Clinical Sequencing Cohort (MSKCC, Nat Med 2017)	P-0011119-T01-IM5	Glioblastoma Multiforme	EGFR-intragenic	OncoKB: Unknown, level NA;CIViC: NA;MyCancerGenome: not present;CancerHotspot: no;3DHotspot: no	MutationAssessor: NA;SIFT: NA;Polyphen-2: NA	Fusion	NA			NA	NA	MSKCC-DMP	NA	-1	-1	NA										2
MSK-IMPACT Clinical Sequencing Cohort (MSKCC, Nat Med 2017)	P-0011199-T01-IM5	Glioblastoma Multiforme	EGFR-intragenic	OncoKB: Unknown, level NA;CIViC: NA;MyCancerGenome: not present;CancerHotspot: no;3DHotspot: no	MutationAssessor: NA;SIFT: NA;Polyphen-2: NA	Fusion	NA			NA	NA	MSKCC-DMP	NA	-1	-1	NA										3
MSK-IMPACT Clinical Sequencing Cohort (MSKCC, Nat Med 2017)	P-0011202-T01-IM5	Glioblastoma Multiforme	EGFR-intragenic	OncoKB: Unknown, level NA;CIViC: NA;MyCancerGenome: not present;CancerHotspot: no;3DHotspot: no	MutationAssessor: NA;SIFT: NA;Polyphen-2: NA	Fusion	NA			NA	NA	MSKCC-DMP	NA	-1	-1	NA										2
MSK-IMPACT Clinical Sequencing Cohort (MSKCC, Nat Med 2017)	P-0011219-T01-IM5	Glioblastoma Multiforme	EGFR-intragenic	OncoKB: Unknown, level NA;CIViC: NA;MyCancerGenome: not present;CancerHotspot: no;3DHotspot: no	MutationAssessor: NA;SIFT: NA;Polyphen-2: NA	Fusion	NA			NA	NA	MSKCC-DMP	NA	-1	-1	NA										5
MSK-IMPACT Clinical Sequencing Cohort (MSKCC, Nat Med 2017)	P-0011247-T01-IM5	Breast Invasive Carcinoma, NOS	EGFR-intragenic	OncoKB: Unknown, level NA;CIViC: NA;MyCancerGenome: not present;CancerHotspot: no;3DHotspot: no	MutationAssessor: NA;SIFT: NA;Polyphen-2: NA	Fusion	NA			NA	NA	MSKCC-DMP	NA	-1	-1	NA										4
MSK-IMPACT Clinical Sequencing Cohort (MSKCC, Nat Med 2017)	P-0011354-T01-IM5	Anaplastic Oligoastrocytoma	EGFR-intragenic	OncoKB: Unknown, level NA;CIViC: NA;MyCancerGenome: not present;CancerHotspot: no;3DHotspot: no	MutationAssessor: NA;SIFT: NA;Polyphen-2: NA	Fusion	NA			NA	NA	MSKCC-DMP	NA	-1	-1	NA										1
MSK-IMPACT Clinical Sequencing Cohort (MSKCC, Nat Med 2017)	P-0011390-T01-IM5	Anaplastic Astrocytoma	EGFR-intragenic	OncoKB: Unknown, level NA;CIViC: NA;MyCancerGenome: not present;CancerHotspot: no;3DHotspot: no	MutationAssessor: NA;SIFT: NA;Polyphen-2: NA	Fusion	NA			NA	NA	MSKCC-DMP	NA	-1	-1	NA										1
MSK-IMPACT Clinical Sequencing Cohort (MSKCC, Nat Med 2017)	P-0011544-T01-IM5	Glioblastoma Multiforme	EGFR-intragenic	OncoKB: Unknown, level NA;CIViC: NA;MyCancerGenome: not present;CancerHotspot: no;3DHotspot: no	MutationAssessor: NA;SIFT: NA;Polyphen-2: NA	Fusion	NA			NA	NA	MSKCC-DMP	NA	-1	-1	NA										6
MSK-IMPACT Clinical Sequencing Cohort (MSKCC, Nat Med 2017)	P-0012360-T01-IM5	Glioblastoma Multiforme	EGFR-intragenic	OncoKB: Unknown, level NA;CIViC: NA;MyCancerGenome: not present;CancerHotspot: no;3DHotspot: no	MutationAssessor: NA;SIFT: NA;Polyphen-2: NA	Fusion	NA			NA	NA	MSKCC-DMP	NA	-1	-1	NA										5
MSK-IMPACT Clinical Sequencing Cohort (MSKCC, Nat Med 2017)	P-0003722-T01-IM5	Lung Adenocarcinoma	EGFR-TNS3 fusion	OncoKB: Unknown, level NA;CIViC: NA;MyCancerGenome: not present;CancerHotspot: no;3DHotspot: no	MutationAssessor: NA;SIFT: NA;Polyphen-2: NA	Fusion	NA			NA	NA	MSKCC-DMP	NA	-1	-1	NA										12
MSK-IMPACT Clinical Sequencing Cohort (MSKCC, Nat Med 2017)	P-0006873-T01-IM5	Lung Squamous Cell Carcinoma	EGFR-ZCCHC6 fusion	OncoKB: Unknown, level NA;CIViC: NA;MyCancerGenome: not present;CancerHotspot: no;3DHotspot: no	MutationAssessor: NA;SIFT: NA;Polyphen-2: NA	Fusion	NA			NA	NA	MSKCC-DMP	NA	-1	-1	NA										2
MSK-IMPACT Clinical Sequencing Cohort (MSKCC, Nat Med 2017)	P-0002998-T01-IM3	Cutaneous Squamous Cell Carcinoma	EGFR-SEC61G fusion	OncoKB: Unknown, level NA;CIViC: NA;MyCancerGenome: not present;CancerHotspot: no;3DHotspot: no	MutationAssessor: NA;SIFT: NA;Polyphen-2: NA	Fusion	NA			NA	NA	MSKCC-DMP	NA	-1	-1	NA										53
MSK-IMPACT Clinical Sequencing Cohort (MSKCC, Nat Med 2017)	P-0000219-T01-IM3	Lung Adenocarcinoma	E746_A750del	OncoKB: Oncogenic, level_1;CIViC: Predictive: 2;MyCancerGenome: not present;CancerHotspot: yes;3DHotspot: no	MutationAssessor: NA;SIFT: NA;Polyphen-2: NA	In_Frame_Del	DEL			NA	NA	NA	7	55242466	55242480	GAATTAAGAGAAGCA	-	7:g.55242466_55242480del	ENST00000275493.2:c.2236_2250del	0.09		91	890			4	19/28
MSK-IMPACT Clinical Sequencing Cohort (MSKCC, Nat Med 2017)	P-0000774-T01-IM3	Lung Adenocarcinoma	E746_A750del	OncoKB: Oncogenic, level_1;CIViC: Predictive: 2;MyCancerGenome: not present;CancerHotspot: yes;3DHotspot: no	MutationAssessor: NA;SIFT: NA;Polyphen-2: NA	In_Frame_Del	DEL	diploid		NA	NA	NA	7	55242466	55242480	GAATTAAGAGAAGCA	-	7:g.55242466_55242480del	ENST00000275493.2:c.2236_2250del	0.24		188	580			10	19/28
MSK-IMPACT Clinical Sequencing Cohort (MSKCC, Nat Med 2017)	P-0000929-T01-IM3	Lung Adenocarcinoma	E746_A750del	OncoKB: Oncogenic, level_1;CIViC: Predictive: 2;MyCancerGenome: not present;CancerHotspot: yes;3DHotspot: no	MutationAssessor: NA;SIFT: NA;Polyphen-2: NA	In_Frame_Del	DEL			NA	NA	NA	7	55242466	55242480	GAATTAAGAGAAGCA	-	7:g.55242466_55242480del	ENST00000275493.2:c.2236_2250del	0.96		6680	270			3	19/28
MSK-IMPACT Clinical Sequencing Cohort (MSKCC, Nat Med 2017)	P-0001817-T02-IM5	Lung Adenocarcinoma	E746_A750del	OncoKB: Oncogenic, level_1;CIViC: Predictive: 2;MyCancerGenome: not present;CancerHotspot: yes;3DHotspot: no	MutationAssessor: NA;SIFT: NA;Polyphen-2: NA	In_Frame_Del	DEL	amp		NA	NA	NA	7	55242466	55242480	GAATTAAGAGAAGCA	-	7:g.55242466_55242480del	ENST00000275493.2:c.2236_2250del	0.6		1762	1163			7	19/28
MSK-IMPACT Clinical Sequencing Cohort (MSKCC, Nat Med 2017)	P-0001817-T01-IM3	Lung Adenocarcinoma	E746_A750del	OncoKB: Oncogenic, level_1;CIViC: Predictive: 2;MyCancerGenome: not present;CancerHotspot: yes;3DHotspot: no	MutationAssessor: NA;SIFT: NA;Polyphen-2: NA	In_Frame_Del	DEL			NA	NA	NA	7	55242466	55242480	GAATTAAGAGAAGCA	-	7:g.55242466_55242480del	ENST00000275493.2:c.2236_2250del	0.04		20	436			2	19/28
MSK-IMPACT Clinical Sequencing Cohort (MSKCC, Nat Med 2017)	P-0002091-T02-IM5	Lung Adenocarcinoma	E746_A750del	OncoKB: Oncogenic, level_1;CIViC: Predictive: 2;MyCancerGenome: not present;CancerHotspot: yes;3DHotspot: no	MutationAssessor: NA;SIFT: NA;Polyphen-2: NA	In_Frame_Del	DEL	diploid		NA	NA	NA	7	55242466	55242480	GAATTAAGAGAAGCA	-	7:g.55242466_55242480del	ENST00000275493.2:c.2236_2250del	0.4		263	390			8	19/28
MSK-IMPACT Clinical Sequencing Cohort (MSKCC, Nat Med 2017)	P-0002091-T01-IM3	Lung Adenocarcinoma	E746_A750del	OncoKB: Oncogenic, level_1;CIViC: Predictive: 2;MyCancerGenome: not present;CancerHotspot: yes;3DHotspot: no	MutationAssessor: NA;SIFT: NA;Polyphen-2: NA	In_Frame_Del	DEL			NA	NA	NA	7	55242466	55242480	GAATTAAGAGAAGCA	-	7:g.55242466_55242480del	ENST00000275493.2:c.2236_2250del	0.75		904	306			7	19/28
MSK-IMPACT Clinical Sequencing Cohort (MSKCC, Nat Med 2017)	P-0002338-T01-IM3	Lung Adenocarcinoma	E746_A750del	OncoKB: Oncogenic, level_1;CIViC: Predictive: 2;MyCancerGenome: not present;CancerHotspot: yes;3DHotspot: no	MutationAssessor: NA;SIFT: NA;Polyphen-2: NA	In_Frame_Del	DEL			NA	NA	NA	7	55242466	55242480	GAATTAAGAGAAGCA	-	7:g.55242466_55242480del	ENST00000275493.2:c.2236_2250del	0.17		80	392			7	19/28
MSK-IMPACT Clinical Sequencing Cohort (MSKCC, Nat Med 2017)	P-0002425-T01-IM3	Lung Adenocarcinoma	E746_A750del	OncoKB: Oncogenic, level_1;CIViC: Predictive: 2;MyCancerGenome: not present;CancerHotspot: yes;3DHotspot: no	MutationAssessor: NA;SIFT: NA;Polyphen-2: NA	In_Frame_Del	DEL			NA	NA	NA	7	55242466	55242480	GAATTAAGAGAAGCA	-	7:g.55242466_55242480del	ENST00000275493.2:c.2236_2250del	0.16		136	707			10	19/28
MSK-IMPACT Clinical Sequencing Cohort (MSKCC, Nat Med 2017)	P-0002426-T01-IM3	Lung Adenocarcinoma	E746_A750del	OncoKB: Oncogenic, level_1;CIViC: Predictive: 2;MyCancerGenome: not present;CancerHotspot: yes;3DHotspot: no	MutationAssessor: NA;SIFT: NA;Polyphen-2: NA	In_Frame_Del	DEL			NA	NA	NA	7	55242466	55242480	GAATTAAGAGAAGCA	-	7:g.55242466_55242480del	ENST00000275493.2:c.2236_2250del	0.34		334	643			5	19/28
MSK-IMPACT Clinical Sequencing Cohort (MSKCC, Nat Med 2017)	P-0002491-T01-IM3	Lung Adenocarcinoma	E746_A750del	OncoKB: Oncogenic, level_1;CIViC: Predictive: 2;MyCancerGenome: not present;CancerHotspot: yes;3DHotspot: no	MutationAssessor: NA;SIFT: NA;Polyphen-2: NA	In_Frame_Del	DEL	diploid		NA	NA	NA	7	55242466	55242480	GAATTAAGAGAAGCA	-	7:g.55242466_55242480del	ENST00000275493.2:c.2236_2250del	0.13		77	536			3	19/28
MSK-IMPACT Clinical Sequencing Cohort (MSKCC, Nat Med 2017)	P-0002506-T01-IM3	Lung Adenocarcinoma	E746_A750del	OncoKB: Oncogenic, level_1;CIViC: Predictive: 2;MyCancerGenome: not present;CancerHotspot: yes;3DHotspot: no	MutationAssessor: NA;SIFT: NA;Polyphen-2: NA	In_Frame_Del	DEL			NA	NA	NA	7	55242466	55242480	GAATTAAGAGAAGCA	-	7:g.55242466_55242480del	ENST00000275493.2:c.2236_2250del	0.48		375	413			5	19/28
MSK-IMPACT Clinical Sequencing Cohort (MSKCC, Nat Med 2017)	P-0002506-T02-IM5	Lung Adenocarcinoma	E746_A750del	OncoKB: Oncogenic, level_1;CIViC: Predictive: 2;MyCancerGenome: not present;CancerHotspot: yes;3DHotspot: no	MutationAssessor: NA;SIFT: NA;Polyphen-2: NA	In_Frame_Del	DEL			NA	NA	NA	7	55242466	55242480	GAATTAAGAGAAGCA	-	7:g.55242466_55242480del	ENST00000275493.2:c.2236_2250del	0.21		219	820			4	19/28
MSK-IMPACT Clinical Sequencing Cohort (MSKCC, Nat Med 2017)	P-0002580-T01-IM3	Lung Adenocarcinoma	E746_A750del	OncoKB: Oncogenic, level_1;CIViC: Predictive: 2;MyCancerGenome: not present;CancerHotspot: yes;3DHotspot: no	MutationAssessor: NA;SIFT: NA;Polyphen-2: NA	In_Frame_Del	DEL	diploid		NA	NA	NA	7	55242466	55242480	GAATTAAGAGAAGCA	-	7:g.55242466_55242480del	ENST00000275493.2:c.2236_2250del	0.28		222	570			2	19/28
MSK-IMPACT Clinical Sequencing Cohort (MSKCC, Nat Med 2017)	P-0002909-T01-IM3	Lung Adenocarcinoma	E746_A750del	OncoKB: Oncogenic, level_1;CIViC: Predictive: 2;MyCancerGenome: not present;CancerHotspot: yes;3DHotspot: no	MutationAssessor: NA;SIFT: NA;Polyphen-2: NA	In_Frame_Del	DEL			NA	NA	NA	7	55242466	55242480	GAATTAAGAGAAGCA	-	7:g.55242466_55242480del	ENST00000275493.2:c.2236_2250del	0.02		10	391			2	19/28
MSK-IMPACT Clinical Sequencing Cohort (MSKCC, Nat Med 2017)	P-0003070-T02-IM5	Lung Adenocarcinoma	E746_A750del	OncoKB: Oncogenic, level_1;CIViC: Predictive: 2;MyCancerGenome: not present;CancerHotspot: yes;3DHotspot: no	MutationAssessor: NA;SIFT: NA;Polyphen-2: NA	In_Frame_Del	DEL	diploid		NA	NA	NA	7	55242466	55242480	GAATTAAGAGAAGCA	-	7:g.55242466_55242480del	ENST00000275493.2:c.2236_2250del	0.08		84	958			5	19/28
MSK-IMPACT Clinical Sequencing Cohort (MSKCC, Nat Med 2017)	P-0003070-T01-IM5	Lung Adenocarcinoma	E746_A750del	OncoKB: Oncogenic, level_1;CIViC: Predictive: 2;MyCancerGenome: not present;CancerHotspot: yes;3DHotspot: no	MutationAssessor: NA;SIFT: NA;Polyphen-2: NA	In_Frame_Del	DEL			NA	NA	NA	7	55242466	55242480	GAATTAAGAGAAGCA	-	7:g.55242466_55242480del	ENST00000275493.2:c.2236_2250del	0.15		73	415			4	19/28
MSK-IMPACT Clinical Sequencing Cohort (MSKCC, Nat Med 2017)	P-0003243-T01-IM5	Lung Adenocarcinoma	E746_A750del	OncoKB: Oncogenic, level_1;CIViC: Predictive: 2;MyCancerGenome: not present;CancerHotspot: yes;3DHotspot: no	MutationAssessor: NA;SIFT: NA;Polyphen-2: NA	In_Frame_Del	DEL			NA	NA	NA	7	55242466	55242480	GAATTAAGAGAAGCA	-	7:g.55242466_55242480del	ENST00000275493.2:c.2236_2250del	0.27		13	36			3	19/28
MSK-IMPACT Clinical Sequencing Cohort (MSKCC, Nat Med 2017)	P-0003274-T01-IM5	Lung Adenocarcinoma	E746_A750del	OncoKB: Oncogenic, level_1;CIViC: Predictive: 2;MyCancerGenome: not present;CancerHotspot: yes;3DHotspot: no	MutationAssessor: NA;SIFT: NA;Polyphen-2: NA	In_Frame_Del	DEL	diploid		NA	NA	NA	7	55242466	55242480	GAATTAAGAGAAGCA	-	7:g.55242466_55242480del	ENST00000275493.2:c.2236_2250del	0.44		240	310			3	19/28
MSK-IMPACT Clinical Sequencing Cohort (MSKCC, Nat Med 2017)	P-0004146-T01-IM5	Lung Adenocarcinoma	E746_A750del	OncoKB: Oncogenic, level_1;CIViC: Predictive: 2;MyCancerGenome: not present;CancerHotspot: yes;3DHotspot: no	MutationAssessor: NA;SIFT: NA;Polyphen-2: NA	In_Frame_Del	DEL			NA	NA	NA	7	55242466	55242480	GAATTAAGAGAAGCA	-	7:g.55242466_55242480del	ENST00000275493.2:c.2236_2250del	0.43		250	330			15	19/28
MSK-IMPACT Clinical Sequencing Cohort (MSKCC, Nat Med 2017)	P-0004695-T01-IM5	Lung Adenocarcinoma	E746_A750del	OncoKB: Oncogenic, level_1;CIViC: Predictive: 2;MyCancerGenome: not present;CancerHotspot: yes;3DHotspot: no	MutationAssessor: NA;SIFT: NA;Polyphen-2: NA	In_Frame_Del	DEL			NA	NA	NA	7	55242466	55242480	GAATTAAGAGAAGCA	-	7:g.55242466_55242480del	ENST00000275493.2:c.2236_2250del	0.63		1176	689			7	19/28
MSK-IMPACT Clinical Sequencing Cohort (MSKCC, Nat Med 2017)	P-0005059-T01-IM5	Lung Adenocarcinoma	E746_A750del	OncoKB: Oncogenic, level_1;CIViC: Predictive: 2;MyCancerGenome: not present;CancerHotspot: yes;3DHotspot: no	MutationAssessor: NA;SIFT: NA;Polyphen-2: NA	In_Frame_Del	DEL			NA	NA	NA	7	55242466	55242480	GAATTAAGAGAAGCA	-	7:g.55242466_55242480del	ENST00000275493.2:c.2236_2250del	0.06		63	991			5	19/28
MSK-IMPACT Clinical Sequencing Cohort (MSKCC, Nat Med 2017)	P-0005178-T01-IM5	Lung Adenocarcinoma	E746_A750del	OncoKB: Oncogenic, level_1;CIViC: Predictive: 2;MyCancerGenome: not present;CancerHotspot: yes;3DHotspot: no	MutationAssessor: NA;SIFT: NA;Polyphen-2: NA	In_Frame_Del	DEL			NA	NA	NA	7	55242466	55242480	GAATTAAGAGAAGCA	-	7:g.55242466_55242480del	ENST00000275493.2:c.2236_2250del	0.62		870	526			5	19/28
MSK-IMPACT Clinical Sequencing Cohort (MSKCC, Nat Med 2017)	P-0005223-T01-IM5	Lung Adenocarcinoma	E746_A750del	OncoKB: Oncogenic, level_1;CIViC: Predictive: 2;MyCancerGenome: not present;CancerHotspot: yes;3DHotspot: no	MutationAssessor: NA;SIFT: NA;Polyphen-2: NA	In_Frame_Del	DEL			NA	NA	NA	7	55242466	55242480	GAATTAAGAGAAGCA	-	7:g.55242466_55242480del	ENST00000275493.2:c.2236_2250del	0.22		205	721			1	19/28
MSK-IMPACT Clinical Sequencing Cohort (MSKCC, Nat Med 2017)	P-0005259-T01-IM5	Lung Adenocarcinoma	E746_A750del	OncoKB: Oncogenic, level_1;CIViC: Predictive: 2;MyCancerGenome: not present;CancerHotspot: yes;3DHotspot: no	MutationAssessor: NA;SIFT: NA;Polyphen-2: NA	In_Frame_Del	DEL			NA	NA	NA	7	55242466	55242480	GAATTAAGAGAAGCA	-	7:g.55242466_55242480del	ENST00000275493.2:c.2236_2250del	0.12		102	766			4	19/28
MSK-IMPACT Clinical Sequencing Cohort (MSKCC, Nat Med 2017)	P-0005813-T01-IM5	Lung Adenocarcinoma	E746_A750del	OncoKB: Oncogenic, level_1;CIViC: Predictive: 2;MyCancerGenome: not present;CancerHotspot: yes;3DHotspot: no	MutationAssessor: NA;SIFT: NA;Polyphen-2: NA	In_Frame_Del	DEL			NA	NA	NA	7	55242466	55242480	GAATTAAGAGAAGCA	-	7:g.55242466_55242480del	ENST00000275493.2:c.2236_2250del	0.3		276	646			4	19/28
MSK-IMPACT Clinical Sequencing Cohort (MSKCC, Nat Med 2017)	P-0006002-T01-IM5	Lung Adenocarcinoma	E746_A750del	OncoKB: Oncogenic, level_1;CIViC: Predictive: 2;MyCancerGenome: not present;CancerHotspot: yes;3DHotspot: no	MutationAssessor: NA;SIFT: NA;Polyphen-2: NA	In_Frame_Del	DEL			NA	NA	NA	7	55242466	55242480	GAATTAAGAGAAGCA	-	7:g.55242466_55242480del	ENST00000275493.2:c.2236_2250del	0.15		87	478			2	19/28
MSK-IMPACT Clinical Sequencing Cohort (MSKCC, Nat Med 2017)	P-0006105-T01-IM5	Lung Adenocarcinoma	E746_A750del	OncoKB: Oncogenic, level_1;CIViC: Predictive: 2;MyCancerGenome: not present;CancerHotspot: yes;3DHotspot: no	MutationAssessor: NA;SIFT: NA;Polyphen-2: NA	In_Frame_Del	DEL			NA	NA	NA	7	55242466	55242480	GAATTAAGAGAAGCA	-	7:g.55242466_55242480del	ENST00000275493.2:c.2236_2250del	0.21		178	672			5	19/28
MSK-IMPACT Clinical Sequencing Cohort (MSKCC, Nat Med 2017)	P-0006198-T01-IM5	Lung Adenocarcinoma	E746_A750del	OncoKB: Oncogenic, level_1;CIViC: Predictive: 2;MyCancerGenome: not present;CancerHotspot: yes;3DHotspot: no	MutationAssessor: NA;SIFT: NA;Polyphen-2: NA	In_Frame_Del	DEL			NA	NA	NA	7	55242466	55242480	GAATTAAGAGAAGCA	-	7:g.55242466_55242480del	ENST00000275493.2:c.2236_2250del	0.26		331	942			2	19/28
MSK-IMPACT Clinical Sequencing Cohort (MSKCC, Nat Med 2017)	P-0006964-T01-IM5	Lung Adenocarcinoma	E746_A750del	OncoKB: Oncogenic, level_1;CIViC: Predictive: 2;MyCancerGenome: not present;CancerHotspot: yes;3DHotspot: no	MutationAssessor: NA;SIFT: NA;Polyphen-2: NA	In_Frame_Del	DEL			NA	NA	NA	7	55242466	55242480	GAATTAAGAGAAGCA	-	7:g.55242466_55242480del	ENST00000275493.2:c.2236_2250del	0.45		543	671			2	19/28
MSK-IMPACT Clinical Sequencing Cohort (MSKCC, Nat Med 2017)	P-0007082-T01-IM5	Lung Adenocarcinoma	E746_A750del	OncoKB: Oncogenic, level_1;CIViC: Predictive: 2;MyCancerGenome: not present;CancerHotspot: yes;3DHotspot: no	MutationAssessor: NA;SIFT: NA;Polyphen-2: NA	In_Frame_Del	DEL			NA	NA	NA	7	55242466	55242480	GAATTAAGAGAAGCA	-	7:g.55242466_55242480del	ENST00000275493.2:c.2236_2250del	0.38		177	290			2	19/28
MSK-IMPACT Clinical Sequencing Cohort (MSKCC, Nat Med 2017)	P-0007507-T01-IM5	Lung Adenocarcinoma	E746_A750del	OncoKB: Oncogenic, level_1;CIViC: Predictive: 2;MyCancerGenome: not present;CancerHotspot: yes;3DHotspot: no	MutationAssessor: NA;SIFT: NA;Polyphen-2: NA	In_Frame_Del	DEL			NA	NA	NA	7	55242466	55242480	GAATTAAGAGAAGCA	-	7:g.55242466_55242480del	ENST00000275493.2:c.2236_2250del	0.24		48	151			3	19/28
MSK-IMPACT Clinical Sequencing Cohort (MSKCC, Nat Med 2017)	P-0007745-T01-IM5	Lung Adenocarcinoma	E746_A750del	OncoKB: Oncogenic, level_1;CIViC: Predictive: 2;MyCancerGenome: not present;CancerHotspot: yes;3DHotspot: no	MutationAssessor: NA;SIFT: NA;Polyphen-2: NA	In_Frame_Del	DEL			NA	NA	NA	7	55242466	55242480	GAATTAAGAGAAGCA	-	7:g.55242466_55242480del	ENST00000275493.2:c.2236_2250del	0.37		262	455			3	19/28
MSK-IMPACT Clinical Sequencing Cohort (MSKCC, Nat Med 2017)	P-0007775-T01-IM5	Lung Adenocarcinoma	E746_A750del	OncoKB: Oncogenic, level_1;CIViC: Predictive: 2;MyCancerGenome: not present;CancerHotspot: yes;3DHotspot: no	MutationAssessor: NA;SIFT: NA;Polyphen-2: NA	In_Frame_Del	DEL			NA	NA	NA	7	55242466	55242480	GAATTAAGAGAAGCA	-	7:g.55242466_55242480del	ENST00000275493.2:c.2236_2250del	0.24		82	265			4	19/28
MSK-IMPACT Clinical Sequencing Cohort (MSKCC, Nat Med 2017)	P-0008078-T01-IM5	Lung Adenocarcinoma	E746_A750del	OncoKB: Oncogenic, level_1;CIViC: Predictive: 2;MyCancerGenome: not present;CancerHotspot: yes;3DHotspot: no	MutationAssessor: NA;SIFT: NA;Polyphen-2: NA	In_Frame_Del	DEL			NA	NA	NA	7	55242466	55242480	GAATTAAGAGAAGCA	-	7:g.55242466_55242480del	ENST00000275493.2:c.2236_2250del	0.46		594	694			7	19/28
MSK-IMPACT Clinical Sequencing Cohort (MSKCC, Nat Med 2017)	P-0009164-T01-IM5	Lung Adenocarcinoma	E746_A750del	OncoKB: Oncogenic, level_1;CIViC: Predictive: 2;MyCancerGenome: not present;CancerHotspot: yes;3DHotspot: no	MutationAssessor: NA;SIFT: NA;Polyphen-2: NA	In_Frame_Del	DEL			NA	NA	NA	7	55242466	55242480	GAATTAAGAGAAGCA	-	7:g.55242466_55242480del	ENST00000275493.2:c.2236_2250del	0.09		92	966			2	19/28
MSK-IMPACT Clinical Sequencing Cohort (MSKCC, Nat Med 2017)	P-0009172-T01-IM5	Lung Adenocarcinoma	E746_A750del	OncoKB: Oncogenic, level_1;CIViC: Predictive: 2;MyCancerGenome: not present;CancerHotspot: yes;3DHotspot: no	MutationAssessor: NA;SIFT: NA;Polyphen-2: NA	In_Frame_Del	DEL			NA	NA	NA	7	55242466	55242480	GAATTAAGAGAAGCA	-	7:g.55242466_55242480del	ENST00000275493.2:c.2236_2250del	0.12		131	965			2	19/28
MSK-IMPACT Clinical Sequencing Cohort (MSKCC, Nat Med 2017)	P-0009655-T01-IM5	Lung Adenocarcinoma	E746_A750del	OncoKB: Oncogenic, level_1;CIViC: Predictive: 2;MyCancerGenome: not present;CancerHotspot: yes;3DHotspot: no	MutationAssessor: NA;SIFT: NA;Polyphen-2: NA	In_Frame_Del	DEL			NA	NA	NA	7	55242466	55242480	GAATTAAGAGAAGCA	-	7:g.55242466_55242480del	ENST00000275493.2:c.2236_2250del	0.54		1136	951			3	19/28
MSK-IMPACT Clinical Sequencing Cohort (MSKCC, Nat Med 2017)	P-0009824-T01-IM5	Lung Adenocarcinoma	E746_A750del	OncoKB: Oncogenic, level_1;CIViC: Predictive: 2;MyCancerGenome: not present;CancerHotspot: yes;3DHotspot: no	MutationAssessor: NA;SIFT: NA;Polyphen-2: NA	In_Frame_Del	DEL			NA	NA	NA	7	55242466	55242480	GAATTAAGAGAAGCA	-	7:g.55242466_55242480del	ENST00000275493.2:c.2236_2250del	0.49		632	661			9	19/28
MSK-IMPACT Clinical Sequencing Cohort (MSKCC, Nat Med 2017)	P-0010359-T01-IM5	Lung Adenocarcinoma	E746_A750del	OncoKB: Oncogenic, level_1;CIViC: Predictive: 2;MyCancerGenome: not present;CancerHotspot: yes;3DHotspot: no	MutationAssessor: NA;SIFT: NA;Polyphen-2: NA	In_Frame_Del	DEL			NA	NA	NA	7	55242466	55242480	GAATTAAGAGAAGCA	-	7:g.55242466_55242480del	ENST00000275493.2:c.2236_2250del	0.06		43	681			3	19/28
MSK-IMPACT Clinical Sequencing Cohort (MSKCC, Nat Med 2017)	P-0010750-T01-IM5	Lung Adenocarcinoma	E746_A750del	OncoKB: Oncogenic, level_1;CIViC: Predictive: 2;MyCancerGenome: not present;CancerHotspot: yes;3DHotspot: no	MutationAssessor: NA;SIFT: NA;Polyphen-2: NA	In_Frame_Del	DEL			NA	NA	NA	7	55242466	55242480	GAATTAAGAGAAGCA	-	7:g.55242466_55242480del	ENST00000275493.2:c.2236_2250del	0.37		475	822			8	19/28
MSK-IMPACT Clinical Sequencing Cohort (MSKCC, Nat Med 2017)	P-0011133-T01-IM5	Lung Adenocarcinoma	E746_A750del	OncoKB: Oncogenic, level_1;CIViC: Predictive: 2;MyCancerGenome: not present;CancerHotspot: yes;3DHotspot: no	MutationAssessor: NA;SIFT: NA;Polyphen-2: NA	In_Frame_Del	DEL			NA	NA	NA	7	55242466	55242480	GAATTAAGAGAAGCA	-	7:g.55242466_55242480del	ENST00000275493.2:c.2236_2250del	0.29		470	1161			2	19/28
MSK-IMPACT Clinical Sequencing Cohort (MSKCC, Nat Med 2017)	P-0011234-T01-IM5	Lung Adenocarcinoma	E746_A750del	OncoKB: Oncogenic, level_1;CIViC: Predictive: 2;MyCancerGenome: not present;CancerHotspot: yes;3DHotspot: no	MutationAssessor: NA;SIFT: NA;Polyphen-2: NA	In_Frame_Del	DEL			NA	NA	NA	7	55242466	55242480	GAATTAAGAGAAGCA	-	7:g.55242466_55242480del	ENST00000275493.2:c.2236_2250del	0.17		119	584			2	19/28
MSK-IMPACT Clinical Sequencing Cohort (MSKCC, Nat Med 2017)	P-0011234-T02-IM5	Lung Adenocarcinoma	E746_A750del	OncoKB: Oncogenic, level_1;CIViC: Predictive: 2;MyCancerGenome: not present;CancerHotspot: yes;3DHotspot: no	MutationAssessor: NA;SIFT: NA;Polyphen-2: NA	In_Frame_Del	DEL			NA	NA	NA	7	55242466	55242480	GAATTAAGAGAAGCA	-	7:g.55242466_55242480del	ENST00000275493.2:c.2236_2250del	0.17		164	780			2	19/28
MSK-IMPACT Clinical Sequencing Cohort (MSKCC, Nat Med 2017)	P-0012160-T01-IM5	Lung Adenocarcinoma	E746_A750del	OncoKB: Oncogenic, level_1;CIViC: Predictive: 2;MyCancerGenome: not present;CancerHotspot: yes;3DHotspot: no	MutationAssessor: NA;SIFT: NA;Polyphen-2: NA	In_Frame_Del	DEL			NA	NA	NA	7	55242466	55242480	GAATTAAGAGAAGCA	-	7:g.55242466_55242480del	ENST00000275493.2:c.2236_2250del	0.42		426	584			1	19/28
MSK-IMPACT Clinical Sequencing Cohort (MSKCC, Nat Med 2017)	P-0000347-T01-IM3	Lung Adenocarcinoma	E746_A750del	OncoKB: Oncogenic, level_1;CIViC: Predictive: 2;MyCancerGenome: not present;CancerHotspot: yes;3DHotspot: no	MutationAssessor: NA;SIFT: NA;Polyphen-2: NA	In_Frame_Del	DEL	amp		NA	NA	NA	7	55242465	55242479	GGAATTAAGAGAAGC	-	7:g.55242465_55242479del	ENST00000275493.2:c.2235_2249del	0.55		769	625			5	19/28
MSK-IMPACT Clinical Sequencing Cohort (MSKCC, Nat Med 2017)	P-0000636-T01-IM3	Lung Adenocarcinoma	E746_A750del	OncoKB: Oncogenic, level_1;CIViC: Predictive: 2;MyCancerGenome: not present;CancerHotspot: yes;3DHotspot: no	MutationAssessor: NA;SIFT: NA;Polyphen-2: NA	In_Frame_Del	DEL			NA	NA	NA	7	55242465	55242479	GGAATTAAGAGAAGC	-	7:g.55242465_55242479del	ENST00000275493.2:c.2235_2249del	0.28		134	339			4	19/28
MSK-IMPACT Clinical Sequencing Cohort (MSKCC, Nat Med 2017)	P-0000913-T02-IM5	Lung Adenocarcinoma	E746_A750del	OncoKB: Oncogenic, level_1;CIViC: Predictive: 2;MyCancerGenome: not present;CancerHotspot: yes;3DHotspot: no	MutationAssessor: NA;SIFT: NA;Polyphen-2: NA	In_Frame_Del	DEL			NA	NA	NA	7	55242465	55242479	GGAATTAAGAGAAGC	-	7:g.55242465_55242479del	ENST00000275493.2:c.2235_2249del	0.39		717	1106			4	19/28
MSK-IMPACT Clinical Sequencing Cohort (MSKCC, Nat Med 2017)	P-0000913-T03-IM5	Lung Adenocarcinoma	E746_A750del	OncoKB: Oncogenic, level_1;CIViC: Predictive: 2;MyCancerGenome: not present;CancerHotspot: yes;3DHotspot: no	MutationAssessor: NA;SIFT: NA;Polyphen-2: NA	In_Frame_Del	DEL	amp		NA	NA	NA	7	55242465	55242479	GGAATTAAGAGAAGC	-	7:g.55242465_55242479del	ENST00000275493.2:c.2235_2249del	0.81		2665	606			7	19/28
MSK-IMPACT Clinical Sequencing Cohort (MSKCC, Nat Med 2017)	P-0000963-T01-IM3	Lung Adenocarcinoma	E746_A750del	OncoKB: Oncogenic, level_1;CIViC: Predictive: 2;MyCancerGenome: not present;CancerHotspot: yes;3DHotspot: no	MutationAssessor: NA;SIFT: NA;Polyphen-2: NA	In_Frame_Del	DEL			NA	NA	NA	7	55242465	55242479	GGAATTAAGAGAAGC	-	7:g.55242465_55242479del	ENST00000275493.2:c.2235_2249del	0.3		203	477			3	19/28
MSK-IMPACT Clinical Sequencing Cohort (MSKCC, Nat Med 2017)	P-0000987-T01-IM3	Lung Adenocarcinoma	E746_A750del	OncoKB: Oncogenic, level_1;CIViC: Predictive: 2;MyCancerGenome: not present;CancerHotspot: yes;3DHotspot: no	MutationAssessor: NA;SIFT: NA;Polyphen-2: NA	In_Frame_Del	DEL			NA	NA	NA	7	55242465	55242479	GGAATTAAGAGAAGC	-	7:g.55242465_55242479del	ENST00000275493.2:c.2235_2249del	0.8		2276	575			5	19/28
MSK-IMPACT Clinical Sequencing Cohort (MSKCC, Nat Med 2017)	P-0001097-T01-IM3	Lung Adenocarcinoma	E746_A750del	OncoKB: Oncogenic, level_1;CIViC: Predictive: 2;MyCancerGenome: not present;CancerHotspot: yes;3DHotspot: no	MutationAssessor: NA;SIFT: NA;Polyphen-2: NA	In_Frame_Del	DEL			NA	NA	NA	7	55242465	55242479	GGAATTAAGAGAAGC	-	7:g.55242465_55242479del	ENST00000275493.2:c.2235_2249del	0.23		230	765			1	19/28
MSK-IMPACT Clinical Sequencing Cohort (MSKCC, Nat Med 2017)	P-0001097-T02-IM5	Lung Adenocarcinoma	E746_A750del	OncoKB: Oncogenic, level_1;CIViC: Predictive: 2;MyCancerGenome: not present;CancerHotspot: yes;3DHotspot: no	MutationAssessor: NA;SIFT: NA;Polyphen-2: NA	In_Frame_Del	DEL	diploid		NA	NA	NA	7	55242465	55242479	GGAATTAAGAGAAGC	-	7:g.55242465_55242479del	ENST00000275493.2:c.2235_2249del	0.25		236	697			2	19/28
MSK-IMPACT Clinical Sequencing Cohort (MSKCC, Nat Med 2017)	P-0001368-T01-IM3	Lung Adenocarcinoma	E746_A750del	OncoKB: Oncogenic, level_1;CIViC: Predictive: 2;MyCancerGenome: not present;CancerHotspot: yes;3DHotspot: no	MutationAssessor: NA;SIFT: NA;Polyphen-2: NA	In_Frame_Del	DEL			NA	NA	NA	7	55242465	55242479	GGAATTAAGAGAAGC	-	7:g.55242465_55242479del	ENST00000275493.2:c.2235_2249del	0.26		170	483			2	19/28
MSK-IMPACT Clinical Sequencing Cohort (MSKCC, Nat Med 2017)	P-0001389-T01-IM3	Lung Adenocarcinoma	E746_A750del	OncoKB: Oncogenic, level_1;CIViC: Predictive: 2;MyCancerGenome: not present;CancerHotspot: yes;3DHotspot: no	MutationAssessor: NA;SIFT: NA;Polyphen-2: NA	In_Frame_Del	DEL			NA	NA	NA	7	55242465	55242479	GGAATTAAGAGAAGC	-	7:g.55242465_55242479del	ENST00000275493.2:c.2235_2249del	0.29		182	437			4	19/28
MSK-IMPACT Clinical Sequencing Cohort (MSKCC, Nat Med 2017)	P-0001726-T01-IM3	Lung Adenosquamous Carcinoma	E746_A750del	OncoKB: Oncogenic, level_1;CIViC: Predictive: 2;MyCancerGenome: not present;CancerHotspot: yes;3DHotspot: no	MutationAssessor: NA;SIFT: NA;Polyphen-2: NA	In_Frame_Del	DEL			NA	NA	NA	7	55242465	55242479	GGAATTAAGAGAAGC	-	7:g.55242465_55242479del	ENST00000275493.2:c.2235_2249del	0.37		379	653			2	19/28
MSK-IMPACT Clinical Sequencing Cohort (MSKCC, Nat Med 2017)	P-0001766-T01-IM3	Lung Adenocarcinoma	E746_A750del	OncoKB: Oncogenic, level_1;CIViC: Predictive: 2;MyCancerGenome: not present;CancerHotspot: yes;3DHotspot: no	MutationAssessor: NA;SIFT: NA;Polyphen-2: NA	In_Frame_Del	DEL			NA	NA	NA	7	55242465	55242479	GGAATTAAGAGAAGC	-	7:g.55242465_55242479del	ENST00000275493.2:c.2235_2249del	0.22		88	309			1	19/28
MSK-IMPACT Clinical Sequencing Cohort (MSKCC, Nat Med 2017)	P-0001894-T01-IM3	Lung Adenocarcinoma	E746_A750del	OncoKB: Oncogenic, level_1;CIViC: Predictive: 2;MyCancerGenome: not present;CancerHotspot: yes;3DHotspot: no	MutationAssessor: NA;SIFT: NA;Polyphen-2: NA	In_Frame_Del	DEL			NA	NA	NA	7	55242465	55242479	GGAATTAAGAGAAGC	-	7:g.55242465_55242479del	ENST00000275493.2:c.2235_2249del	0.32		280	607			2	19/28
MSK-IMPACT Clinical Sequencing Cohort (MSKCC, Nat Med 2017)	P-0002218-T01-IM3	Lung Adenocarcinoma	E746_A750del	OncoKB: Oncogenic, level_1;CIViC: Predictive: 2;MyCancerGenome: not present;CancerHotspot: yes;3DHotspot: no	MutationAssessor: NA;SIFT: NA;Polyphen-2: NA	In_Frame_Del	DEL			NA	NA	NA	7	55242465	55242479	GGAATTAAGAGAAGC	-	7:g.55242465_55242479del	ENST00000275493.2:c.2235_2249del	0.3		434	1017			3	19/28
MSK-IMPACT Clinical Sequencing Cohort (MSKCC, Nat Med 2017)	P-0002218-T02-IM5	Lung Adenocarcinoma	E746_A750del	OncoKB: Oncogenic, level_1;CIViC: Predictive: 2;MyCancerGenome: not present;CancerHotspot: yes;3DHotspot: no	MutationAssessor: NA;SIFT: NA;Polyphen-2: NA	In_Frame_Del	DEL	amp		NA	NA	NA	7	55242465	55242479	GGAATTAAGAGAAGC	-	7:g.55242465_55242479del	ENST00000275493.2:c.2235_2249del	0.18		506	2311			7	19/28
MSK-IMPACT Clinical Sequencing Cohort (MSKCC, Nat Med 2017)	P-0002309-T01-IM3	Lung Adenocarcinoma	E746_A750del	OncoKB: Oncogenic, level_1;CIViC: Predictive: 2;MyCancerGenome: not present;CancerHotspot: yes;3DHotspot: no	MutationAssessor: NA;SIFT: NA;Polyphen-2: NA	In_Frame_Del	DEL	diploid		NA	NA	NA	7	55242465	55242479	GGAATTAAGAGAAGC	-	7:g.55242465_55242479del	ENST00000275493.2:c.2235_2249del	0.62		891	548			7	19/28
MSK-IMPACT Clinical Sequencing Cohort (MSKCC, Nat Med 2017)	P-0002557-T01-IM3	Lung Adenocarcinoma	E746_A750del	OncoKB: Oncogenic, level_1;CIViC: Predictive: 2;MyCancerGenome: not present;CancerHotspot: yes;3DHotspot: no	MutationAssessor: NA;SIFT: NA;Polyphen-2: NA	In_Frame_Del	DEL			NA	NA	NA	7	55242465	55242479	GGAATTAAGAGAAGC	-	7:g.55242465_55242479del	ENST00000275493.2:c.2235_2249del	0.13		99	647			3	19/28
MSK-IMPACT Clinical Sequencing Cohort (MSKCC, Nat Med 2017)	P-0002780-T01-IM3	Lung Adenocarcinoma	E746_A750del	OncoKB: Oncogenic, level_1;CIViC: Predictive: 2;MyCancerGenome: not present;CancerHotspot: yes;3DHotspot: no	MutationAssessor: NA;SIFT: NA;Polyphen-2: NA	In_Frame_Del	DEL	diploid		NA	NA	NA	7	55242465	55242479	GGAATTAAGAGAAGC	-	7:g.55242465_55242479del	ENST00000275493.2:c.2235_2249del	0.41		81	118			6	19/28
MSK-IMPACT Clinical Sequencing Cohort (MSKCC, Nat Med 2017)	P-0002890-T01-IM3	Lung Adenocarcinoma	E746_A750del	OncoKB: Oncogenic, level_1;CIViC: Predictive: 2;MyCancerGenome: not present;CancerHotspot: yes;3DHotspot: no	MutationAssessor: NA;SIFT: NA;Polyphen-2: NA	In_Frame_Del	DEL	amp		NA	NA	NA	7	55242465	55242479	GGAATTAAGAGAAGC	-	7:g.55242465_55242479del	ENST00000275493.2:c.2235_2249del	0.49		507	534			6	19/28
MSK-IMPACT Clinical Sequencing Cohort (MSKCC, Nat Med 2017)	P-0003479-T01-IM5	Lung Adenocarcinoma	E746_A750del	OncoKB: Oncogenic, level_1;CIViC: Predictive: 2;MyCancerGenome: not present;CancerHotspot: yes;3DHotspot: no	MutationAssessor: NA;SIFT: NA;Polyphen-2: NA	In_Frame_Del	DEL			NA	NA	NA	7	55242465	55242479	GGAATTAAGAGAAGC	-	7:g.55242465_55242479del	ENST00000275493.2:c.2235_2249del	0.34		324	637			4	19/28
MSK-IMPACT Clinical Sequencing Cohort (MSKCC, Nat Med 2017)	P-0003502-T01-IM5	Lung Adenocarcinoma	E746_A750del	OncoKB: Oncogenic, level_1;CIViC: Predictive: 2;MyCancerGenome: not present;CancerHotspot: yes;3DHotspot: no	MutationAssessor: NA;SIFT: NA;Polyphen-2: NA	In_Frame_Del	DEL			NA	NA	NA	7	55242465	55242479	GGAATTAAGAGAAGC	-	7:g.55242465_55242479del	ENST00000275493.2:c.2235_2249del	0.26		133	375			5	19/28
MSK-IMPACT Clinical Sequencing Cohort (MSKCC, Nat Med 2017)	P-0003573-T01-IM5	Lung Adenocarcinoma	E746_A750del	OncoKB: Oncogenic, level_1;CIViC: Predictive: 2;MyCancerGenome: not present;CancerHotspot: yes;3DHotspot: no	MutationAssessor: NA;SIFT: NA;Polyphen-2: NA	In_Frame_Del	DEL			NA	NA	NA	7	55242465	55242479	GGAATTAAGAGAAGC	-	7:g.55242465_55242479del	ENST00000275493.2:c.2235_2249del	0.28		203	530			4	19/28
MSK-IMPACT Clinical Sequencing Cohort (MSKCC, Nat Med 2017)	P-0003635-T01-IM5	Lung Adenocarcinoma	E746_A750del	OncoKB: Oncogenic, level_1;CIViC: Predictive: 2;MyCancerGenome: not present;CancerHotspot: yes;3DHotspot: no	MutationAssessor: NA;SIFT: NA;Polyphen-2: NA	In_Frame_Del	DEL			NA	NA	NA	7	55242465	55242479	GGAATTAAGAGAAGC	-	7:g.55242465_55242479del	ENST00000275493.2:c.2235_2249del	0.34		320	617			7	19/28
MSK-IMPACT Clinical Sequencing Cohort (MSKCC, Nat Med 2017)	P-0004123-T01-IM5	Lung Adenocarcinoma	E746_A750del	OncoKB: Oncogenic, level_1;CIViC: Predictive: 2;MyCancerGenome: not present;CancerHotspot: yes;3DHotspot: no	MutationAssessor: NA;SIFT: NA;Polyphen-2: NA	In_Frame_Del	DEL			NA	NA	NA	7	55242465	55242479	GGAATTAAGAGAAGC	-	7:g.55242465_55242479del	ENST00000275493.2:c.2235_2249del	0.25		241	707			5	19/28
MSK-IMPACT Clinical Sequencing Cohort (MSKCC, Nat Med 2017)	P-0004238-T01-IM5	Lung Adenocarcinoma	E746_A750del	OncoKB: Oncogenic, level_1;CIViC: Predictive: 2;MyCancerGenome: not present;CancerHotspot: yes;3DHotspot: no	MutationAssessor: NA;SIFT: NA;Polyphen-2: NA	In_Frame_Del	DEL			NA	NA	NA	7	55242465	55242479	GGAATTAAGAGAAGC	-	7:g.55242465_55242479del	ENST00000275493.2:c.2235_2249del	0.11		45	354			2	19/28
MSK-IMPACT Clinical Sequencing Cohort (MSKCC, Nat Med 2017)	P-0004303-T01-IM5	Lung Adenocarcinoma	E746_A750del	OncoKB: Oncogenic, level_1;CIViC: Predictive: 2;MyCancerGenome: not present;CancerHotspot: yes;3DHotspot: no	MutationAssessor: NA;SIFT: NA;Polyphen-2: NA	In_Frame_Del	DEL			NA	NA	NA	7	55242465	55242479	GGAATTAAGAGAAGC	-	7:g.55242465_55242479del	ENST00000275493.2:c.2235_2249del	0.03		27	985			1	19/28
MSK-IMPACT Clinical Sequencing Cohort (MSKCC, Nat Med 2017)	P-0004496-T01-IM5	Lung Adenocarcinoma	E746_A750del	OncoKB: Oncogenic, level_1;CIViC: Predictive: 2;MyCancerGenome: not present;CancerHotspot: yes;3DHotspot: no	MutationAssessor: NA;SIFT: NA;Polyphen-2: NA	In_Frame_Del	DEL			NA	NA	NA	7	55242465	55242479	GGAATTAAGAGAAGC	-	7:g.55242465_55242479del	ENST00000275493.2:c.2235_2249del	0.23		208	699			2	19/28
MSK-IMPACT Clinical Sequencing Cohort (MSKCC, Nat Med 2017)	P-0004730-T01-IM5	Lung Adenocarcinoma	E746_A750del	OncoKB: Oncogenic, level_1;CIViC: Predictive: 2;MyCancerGenome: not present;CancerHotspot: yes;3DHotspot: no	MutationAssessor: NA;SIFT: NA;Polyphen-2: NA	In_Frame_Del	DEL			NA	NA	NA	7	55242465	55242479	GGAATTAAGAGAAGC	-	7:g.55242465_55242479del	ENST00000275493.2:c.2235_2249del	0.2		166	681			2	19/28
MSK-IMPACT Clinical Sequencing Cohort (MSKCC, Nat Med 2017)	P-0004847-T01-IM5	Lung Adenocarcinoma	E746_A750del	OncoKB: Oncogenic, level_1;CIViC: Predictive: 2;MyCancerGenome: not present;CancerHotspot: yes;3DHotspot: no	MutationAssessor: NA;SIFT: NA;Polyphen-2: NA	In_Frame_Del	DEL			NA	NA	NA	7	55242465	55242479	GGAATTAAGAGAAGC	-	7:g.55242465_55242479del	ENST00000275493.2:c.2235_2249del	0.45		511	624			4	19/28
MSK-IMPACT Clinical Sequencing Cohort (MSKCC, Nat Med 2017)	P-0004927-T01-IM5	Lung Adenocarcinoma	E746_A750del	OncoKB: Oncogenic, level_1;CIViC: Predictive: 2;MyCancerGenome: not present;CancerHotspot: yes;3DHotspot: no	MutationAssessor: NA;SIFT: NA;Polyphen-2: NA	In_Frame_Del	DEL			NA	NA	NA	7	55242465	55242479	GGAATTAAGAGAAGC	-	7:g.55242465_55242479del	ENST00000275493.2:c.2235_2249del	0.85		4194	733			5	19/28
MSK-IMPACT Clinical Sequencing Cohort (MSKCC, Nat Med 2017)	P-0005467-T01-IM5	Lung Adenocarcinoma	E746_A750del	OncoKB: Oncogenic, level_1;CIViC: Predictive: 2;MyCancerGenome: not present;CancerHotspot: yes;3DHotspot: no	MutationAssessor: NA;SIFT: NA;Polyphen-2: NA	In_Frame_Del	DEL			NA	NA	NA	7	55242465	55242479	GGAATTAAGAGAAGC	-	7:g.55242465_55242479del	ENST00000275493.2:c.2235_2249del	0.28		278	702			1	19/28
MSK-IMPACT Clinical Sequencing Cohort (MSKCC, Nat Med 2017)	P-0005553-T01-IM5	Lung Adenocarcinoma	E746_A750del	OncoKB: Oncogenic, level_1;CIViC: Predictive: 2;MyCancerGenome: not present;CancerHotspot: yes;3DHotspot: no	MutationAssessor: NA;SIFT: NA;Polyphen-2: NA	In_Frame_Del	DEL			NA	NA	NA	7	55242465	55242479	GGAATTAAGAGAAGC	-	7:g.55242465_55242479del	ENST00000275493.2:c.2235_2249del	0.53		1009	891			5	19/28
MSK-IMPACT Clinical Sequencing Cohort (MSKCC, Nat Med 2017)	P-0005553-T02-IM5	Lung Adenocarcinoma	E746_A750del	OncoKB: Oncogenic, level_1;CIViC: Predictive: 2;MyCancerGenome: not present;CancerHotspot: yes;3DHotspot: no	MutationAssessor: NA;SIFT: NA;Polyphen-2: NA	In_Frame_Del	DEL			NA	NA	NA	7	55242465	55242479	GGAATTAAGAGAAGC	-	7:g.55242465_55242479del	ENST00000275493.2:c.2235_2249del	0.1		92	863			3	19/28
MSK-IMPACT Clinical Sequencing Cohort (MSKCC, Nat Med 2017)	P-0005805-T01-IM5	Small Cell Lung Cancer	E746_A750del	OncoKB: Oncogenic, level_3b;CIViC: Predictive: 2;MyCancerGenome: not present;CancerHotspot: yes;3DHotspot: no	MutationAssessor: NA;SIFT: NA;Polyphen-2: NA	In_Frame_Del	DEL			NA	NA	NA	7	55242465	55242479	GGAATTAAGAGAAGC	-	7:g.55242465_55242479del	ENST00000275493.2:c.2235_2249del	0.26		131	380			4	19/28
MSK-IMPACT Clinical Sequencing Cohort (MSKCC, Nat Med 2017)	P-0006028-T01-IM5	Lung Adenocarcinoma	E746_A750del	OncoKB: Oncogenic, level_1;CIViC: Predictive: 2;MyCancerGenome: not present;CancerHotspot: yes;3DHotspot: no	MutationAssessor: NA;SIFT: NA;Polyphen-2: NA	In_Frame_Del	DEL			NA	NA	NA	7	55242465	55242479	GGAATTAAGAGAAGC	-	7:g.55242465_55242479del	ENST00000275493.2:c.2235_2249del	0.13		119	772			5	19/28
MSK-IMPACT Clinical Sequencing Cohort (MSKCC, Nat Med 2017)	P-0006115-T01-IM5	Lung Adenocarcinoma	E746_A750del	OncoKB: Oncogenic, level_1;CIViC: Predictive: 2;MyCancerGenome: not present;CancerHotspot: yes;3DHotspot: no	MutationAssessor: NA;SIFT: NA;Polyphen-2: NA	In_Frame_Del	DEL			NA	NA	NA	7	55242465	55242479	GGAATTAAGAGAAGC	-	7:g.55242465_55242479del	ENST00000275493.2:c.2235_2249del	0.24		239	778			32	19/28
MSK-IMPACT Clinical Sequencing Cohort (MSKCC, Nat Med 2017)	P-0006569-T01-IM5	Lung Adenocarcinoma	E746_A750del	OncoKB: Oncogenic, level_1;CIViC: Predictive: 2;MyCancerGenome: not present;CancerHotspot: yes;3DHotspot: no	MutationAssessor: NA;SIFT: NA;Polyphen-2: NA	In_Frame_Del	DEL			NA	NA	NA	7	55242465	55242479	GGAATTAAGAGAAGC	-	7:g.55242465_55242479del	ENST00000275493.2:c.2235_2249del	0.07		41	523			3	19/28
MSK-IMPACT Clinical Sequencing Cohort (MSKCC, Nat Med 2017)	P-0006640-T01-IM5	Lung Adenocarcinoma	E746_A750del	OncoKB: Oncogenic, level_1;CIViC: Predictive: 2;MyCancerGenome: not present;CancerHotspot: yes;3DHotspot: no	MutationAssessor: NA;SIFT: NA;Polyphen-2: NA	In_Frame_Del	DEL			NA	NA	NA	7	55242465	55242479	GGAATTAAGAGAAGC	-	7:g.55242465_55242479del	ENST00000275493.2:c.2235_2249del	0.22		244	853			4	19/28
MSK-IMPACT Clinical Sequencing Cohort (MSKCC, Nat Med 2017)	P-0006810-T01-IM5	Lung Adenocarcinoma	E746_A750del	OncoKB: Oncogenic, level_1;CIViC: Predictive: 2;MyCancerGenome: not present;CancerHotspot: yes;3DHotspot: no	MutationAssessor: NA;SIFT: NA;Polyphen-2: NA	In_Frame_Del	DEL			NA	NA	NA	7	55242465	55242479	GGAATTAAGAGAAGC	-	7:g.55242465_55242479del	ENST00000275493.2:c.2235_2249del	0.38		336	545			5	19/28
MSK-IMPACT Clinical Sequencing Cohort (MSKCC, Nat Med 2017)	P-0006844-T02-IM5	Lung Adenocarcinoma	E746_A750del	OncoKB: Oncogenic, level_1;CIViC: Predictive: 2;MyCancerGenome: not present;CancerHotspot: yes;3DHotspot: no	MutationAssessor: NA;SIFT: NA;Polyphen-2: NA	In_Frame_Del	DEL			NA	NA	NA	7	55242465	55242479	GGAATTAAGAGAAGC	-	7:g.55242465_55242479del	ENST00000275493.2:c.2235_2249del	0.18		217	958			7	19/28
MSK-IMPACT Clinical Sequencing Cohort (MSKCC, Nat Med 2017)	P-0006844-T01-IM5	Lung Adenocarcinoma	E746_A750del	OncoKB: Oncogenic, level_1;CIViC: Predictive: 2;MyCancerGenome: not present;CancerHotspot: yes;3DHotspot: no	MutationAssessor: NA;SIFT: NA;Polyphen-2: NA	In_Frame_Del	DEL			NA	NA	NA	7	55242465	55242479	GGAATTAAGAGAAGC	-	7:g.55242465_55242479del	ENST00000275493.2:c.2235_2249del	0.25		286	841			6	19/28
MSK-IMPACT Clinical Sequencing Cohort (MSKCC, Nat Med 2017)	P-0006912-T01-IM5	Lung Adenocarcinoma	E746_A750del	OncoKB: Oncogenic, level_1;CIViC: Predictive: 2;MyCancerGenome: not present;CancerHotspot: yes;3DHotspot: no	MutationAssessor: NA;SIFT: NA;Polyphen-2: NA	In_Frame_Del	DEL			NA	NA	NA	7	55242465	55242479	GGAATTAAGAGAAGC	-	7:g.55242465_55242479del	ENST00000275493.2:c.2235_2249del	0.27		342	921			3	19/28
MSK-IMPACT Clinical Sequencing Cohort (MSKCC, Nat Med 2017)	P-0007057-T01-IM5	Lung Adenocarcinoma	E746_A750del	OncoKB: Oncogenic, level_1;CIViC: Predictive: 2;MyCancerGenome: not present;CancerHotspot: yes;3DHotspot: no	MutationAssessor: NA;SIFT: NA;Polyphen-2: NA	In_Frame_Del	DEL			NA	NA	NA	7	55242465	55242479	GGAATTAAGAGAAGC	-	7:g.55242465_55242479del	ENST00000275493.2:c.2235_2249del	0.03		20	563			1	19/28
MSK-IMPACT Clinical Sequencing Cohort (MSKCC, Nat Med 2017)	P-0007167-T01-IM5	Lung Adenocarcinoma	E746_A750del	OncoKB: Oncogenic, level_1;CIViC: Predictive: 2;MyCancerGenome: not present;CancerHotspot: yes;3DHotspot: no	MutationAssessor: NA;SIFT: NA;Polyphen-2: NA	In_Frame_Del	DEL			NA	NA	NA	7	55242465	55242479	GGAATTAAGAGAAGC	-	7:g.55242465_55242479del	ENST00000275493.2:c.2235_2249del	0.29		382	951			10	19/28
MSK-IMPACT Clinical Sequencing Cohort (MSKCC, Nat Med 2017)	P-0007587-T01-IM5	Lung Adenocarcinoma	E746_A750del	OncoKB: Oncogenic, level_1;CIViC: Predictive: 2;MyCancerGenome: not present;CancerHotspot: yes;3DHotspot: no	MutationAssessor: NA;SIFT: NA;Polyphen-2: NA	In_Frame_Del	DEL			NA	NA	NA	7	55242465	55242479	GGAATTAAGAGAAGC	-	7:g.55242465_55242479del	ENST00000275493.2:c.2235_2249del	0.06		63	963			2	19/28
MSK-IMPACT Clinical Sequencing Cohort (MSKCC, Nat Med 2017)	P-0007681-T01-IM5	Lung Adenocarcinoma	E746_A750del	OncoKB: Oncogenic, level_1;CIViC: Predictive: 2;MyCancerGenome: not present;CancerHotspot: yes;3DHotspot: no	MutationAssessor: NA;SIFT: NA;Polyphen-2: NA	In_Frame_Del	DEL			NA	NA	NA	7	55242465	55242479	GGAATTAAGAGAAGC	-	7:g.55242465_55242479del	ENST00000275493.2:c.2235_2249del	0.57		669	502			5	19/28
MSK-IMPACT Clinical Sequencing Cohort (MSKCC, Nat Med 2017)	P-0007788-T01-IM5	Lung Adenocarcinoma	E746_A750del	OncoKB: Oncogenic, level_1;CIViC: Predictive: 2;MyCancerGenome: not present;CancerHotspot: yes;3DHotspot: no	MutationAssessor: NA;SIFT: NA;Polyphen-2: NA	In_Frame_Del	DEL			NA	NA	NA	7	55242465	55242479	GGAATTAAGAGAAGC	-	7:g.55242465_55242479del	ENST00000275493.2:c.2235_2249del	0.2		69	279			11	19/28
MSK-IMPACT Clinical Sequencing Cohort (MSKCC, Nat Med 2017)	P-0007788-T02-IM5	Lung Adenocarcinoma	E746_A750del	OncoKB: Oncogenic, level_1;CIViC: Predictive: 2;MyCancerGenome: not present;CancerHotspot: yes;3DHotspot: no	MutationAssessor: NA;SIFT: NA;Polyphen-2: NA	In_Frame_Del	DEL			NA	NA	NA	7	55242465	55242479	GGAATTAAGAGAAGC	-	7:g.55242465_55242479del	ENST00000275493.2:c.2235_2249del	0.18		161	750			10	19/28
MSK-IMPACT Clinical Sequencing Cohort (MSKCC, Nat Med 2017)	P-0007841-T01-IM5	Lung Adenocarcinoma	E746_A750del	OncoKB: Oncogenic, level_1;CIViC: Predictive: 2;MyCancerGenome: not present;CancerHotspot: yes;3DHotspot: no	MutationAssessor: NA;SIFT: NA;Polyphen-2: NA	In_Frame_Del	DEL			NA	NA	NA	7	55242465	55242479	GGAATTAAGAGAAGC	-	7:g.55242465_55242479del	ENST00000275493.2:c.2235_2249del	0.24		355	1100			4	19/28
MSK-IMPACT Clinical Sequencing Cohort (MSKCC, Nat Med 2017)	P-0007864-T01-IM5	Lung Adenocarcinoma	E746_A750del	OncoKB: Oncogenic, level_1;CIViC: Predictive: 2;MyCancerGenome: not present;CancerHotspot: yes;3DHotspot: no	MutationAssessor: NA;SIFT: NA;Polyphen-2: NA	In_Frame_Del	DEL			NA	NA	NA	7	55242465	55242479	GGAATTAAGAGAAGC	-	7:g.55242465_55242479del	ENST00000275493.2:c.2235_2249del	0.16		139	749			6	19/28
MSK-IMPACT Clinical Sequencing Cohort (MSKCC, Nat Med 2017)	P-0007870-T01-IM5	Lung Adenocarcinoma	E746_A750del	OncoKB: Oncogenic, level_1;CIViC: Predictive: 2;MyCancerGenome: not present;CancerHotspot: yes;3DHotspot: no	MutationAssessor: NA;SIFT: NA;Polyphen-2: NA	In_Frame_Del	DEL			NA	NA	NA	7	55242465	55242479	GGAATTAAGAGAAGC	-	7:g.55242465_55242479del	ENST00000275493.2:c.2235_2249del	0.56		771	602			7	19/28
MSK-IMPACT Clinical Sequencing Cohort (MSKCC, Nat Med 2017)	P-0008310-T01-IM5	Lung Adenocarcinoma	E746_A750del	OncoKB: Oncogenic, level_1;CIViC: Predictive: 2;MyCancerGenome: not present;CancerHotspot: yes;3DHotspot: no	MutationAssessor: NA;SIFT: NA;Polyphen-2: NA	In_Frame_Del	DEL			NA	NA	NA	7	55242465	55242479	GGAATTAAGAGAAGC	-	7:g.55242465_55242479del	ENST00000275493.2:c.2235_2249del	0.2		222	910			4	19/28
MSK-IMPACT Clinical Sequencing Cohort (MSKCC, Nat Med 2017)	P-0008426-T01-IM5	Lung Adenocarcinoma	E746_A750del	OncoKB: Oncogenic, level_1;CIViC: Predictive: 2;MyCancerGenome: not present;CancerHotspot: yes;3DHotspot: no	MutationAssessor: NA;SIFT: NA;Polyphen-2: NA	In_Frame_Del	DEL			NA	NA	NA	7	55242465	55242479	GGAATTAAGAGAAGC	-	7:g.55242465_55242479del	ENST00000275493.2:c.2235_2249del	0.41		305	441			5	19/28
MSK-IMPACT Clinical Sequencing Cohort (MSKCC, Nat Med 2017)	P-0008427-T01-IM5	Lung Adenocarcinoma	E746_A750del	OncoKB: Oncogenic, level_1;CIViC: Predictive: 2;MyCancerGenome: not present;CancerHotspot: yes;3DHotspot: no	MutationAssessor: NA;SIFT: NA;Polyphen-2: NA	In_Frame_Del	DEL			NA	NA	NA	7	55242465	55242479	GGAATTAAGAGAAGC	-	7:g.55242465_55242479del	ENST00000275493.2:c.2235_2249del	0.77		3659	1085			3	19/28
MSK-IMPACT Clinical Sequencing Cohort (MSKCC, Nat Med 2017)	P-0008549-T02-IM5	Lung Adenocarcinoma	E746_A750del	OncoKB: Oncogenic, level_1;CIViC: Predictive: 2;MyCancerGenome: not present;CancerHotspot: yes;3DHotspot: no	MutationAssessor: NA;SIFT: NA;Polyphen-2: NA	In_Frame_Del	DEL			NA	NA	NA	7	55242465	55242479	GGAATTAAGAGAAGC	-	7:g.55242465_55242479del	ENST00000275493.2:c.2235_2249del	0.3		312	712			3	19/28
MSK-IMPACT Clinical Sequencing Cohort (MSKCC, Nat Med 2017)	P-0008645-T01-IM5	Lung Adenosquamous Carcinoma	E746_A750del	OncoKB: Oncogenic, level_1;CIViC: Predictive: 2;MyCancerGenome: not present;CancerHotspot: yes;3DHotspot: no	MutationAssessor: NA;SIFT: NA;Polyphen-2: NA	In_Frame_Del	DEL			NA	NA	NA	7	55242465	55242479	GGAATTAAGAGAAGC	-	7:g.55242465_55242479del	ENST00000275493.2:c.2235_2249del	0.33		360	722			5	19/28
MSK-IMPACT Clinical Sequencing Cohort (MSKCC, Nat Med 2017)	P-0008668-T01-IM5	Lung Adenocarcinoma	E746_A750del	OncoKB: Oncogenic, level_1;CIViC: Predictive: 2;MyCancerGenome: not present;CancerHotspot: yes;3DHotspot: no	MutationAssessor: NA;SIFT: NA;Polyphen-2: NA	In_Frame_Del	DEL			NA	NA	NA	7	55242465	55242479	GGAATTAAGAGAAGC	-	7:g.55242465_55242479del	ENST00000275493.2:c.2235_2249del	0.22		220	768			3	19/28
MSK-IMPACT Clinical Sequencing Cohort (MSKCC, Nat Med 2017)	P-0008978-T01-IM5	Lung Adenocarcinoma	E746_A750del	OncoKB: Oncogenic, level_1;CIViC: Predictive: 2;MyCancerGenome: not present;CancerHotspot: yes;3DHotspot: no	MutationAssessor: NA;SIFT: NA;Polyphen-2: NA	In_Frame_Del	DEL			NA	NA	NA	7	55242465	55242479	GGAATTAAGAGAAGC	-	7:g.55242465_55242479del	ENST00000275493.2:c.2235_2249del	0.37		525	907			2	19/28
MSK-IMPACT Clinical Sequencing Cohort (MSKCC, Nat Med 2017)	P-0009608-T01-IM5	Lung Adenocarcinoma	E746_A750del	OncoKB: Oncogenic, level_1;CIViC: Predictive: 2;MyCancerGenome: not present;CancerHotspot: yes;3DHotspot: no	MutationAssessor: NA;SIFT: NA;Polyphen-2: NA	In_Frame_Del	DEL			NA	NA	NA	7	55242465	55242479	GGAATTAAGAGAAGC	-	7:g.55242465_55242479del	ENST00000275493.2:c.2235_2249del	0.11		96	739			4	19/28
MSK-IMPACT Clinical Sequencing Cohort (MSKCC, Nat Med 2017)	P-0009861-T01-IM5	Lung Adenocarcinoma	E746_A750del	OncoKB: Oncogenic, level_1;CIViC: Predictive: 2;MyCancerGenome: not present;CancerHotspot: yes;3DHotspot: no	MutationAssessor: NA;SIFT: NA;Polyphen-2: NA	In_Frame_Del	DEL			NA	NA	NA	7	55242465	55242479	GGAATTAAGAGAAGC	-	7:g.55242465_55242479del	ENST00000275493.2:c.2235_2249del	0.21		209	772			2	19/28
MSK-IMPACT Clinical Sequencing Cohort (MSKCC, Nat Med 2017)	P-0010133-T01-IM5	Lung Adenocarcinoma	E746_A750del	OncoKB: Oncogenic, level_1;CIViC: Predictive: 2;MyCancerGenome: not present;CancerHotspot: yes;3DHotspot: no	MutationAssessor: NA;SIFT: NA;Polyphen-2: NA	In_Frame_Del	DEL			NA	NA	NA	7	55242465	55242479	GGAATTAAGAGAAGC	-	7:g.55242465_55242479del	ENST00000275493.2:c.2235_2249del	0.26		168	470			3	19/28
MSK-IMPACT Clinical Sequencing Cohort (MSKCC, Nat Med 2017)	P-0010181-T01-IM5	Lung Adenocarcinoma	E746_A750del	OncoKB: Oncogenic, level_1;CIViC: Predictive: 2;MyCancerGenome: not present;CancerHotspot: yes;3DHotspot: no	MutationAssessor: NA;SIFT: NA;Polyphen-2: NA	In_Frame_Del	DEL			NA	NA	NA	7	55242465	55242479	GGAATTAAGAGAAGC	-	7:g.55242465_55242479del	ENST00000275493.2:c.2235_2249del	0.27		390	1049			8	19/28
MSK-IMPACT Clinical Sequencing Cohort (MSKCC, Nat Med 2017)	P-0010269-T01-IM5	Lung Adenocarcinoma	E746_A750del	OncoKB: Oncogenic, level_1;CIViC: Predictive: 2;MyCancerGenome: not present;CancerHotspot: yes;3DHotspot: no	MutationAssessor: NA;SIFT: NA;Polyphen-2: NA	In_Frame_Del	DEL			NA	NA	NA	7	55242465	55242479	GGAATTAAGAGAAGC	-	7:g.55242465_55242479del	ENST00000275493.2:c.2235_2249del	0.03		21	746			1	19/28
MSK-IMPACT Clinical Sequencing Cohort (MSKCC, Nat Med 2017)	P-0010566-T01-IM5	Lung Adenocarcinoma	E746_A750del	OncoKB: Oncogenic, level_1;CIViC: Predictive: 2;MyCancerGenome: not present;CancerHotspot: yes;3DHotspot: no	MutationAssessor: NA;SIFT: NA;Polyphen-2: NA	In_Frame_Del	DEL			NA	NA	NA	7	55242465	55242479	GGAATTAAGAGAAGC	-	7:g.55242465_55242479del	ENST00000275493.2:c.2235_2249del	0.87		2570	370			4	19/28
MSK-IMPACT Clinical Sequencing Cohort (MSKCC, Nat Med 2017)	P-0010608-T01-IM5	Lung Adenocarcinoma	E746_A750del	OncoKB: Oncogenic, level_1;CIViC: Predictive: 2;MyCancerGenome: not present;CancerHotspot: yes;3DHotspot: no	MutationAssessor: NA;SIFT: NA;Polyphen-2: NA	In_Frame_Del	DEL			NA	NA	NA	7	55242465	55242479	GGAATTAAGAGAAGC	-	7:g.55242465_55242479del	ENST00000275493.2:c.2235_2249del	0.14		165	1023			2	19/28
MSK-IMPACT Clinical Sequencing Cohort (MSKCC, Nat Med 2017)	P-0010765-T01-IM5	Non-Small Cell Lung Cancer	E746_A750del	OncoKB: Oncogenic, level_1;CIViC: Predictive: 2;MyCancerGenome: not present;CancerHotspot: yes;3DHotspot: no	MutationAssessor: NA;SIFT: NA;Polyphen-2: NA	In_Frame_Del	DEL			NA	NA	NA	7	55242465	55242479	GGAATTAAGAGAAGC	-	7:g.55242465_55242479del	ENST00000275493.2:c.2235_2249del	0.39		422	666			21	19/28
MSK-IMPACT Clinical Sequencing Cohort (MSKCC, Nat Med 2017)	P-0011161-T01-IM5	Lung Adenocarcinoma	E746_A750del	OncoKB: Oncogenic, level_1;CIViC: Predictive: 2;MyCancerGenome: not present;CancerHotspot: yes;3DHotspot: no	MutationAssessor: NA;SIFT: NA;Polyphen-2: NA	In_Frame_Del	DEL			NA	NA	NA	7	55242465	55242479	GGAATTAAGAGAAGC	-	7:g.55242465_55242479del	ENST00000275493.2:c.2235_2249del	0.39		598	932			2	19/28
MSK-IMPACT Clinical Sequencing Cohort (MSKCC, Nat Med 2017)	P-0011309-T01-IM5	Lung Adenocarcinoma	E746_A750del	OncoKB: Oncogenic, level_1;CIViC: Predictive: 2;MyCancerGenome: not present;CancerHotspot: yes;3DHotspot: no	MutationAssessor: NA;SIFT: NA;Polyphen-2: NA	In_Frame_Del	DEL			NA	NA	NA	7	55242465	55242479	GGAATTAAGAGAAGC	-	7:g.55242465_55242479del	ENST00000275493.2:c.2235_2249del	0.11		59	461			3	19/28
MSK-IMPACT Clinical Sequencing Cohort (MSKCC, Nat Med 2017)	P-0012089-T01-IM5	Lung Adenocarcinoma	E746_A750del	OncoKB: Oncogenic, level_1;CIViC: Predictive: 2;MyCancerGenome: not present;CancerHotspot: yes;3DHotspot: no	MutationAssessor: NA;SIFT: NA;Polyphen-2: NA	In_Frame_Del	DEL			NA	NA	NA	7	55242465	55242479	GGAATTAAGAGAAGC	-	7:g.55242465_55242479del	ENST00000275493.2:c.2235_2249del	0.46		439	508			2	19/28
MSK-IMPACT Clinical Sequencing Cohort (MSKCC, Nat Med 2017)	P-0012251-T01-IM5	Lung Adenocarcinoma	E746_A750del	OncoKB: Oncogenic, level_1;CIViC: Predictive: 2;MyCancerGenome: not present;CancerHotspot: yes;3DHotspot: no	MutationAssessor: NA;SIFT: NA;Polyphen-2: NA	In_Frame_Del	DEL			NA	NA	NA	7	55242465	55242479	GGAATTAAGAGAAGC	-	7:g.55242465_55242479del	ENST00000275493.2:c.2235_2249del	0.74		2314	832			3	19/28
MSK-IMPACT Clinical Sequencing Cohort (MSKCC, Nat Med 2017)	P-0012306-T01-IM5	Lung Adenocarcinoma	E746_A750del	OncoKB: Oncogenic, level_1;CIViC: Predictive: 2;MyCancerGenome: not present;CancerHotspot: yes;3DHotspot: no	MutationAssessor: NA;SIFT: NA;Polyphen-2: NA	In_Frame_Del	DEL			NA	NA	NA	7	55242465	55242479	GGAATTAAGAGAAGC	-	7:g.55242465_55242479del	ENST00000275493.2:c.2235_2249del	0.18		134	611			4	19/28
MSK-IMPACT Clinical Sequencing Cohort (MSKCC, Nat Med 2017)	P-0012393-T01-IM5	Lung Adenocarcinoma	E746_A750del	OncoKB: Oncogenic, level_1;CIViC: Predictive: 2;MyCancerGenome: not present;CancerHotspot: yes;3DHotspot: no	MutationAssessor: NA;SIFT: NA;Polyphen-2: NA	In_Frame_Del	DEL			NA	NA	NA	7	55242465	55242479	GGAATTAAGAGAAGC	-	7:g.55242465_55242479del	ENST00000275493.2:c.2235_2249del	0.69		1242	570			3	19/28
MSK-IMPACT Clinical Sequencing Cohort (MSKCC, Nat Med 2017)	P-0002916-T02-IM5	Lung Adenocarcinoma	E709_T710delinsD	OncoKB: Oncogenic, level_3a;CIViC: NA;MyCancerGenome: not present;CancerHotspot: yes;3DHotspot: no	MutationAssessor: NA;SIFT: NA;Polyphen-2: NA	In_Frame_Del	DEL			NA	NA	NA	7	55241679	55241681	AAC	-	7:g.55241679_55241681del	ENST00000275493.2:c.2127_2129del	0.2		264	1081			5	18/28
MSK-IMPACT Clinical Sequencing Cohort (MSKCC, Nat Med 2017)	P-0002916-T01-IM3	Lung Adenocarcinoma	E709_T710delinsD	OncoKB: Oncogenic, level_3a;CIViC: NA;MyCancerGenome: not present;CancerHotspot: yes;3DHotspot: no	MutationAssessor: NA;SIFT: NA;Polyphen-2: NA	In_Frame_Del	DEL			NA	NA	NA	7	55241679	55241681	AAC	-	7:g.55241679_55241681del	ENST00000275493.2:c.2127_2129del	0.26		211	589			3	18/28
MSK-IMPACT Clinical Sequencing Cohort (MSKCC, Nat Med 2017)	P-0004129-T02-IM5	Lung Adenocarcinoma	E709_T710delinsD	OncoKB: Oncogenic, level_3a;CIViC: NA;MyCancerGenome: not present;CancerHotspot: yes;3DHotspot: no	MutationAssessor: NA;SIFT: NA;Polyphen-2: NA	In_Frame_Del	DEL			NA	NA	NA	7	55241679	55241681	AAC	-	7:g.55241679_55241681del	ENST00000275493.2:c.2127_2129del	0.75		3222	1093			7	18/28
MSK-IMPACT Clinical Sequencing Cohort (MSKCC, Nat Med 2017)	P-0004129-T01-IM5	Lung Adenocarcinoma	E709_T710delinsD	OncoKB: Oncogenic, level_3a;CIViC: NA;MyCancerGenome: not present;CancerHotspot: yes;3DHotspot: no	MutationAssessor: NA;SIFT: NA;Polyphen-2: NA	In_Frame_Del	DEL			NA	NA	NA	7	55241679	55241681	AAC	-	7:g.55241679_55241681del	ENST00000275493.2:c.2127_2129del	0.7		1087	457			8	18/28
MSK-IMPACT Clinical Sequencing Cohort (MSKCC, Nat Med 2017)	P-0006606-T01-IM5	Lung Adenocarcinoma	E709_T710delinsD	OncoKB: Oncogenic, level_3a;CIViC: NA;MyCancerGenome: not present;CancerHotspot: yes;3DHotspot: no	MutationAssessor: NA;SIFT: NA;Polyphen-2: NA	In_Frame_Del	DEL			NA	NA	NA	7	55241679	55241681	AAC	-	7:g.55241679_55241681del	ENST00000275493.2:c.2127_2129del	0.49		554	587			3	18/28
MSK-IMPACT Clinical Sequencing Cohort (MSKCC, Nat Med 2017)	P-0006606-T02-IM5	Lung Adenocarcinoma	E709_T710delinsD	OncoKB: Oncogenic, level_3a;CIViC: NA;MyCancerGenome: not present;CancerHotspot: yes;3DHotspot: no	MutationAssessor: NA;SIFT: NA;Polyphen-2: NA	In_Frame_Del	DEL			NA	NA	NA	7	55241679	55241681	AAC	-	7:g.55241679_55241681del	ENST00000275493.2:c.2127_2129del	0.55		789	652			4	18/28
MSK-IMPACT Clinical Sequencing Cohort (MSKCC, Nat Med 2017)	P-0008160-T01-IM5	Lung Adenocarcinoma	E709_T710delinsD	OncoKB: Oncogenic, level_3a;CIViC: NA;MyCancerGenome: not present;CancerHotspot: yes;3DHotspot: no	MutationAssessor: NA;SIFT: NA;Polyphen-2: NA	In_Frame_Del	DEL			NA	NA	NA	7	55241679	55241681	AAC	-	7:g.55241679_55241681del	ENST00000275493.2:c.2127_2129del	0.31		332	748			3	18/28
MSK-IMPACT Clinical Sequencing Cohort (MSKCC, Nat Med 2017)	P-0008160-T02-IM5	Lung Adenocarcinoma	E709_T710delinsD	OncoKB: Oncogenic, level_3a;CIViC: NA;MyCancerGenome: not present;CancerHotspot: yes;3DHotspot: no	MutationAssessor: NA;SIFT: NA;Polyphen-2: NA	In_Frame_Del	DEL			NA	NA	NA	7	55241679	55241681	AAC	-	7:g.55241679_55241681del	ENST00000275493.2:c.2127_2129del	0.77		1280	382			3	18/28
MSK-IMPACT Clinical Sequencing Cohort (MSKCC, Nat Med 2017)	P-0008765-T01-IM5	Lung Adenocarcinoma	E709_T710delinsD	OncoKB: Oncogenic, level_3a;CIViC: NA;MyCancerGenome: not present;CancerHotspot: yes;3DHotspot: no	MutationAssessor: NA;SIFT: NA;Polyphen-2: NA	In_Frame_Del	DEL			NA	NA	NA	7	55241679	55241681	AAC	-	7:g.55241679_55241681del	ENST00000275493.2:c.2127_2129del	0.5		735	726			6	18/28
MSK-IMPACT Clinical Sequencing Cohort (MSKCC, Nat Med 2017)	P-0009481-T01-IM5	Lung Adenocarcinoma	E709_T710delinsD	OncoKB: Oncogenic, level_3a;CIViC: NA;MyCancerGenome: not present;CancerHotspot: yes;3DHotspot: no	MutationAssessor: NA;SIFT: NA;Polyphen-2: NA	In_Frame_Del	DEL			NA	NA	NA	7	55241679	55241681	AAC	-	7:g.55241679_55241681del	ENST00000275493.2:c.2127_2129del	0.21		197	756			5	18/28
MSK-IMPACT Clinical Sequencing Cohort (MSKCC, Nat Med 2017)	P-0001832-T01-IM3	Lung Adenocarcinoma	L747_T751del	OncoKB: Oncogenic, level_1;CIViC: NA;MyCancerGenome: not present;CancerHotspot: yes;3DHotspot: no	MutationAssessor: NA;SIFT: NA;Polyphen-2: NA	In_Frame_Del	DEL			NA	NA	NA	7	55242468	55242482	ATTAAGAGAAGCAAC	-	7:g.55242468_55242482del	ENST00000275493.2:c.2240_2254del	0.71		2472	1034			4	19/28
MSK-IMPACT Clinical Sequencing Cohort (MSKCC, Nat Med 2017)	P-0003714-T01-IM5	Lung Adenocarcinoma	L747_T751del	OncoKB: Oncogenic, level_1;CIViC: NA;MyCancerGenome: not present;CancerHotspot: yes;3DHotspot: no	MutationAssessor: NA;SIFT: NA;Polyphen-2: NA	In_Frame_Del	DEL			NA	NA	NA	7	55242468	55242482	ATTAAGAGAAGCAAC	-	7:g.55242468_55242482del	ENST00000275493.2:c.2240_2254del	0.39		229	353			3	19/28
MSK-IMPACT Clinical Sequencing Cohort (MSKCC, Nat Med 2017)	P-0007514-T01-IM5	Lung Squamous Cell Carcinoma	L747_T751del	OncoKB: Oncogenic, level_1;CIViC: NA;MyCancerGenome: not present;CancerHotspot: yes;3DHotspot: no	MutationAssessor: NA;SIFT: NA;Polyphen-2: NA	In_Frame_Del	DEL			NA	NA	NA	7	55242468	55242482	ATTAAGAGAAGCAAC	-	7:g.55242468_55242482del	ENST00000275493.2:c.2240_2254del	0.12		80	581			4	19/28
MSK-IMPACT Clinical Sequencing Cohort (MSKCC, Nat Med 2017)	P-0007545-T01-IM5	Lung Adenocarcinoma	L747_T751del	OncoKB: Oncogenic, level_1;CIViC: NA;MyCancerGenome: not present;CancerHotspot: yes;3DHotspot: no	MutationAssessor: NA;SIFT: NA;Polyphen-2: NA	In_Frame_Del	DEL			NA	NA	NA	7	55242468	55242482	ATTAAGAGAAGCAAC	-	7:g.55242468_55242482del	ENST00000275493.2:c.2240_2254del	0.15		153	837			2	19/28
MSK-IMPACT Clinical Sequencing Cohort (MSKCC, Nat Med 2017)	P-0007904-T01-IM5	Lung Adenocarcinoma	L747_T751del	OncoKB: Oncogenic, level_1;CIViC: NA;MyCancerGenome: not present;CancerHotspot: yes;3DHotspot: no	MutationAssessor: NA;SIFT: NA;Polyphen-2: NA	In_Frame_Del	DEL			NA	NA	NA	7	55242468	55242482	ATTAAGAGAAGCAAC	-	7:g.55242468_55242482del	ENST00000275493.2:c.2240_2254del	0.25		261	767			3	19/28
MSK-IMPACT Clinical Sequencing Cohort (MSKCC, Nat Med 2017)	P-0009708-T01-IM5	Lung Adenocarcinoma	L747_T751del	OncoKB: Oncogenic, level_1;CIViC: NA;MyCancerGenome: not present;CancerHotspot: yes;3DHotspot: no	MutationAssessor: NA;SIFT: NA;Polyphen-2: NA	In_Frame_Del	DEL			NA	NA	NA	7	55242468	55242482	ATTAAGAGAAGCAAC	-	7:g.55242468_55242482del	ENST00000275493.2:c.2240_2254del	0.27		276	762			14	19/28
MSK-IMPACT Clinical Sequencing Cohort (MSKCC, Nat Med 2017)	P-0011189-T01-IM5	Lung Adenocarcinoma	L747_T751del	OncoKB: Oncogenic, level_1;CIViC: NA;MyCancerGenome: not present;CancerHotspot: yes;3DHotspot: no	MutationAssessor: NA;SIFT: NA;Polyphen-2: NA	In_Frame_Del	DEL			NA	NA	NA	7	55242468	55242482	ATTAAGAGAAGCAAC	-	7:g.55242468_55242482del	ENST00000275493.2:c.2240_2254del	0.25		285	836			8	19/28
MSK-IMPACT Clinical Sequencing Cohort (MSKCC, Nat Med 2017)	P-0011413-T01-IM5	Lung Adenocarcinoma	L747_T751del	OncoKB: Oncogenic, level_1;CIViC: NA;MyCancerGenome: not present;CancerHotspot: yes;3DHotspot: no	MutationAssessor: NA;SIFT: NA;Polyphen-2: NA	In_Frame_Del	DEL			NA	NA	NA	7	55242468	55242482	ATTAAGAGAAGCAAC	-	7:g.55242468_55242482del	ENST00000275493.2:c.2240_2254del	0.09		98	985			2	19/28
MSK-IMPACT Clinical Sequencing Cohort (MSKCC, Nat Med 2017)	P-0001625-T01-IM3	Lung Adenocarcinoma	E746_S752delinsV	OncoKB: Oncogenic, level_1;CIViC: NA;MyCancerGenome: not present;CancerHotspot: yes;3DHotspot: no	MutationAssessor: NA;SIFT: NA;Polyphen-2: NA	In_Frame_Del	DEL			NA	NA	NA	7	55242467	55242485	AATTAAGAGAAGCAACATC	T	7:g.55242467_55242485delinsT	ENST00000275493.2:c.2237_2255delinsT	0.05		27	468			2	19/28
MSK-IMPACT Clinical Sequencing Cohort (MSKCC, Nat Med 2017)	P-0004432-T01-IM5	Lung Adenocarcinoma	E746_S752delinsV	OncoKB: Oncogenic, level_1;CIViC: NA;MyCancerGenome: not present;CancerHotspot: yes;3DHotspot: no	MutationAssessor: NA;SIFT: NA;Polyphen-2: NA	In_Frame_Del	DEL			NA	NA	NA	7	55242467	55242485	AATTAAGAGAAGCAACATC	T	7:g.55242467_55242485delinsT	ENST00000275493.2:c.2237_2255delinsT	0.25		174	513			5	19/28
MSK-IMPACT Clinical Sequencing Cohort (MSKCC, Nat Med 2017)	P-0005017-T02-IM5	Lung Adenocarcinoma	E746_S752delinsV	OncoKB: Oncogenic, level_1;CIViC: NA;MyCancerGenome: not present;CancerHotspot: yes;3DHotspot: no	MutationAssessor: NA;SIFT: NA;Polyphen-2: NA	In_Frame_Del	DEL			NA	NA	NA	7	55242467	55242485	AATTAAGAGAAGCAACATC	T	7:g.55242467_55242485delinsT	ENST00000275493.2:c.2237_2255delinsT	0.27		283	747			4	19/28
MSK-IMPACT Clinical Sequencing Cohort (MSKCC, Nat Med 2017)	P-0005063-T01-IM5	Lung Adenocarcinoma	E746_S752delinsV	OncoKB: Oncogenic, level_1;CIViC: NA;MyCancerGenome: not present;CancerHotspot: yes;3DHotspot: no	MutationAssessor: NA;SIFT: NA;Polyphen-2: NA	In_Frame_Del	DEL			NA	NA	NA	7	55242467	55242485	AATTAAGAGAAGCAACATC	T	7:g.55242467_55242485delinsT	ENST00000275493.2:c.2237_2255delinsT	0.74		2116	731			3	19/28
MSK-IMPACT Clinical Sequencing Cohort (MSKCC, Nat Med 2017)	P-0006883-T01-IM5	Lung Adenocarcinoma	E746_S752delinsV	OncoKB: Oncogenic, level_1;CIViC: NA;MyCancerGenome: not present;CancerHotspot: yes;3DHotspot: no	MutationAssessor: NA;SIFT: NA;Polyphen-2: NA	In_Frame_Del	DEL			NA	NA	NA	7	55242467	55242485	AATTAAGAGAAGCAACATC	T	7:g.55242467_55242485delinsT	ENST00000275493.2:c.2237_2255delinsT	0.43		399	529			2	19/28
MSK-IMPACT Clinical Sequencing Cohort (MSKCC, Nat Med 2017)	P-0008855-T01-IM5	Lung Adenocarcinoma	E746_S752delinsV	OncoKB: Oncogenic, level_1;CIViC: NA;MyCancerGenome: not present;CancerHotspot: yes;3DHotspot: no	MutationAssessor: NA;SIFT: NA;Polyphen-2: NA	In_Frame_Del	DEL			NA	NA	NA	7	55242467	55242485	AATTAAGAGAAGCAACATC	T	7:g.55242467_55242485delinsT	ENST00000275493.2:c.2237_2255delinsT	0.19		138	601			1	19/28
MSK-IMPACT Clinical Sequencing Cohort (MSKCC, Nat Med 2017)	P-0008934-T01-IM5	Lung Adenocarcinoma	E746_S752delinsV	OncoKB: Oncogenic, level_1;CIViC: NA;MyCancerGenome: not present;CancerHotspot: yes;3DHotspot: no	MutationAssessor: NA;SIFT: NA;Polyphen-2: NA	In_Frame_Del	DEL			NA	NA	NA	7	55242467	55242485	AATTAAGAGAAGCAACATC	T	7:g.55242467_55242485delinsT	ENST00000275493.2:c.2237_2255delinsT	0.38		438	724			3	19/28
MSK-IMPACT Clinical Sequencing Cohort (MSKCC, Nat Med 2017)	P-0010404-T01-IM5	Lung Adenocarcinoma	E746_S752delinsV	OncoKB: Oncogenic, level_1;CIViC: NA;MyCancerGenome: not present;CancerHotspot: yes;3DHotspot: no	MutationAssessor: NA;SIFT: NA;Polyphen-2: NA	In_Frame_Del	DEL			NA	NA	NA	7	55242467	55242485	AATTAAGAGAAGCAACATC	T	7:g.55242467_55242485delinsT	ENST00000275493.2:c.2237_2255delinsT	0.15		153	872			2	19/28
MSK-IMPACT Clinical Sequencing Cohort (MSKCC, Nat Med 2017)	P-0000301-T01-IM3	Lung Adenocarcinoma	L747_P753delinsS	OncoKB: Oncogenic, level_1;CIViC: Predictive: 9;MyCancerGenome: not present;CancerHotspot: yes;3DHotspot: no	MutationAssessor: NA;SIFT: NA;Polyphen-2: NA	In_Frame_Del	DEL			NA	NA	NA	7	55242470	55242487	TAAGAGAAGCAACATCTC	-	7:g.55242470_55242487del	ENST00000275493.2:c.2240_2257del	0.05		40	807			2	19/28
MSK-IMPACT Clinical Sequencing Cohort (MSKCC, Nat Med 2017)	P-0000628-T02-IM5	Lung Adenocarcinoma	L747_P753delinsS	OncoKB: Oncogenic, level_1;CIViC: Predictive: 9;MyCancerGenome: not present;CancerHotspot: yes;3DHotspot: no	MutationAssessor: NA;SIFT: NA;Polyphen-2: NA	In_Frame_Del	DEL	amp		NA	NA	NA	7	55242470	55242487	TAAGAGAAGCAACATCTC	-	7:g.55242470_55242487del	ENST00000275493.2:c.2240_2257del	0.91		6424	674			5	19/28
MSK-IMPACT Clinical Sequencing Cohort (MSKCC, Nat Med 2017)	P-0000628-T01-IM3	Lung Adenocarcinoma	L747_P753delinsS	OncoKB: Oncogenic, level_1;CIViC: Predictive: 9;MyCancerGenome: not present;CancerHotspot: yes;3DHotspot: no	MutationAssessor: NA;SIFT: NA;Polyphen-2: NA	In_Frame_Del	DEL			NA	NA	NA	7	55242470	55242487	TAAGAGAAGCAACATCTC	-	7:g.55242470_55242487del	ENST00000275493.2:c.2240_2257del	0.9		3348	356			4	19/28
MSK-IMPACT Clinical Sequencing Cohort (MSKCC, Nat Med 2017)	P-0001750-T01-IM3	Lung Adenocarcinoma	L747_P753delinsS	OncoKB: Oncogenic, level_1;CIViC: Predictive: 9;MyCancerGenome: not present;CancerHotspot: yes;3DHotspot: no	MutationAssessor: NA;SIFT: NA;Polyphen-2: NA	In_Frame_Del	DEL			NA	NA	NA	7	55242470	55242487	TAAGAGAAGCAACATCTC	-	7:g.55242470_55242487del	ENST00000275493.2:c.2240_2257del	0.94		3508	212			6	19/28
MSK-IMPACT Clinical Sequencing Cohort (MSKCC, Nat Med 2017)	P-0003156-T01-IM5	Lung Adenocarcinoma	L747_P753delinsS	OncoKB: Oncogenic, level_1;CIViC: Predictive: 9;MyCancerGenome: not present;CancerHotspot: yes;3DHotspot: no	MutationAssessor: NA;SIFT: NA;Polyphen-2: NA	In_Frame_Del	DEL			NA	NA	NA	7	55242470	55242487	TAAGAGAAGCAACATCTC	-	7:g.55242470_55242487del	ENST00000275493.2:c.2240_2257del	0.66		740	382			8	19/28
MSK-IMPACT Clinical Sequencing Cohort (MSKCC, Nat Med 2017)	P-0006789-T01-IM5	Lung Adenocarcinoma	L747_P753delinsS	OncoKB: Oncogenic, level_1;CIViC: Predictive: 9;MyCancerGenome: not present;CancerHotspot: yes;3DHotspot: no	MutationAssessor: NA;SIFT: NA;Polyphen-2: NA	In_Frame_Del	DEL			NA	NA	NA	7	55242470	55242487	TAAGAGAAGCAACATCTC	-	7:g.55242470_55242487del	ENST00000275493.2:c.2240_2257del	0.43		509	670			4	19/28
MSK-IMPACT Clinical Sequencing Cohort (MSKCC, Nat Med 2017)	P-0008599-T01-IM5	Lung Adenocarcinoma	L747_P753delinsS	OncoKB: Oncogenic, level_1;CIViC: Predictive: 9;MyCancerGenome: not present;CancerHotspot: yes;3DHotspot: no	MutationAssessor: NA;SIFT: NA;Polyphen-2: NA	In_Frame_Del	DEL			NA	NA	NA	7	55242470	55242487	TAAGAGAAGCAACATCTC	-	7:g.55242470_55242487del	ENST00000275493.2:c.2240_2257del	0.08		79	932			3	19/28
MSK-IMPACT Clinical Sequencing Cohort (MSKCC, Nat Med 2017)	P-0008849-T01-IM5	Lung Adenocarcinoma	L747_P753delinsS	OncoKB: Oncogenic, level_1;CIViC: Predictive: 9;MyCancerGenome: not present;CancerHotspot: yes;3DHotspot: no	MutationAssessor: NA;SIFT: NA;Polyphen-2: NA	In_Frame_Del	DEL			NA	NA	NA	7	55242470	55242487	TAAGAGAAGCAACATCTC	-	7:g.55242470_55242487del	ENST00000275493.2:c.2240_2257del	0.4		404	611			6	19/28
MSK-IMPACT Clinical Sequencing Cohort (MSKCC, Nat Med 2017)	P-0009423-T01-IM5	Lung Adenocarcinoma	L747_P753delinsS	OncoKB: Oncogenic, level_1;CIViC: Predictive: 9;MyCancerGenome: not present;CancerHotspot: yes;3DHotspot: no	MutationAssessor: NA;SIFT: NA;Polyphen-2: NA	In_Frame_Del	DEL			NA	NA	NA	7	55242470	55242487	TAAGAGAAGCAACATCTC	-	7:g.55242470_55242487del	ENST00000275493.2:c.2240_2257del	0.28		345	903			2	19/28
MSK-IMPACT Clinical Sequencing Cohort (MSKCC, Nat Med 2017)	P-0009346-T01-IM5	Lung Adenocarcinoma	E746_T751delinsVP	OncoKB: Oncogenic, level_1;CIViC: NA;MyCancerGenome: not present;CancerHotspot: yes;3DHotspot: no	MutationAssessor: NA;SIFT: NA;Polyphen-2: NA	In_Frame_Del	DEL			NA	NA	NA	7	55242467	55242481	AATTAAGAGAAGCAA	TCC	7:g.55242467_55242481delinsTCC	ENST00000275493.2:c.2237_2251delinsTCC	0.46		734	879			4	19/28
MSK-IMPACT Clinical Sequencing Cohort (MSKCC, Nat Med 2017)	P-0001553-T02-IM5	Lung Adenocarcinoma	E746_A750delinsD	OncoKB: Oncogenic, level_1;CIViC: NA;MyCancerGenome: not present;CancerHotspot: yes;3DHotspot: no	MutationAssessor: NA;SIFT: NA;Polyphen-2: NA	In_Frame_Del	DEL			NA	NA	NA	7	55242468	55242480	ATTAAGAGAAGCA	C	7:g.55242468_55242480delinsC	ENST00000275493.2:c.2238_2250delinsC	0.17		144	687			4	19/28
MSK-IMPACT Clinical Sequencing Cohort (MSKCC, Nat Med 2017)	P-0002768-T01-IM3	Lung Adenocarcinoma	L747_A750delinsP	OncoKB: Oncogenic, level_1;CIViC: NA;MyCancerGenome: not present;CancerHotspot: yes;3DHotspot: no	MutationAssessor: NA;SIFT: NA;Polyphen-2: NA	In_Frame_Del	DEL	diploid		NA	NA	NA	7	55242469	55242478	TTAAGAGAAG	C	7:g.55242469_55242478delinsC	ENST00000275493.2:c.2239_2248delinsC	0.25		125	382			4	19/28
MSK-IMPACT Clinical Sequencing Cohort (MSKCC, Nat Med 2017)	P-0003773-T01-IM5	Lung Adenocarcinoma	L747_A750delinsP	OncoKB: Oncogenic, level_1;CIViC: NA;MyCancerGenome: not present;CancerHotspot: yes;3DHotspot: no	MutationAssessor: NA;SIFT: NA;Polyphen-2: NA	In_Frame_Del	DEL			NA	NA	NA	7	55242469	55242478	TTAAGAGAAG	C	7:g.55242469_55242478delinsC	ENST00000275493.2:c.2239_2248delinsC	0.19		112	490			6	19/28
MSK-IMPACT Clinical Sequencing Cohort (MSKCC, Nat Med 2017)	P-0004739-T01-IM5	Lung Adenocarcinoma	L747_A750delinsP	OncoKB: Oncogenic, level_1;CIViC: NA;MyCancerGenome: not present;CancerHotspot: yes;3DHotspot: no	MutationAssessor: NA;SIFT: NA;Polyphen-2: NA	In_Frame_Del	DEL			NA	NA	NA	7	55242469	55242478	TTAAGAGAAG	C	7:g.55242469_55242478delinsC	ENST00000275493.2:c.2239_2248delinsC	0.25		271	809			3	19/28
MSK-IMPACT Clinical Sequencing Cohort (MSKCC, Nat Med 2017)	P-0004743-T01-IM5	Lung Adenocarcinoma	L747_A750delinsP	OncoKB: Oncogenic, level_1;CIViC: NA;MyCancerGenome: not present;CancerHotspot: yes;3DHotspot: no	MutationAssessor: NA;SIFT: NA;Polyphen-2: NA	In_Frame_Del	DEL			NA	NA	NA	7	55242469	55242478	TTAAGAGAAG	C	7:g.55242469_55242478delinsC	ENST00000275493.2:c.2239_2248delinsC	0.89		4428	564			4	19/28
MSK-IMPACT Clinical Sequencing Cohort (MSKCC, Nat Med 2017)	P-0006171-T01-IM5	Lung Adenocarcinoma	L747_A750delinsP	OncoKB: Oncogenic, level_1;CIViC: NA;MyCancerGenome: not present;CancerHotspot: yes;3DHotspot: no	MutationAssessor: NA;SIFT: NA;Polyphen-2: NA	In_Frame_Del	DEL			NA	NA	NA	7	55242469	55242478	TTAAGAGAAG	C	7:g.55242469_55242478delinsC	ENST00000275493.2:c.2239_2248delinsC	0.53		983	867			2	19/28
MSK-IMPACT Clinical Sequencing Cohort (MSKCC, Nat Med 2017)	P-0007701-T01-IM5	Lung Adenocarcinoma	L747_A750delinsP	OncoKB: Oncogenic, level_1;CIViC: NA;MyCancerGenome: not present;CancerHotspot: yes;3DHotspot: no	MutationAssessor: NA;SIFT: NA;Polyphen-2: NA	In_Frame_Del	DEL			NA	NA	NA	7	55242469	55242478	TTAAGAGAAG	C	7:g.55242469_55242478delinsC	ENST00000275493.2:c.2239_2248delinsC	0.02		21	913			1	19/28
MSK-IMPACT Clinical Sequencing Cohort (MSKCC, Nat Med 2017)	P-0008292-T01-IM5	Lung Adenocarcinoma	L747_A750delinsP	OncoKB: Oncogenic, level_1;CIViC: NA;MyCancerGenome: not present;CancerHotspot: yes;3DHotspot: no	MutationAssessor: NA;SIFT: NA;Polyphen-2: NA	In_Frame_Del	DEL			NA	NA	NA	7	55242469	55242478	TTAAGAGAAG	C	7:g.55242469_55242478delinsC	ENST00000275493.2:c.2239_2248delinsC	0.11		113	889			2	19/28
MSK-IMPACT Clinical Sequencing Cohort (MSKCC, Nat Med 2017)	P-0008786-T01-IM5	Lung Adenocarcinoma	L747_A750delinsP	OncoKB: Oncogenic, level_1;CIViC: NA;MyCancerGenome: not present;CancerHotspot: yes;3DHotspot: no	MutationAssessor: NA;SIFT: NA;Polyphen-2: NA	In_Frame_Del	DEL			NA	NA	NA	7	55242469	55242478	TTAAGAGAAG	C	7:g.55242469_55242478delinsC	ENST00000275493.2:c.2239_2248delinsC	0.45		643	787			5	19/28
MSK-IMPACT Clinical Sequencing Cohort (MSKCC, Nat Med 2017)	P-0010563-T01-IM5	Lung Adenocarcinoma	L747_A750delinsP	OncoKB: Oncogenic, level_1;CIViC: NA;MyCancerGenome: not present;CancerHotspot: yes;3DHotspot: no	MutationAssessor: NA;SIFT: NA;Polyphen-2: NA	In_Frame_Del	DEL			NA	NA	NA	7	55242469	55242478	TTAAGAGAAG	C	7:g.55242469_55242478delinsC	ENST00000275493.2:c.2239_2248delinsC	0.57		1069	805			4	19/28
MSK-IMPACT Clinical Sequencing Cohort (MSKCC, Nat Med 2017)	P-0003425-T01-IM5	Lung Adenocarcinoma	E746_T751delinsA	OncoKB: Oncogenic, level_1;CIViC: Predictive: 5;MyCancerGenome: not present;CancerHotspot: yes;3DHotspot: no	MutationAssessor: NA;SIFT: NA;Polyphen-2: NA	In_Frame_Del	DEL			NA	NA	NA	7	55242467	55242481	AATTAAGAGAAGCAA	-	7:g.55242467_55242481del	ENST00000275493.2:c.2237_2251del	0.26		124	354			5	19/28
MSK-IMPACT Clinical Sequencing Cohort (MSKCC, Nat Med 2017)	P-0009535-T01-IM5	Lung Adenocarcinoma	E746_T751delinsA	OncoKB: Oncogenic, level_1;CIViC: Predictive: 5;MyCancerGenome: not present;CancerHotspot: yes;3DHotspot: no	MutationAssessor: NA;SIFT: NA;Polyphen-2: NA	In_Frame_Del	DEL			NA	NA	NA	7	55242467	55242481	AATTAAGAGAAGCAA	-	7:g.55242467_55242481del	ENST00000275493.2:c.2237_2251del	0.87		1553	222			4	19/28
MSK-IMPACT Clinical Sequencing Cohort (MSKCC, Nat Med 2017)	P-0011100-T01-IM5	Lung Adenocarcinoma	E746_T751delinsA	OncoKB: Oncogenic, level_1;CIViC: Predictive: 5;MyCancerGenome: not present;CancerHotspot: yes;3DHotspot: no	MutationAssessor: NA;SIFT: NA;Polyphen-2: NA	In_Frame_Del	DEL			NA	NA	NA	7	55242467	55242481	AATTAAGAGAAGCAA	-	7:g.55242467_55242481del	ENST00000275493.2:c.2237_2251del	0.17		18	90			1	19/28
MSK-IMPACT Clinical Sequencing Cohort (MSKCC, Nat Med 2017)	P-0008665-T01-IM5	Lung Adenocarcinoma	E746_T751delinsVA	OncoKB: Oncogenic, level_1;CIViC: Predictive: 1;MyCancerGenome: not present;CancerHotspot: yes;3DHotspot: no	MutationAssessor: NA;SIFT: NA;Polyphen-2: NA	In_Frame_Del	DEL			NA	NA	NA	7	55242467	55242483	AATTAAGAGAAGCAACA	TTGCT	7:g.55242467_55242483delinsTTGCT	ENST00000275493.2:c.2237_2253delinsTTGCT	0.05		43	757			2	19/28
MSK-IMPACT Clinical Sequencing Cohort (MSKCC, Nat Med 2017)	P-0009704-T01-IM5	Lung Adenocarcinoma	L747_S752del	OncoKB: Oncogenic, level_1;CIViC: Predictive: 7;MyCancerGenome: not present;CancerHotspot: yes;3DHotspot: no	MutationAssessor: NA;SIFT: NA;Polyphen-2: NA	In_Frame_Del	DEL			NA	NA	NA	7	55242469	55242486	TTAAGAGAAGCAACATCT	-	7:g.55242469_55242486del	ENST00000275493.2:c.2239_2256del	0.2		275	1117			2	19/28
MSK-IMPACT Clinical Sequencing Cohort (MSKCC, Nat Med 2017)	P-0010640-T01-IM5	Lung Adenocarcinoma	L747_S752del	OncoKB: Oncogenic, level_1;CIViC: Predictive: 7;MyCancerGenome: not present;CancerHotspot: yes;3DHotspot: no	MutationAssessor: NA;SIFT: NA;Polyphen-2: NA	In_Frame_Del	DEL			NA	NA	NA	7	55242469	55242486	TTAAGAGAAGCAACATCT	-	7:g.55242469_55242486del	ENST00000275493.2:c.2239_2256del	0.14		198	1200			3	19/28
MSK-IMPACT Clinical Sequencing Cohort (MSKCC, Nat Med 2017)	P-0003322-T01-IM5	Lung Adenocarcinoma	S752_I759del	OncoKB: Oncogenic, level_1;CIViC: NA;MyCancerGenome: not present;CancerHotspot: yes;3DHotspot: no	MutationAssessor: NA;SIFT: NA;Polyphen-2: NA	In_Frame_Del	DEL			NA	NA	NA	7	55242483	55242506	ATCTCCGAAAGCCAACAAGGAAAT	-	7:g.55242483_55242506del	ENST00000275493.2:c.2253_2276del	0.1		75	702			3	19/28
MSK-IMPACT Clinical Sequencing Cohort (MSKCC, Nat Med 2017)	P-0006995-T01-IM5	Lung Adenocarcinoma	S752_I759del	OncoKB: Oncogenic, level_1;CIViC: NA;MyCancerGenome: not present;CancerHotspot: yes;3DHotspot: no	MutationAssessor: NA;SIFT: NA;Polyphen-2: NA	In_Frame_Del	DEL			NA	NA	NA	7	55242483	55242506	ATCTCCGAAAGCCAACAAGGAAAT	-	7:g.55242483_55242506del	ENST00000275493.2:c.2253_2276del	0.62		1479	918			4	19/28
MSK-IMPACT Clinical Sequencing Cohort (MSKCC, Nat Med 2017)	P-0005974-T01-IM5	Lung Adenocarcinoma	E746_A750delinsP	OncoKB: Oncogenic, level_1;CIViC: NA;MyCancerGenome: not present;CancerHotspot: yes;3DHotspot: no	MutationAssessor: NA;SIFT: NA;Polyphen-2: NA	In_Frame_Del	DEL			NA	NA	NA	7	55242466	55242480	GAATTAAGAGAAGCA	CCT	7:g.55242466_55242480delinsCCT	ENST00000275493.2:c.2236_2250delinsCCT	0.12		113	825			5	19/28
MSK-IMPACT Clinical Sequencing Cohort (MSKCC, Nat Med 2017)	P-0004613-T01-IM5	Lung Adenocarcinoma	E746_T751delinsIP	OncoKB: Oncogenic, level_1;CIViC: NA;MyCancerGenome: not present;CancerHotspot: yes;3DHotspot: no	MutationAssessor: NA;SIFT: NA;Polyphen-2: NA	In_Frame_Del	DEL			NA	NA	NA	7	55242465	55242481	GGAATTAAGAGAAGCAA	AATTC	7:g.55242465_55242481delinsAATTC	ENST00000275493.2:c.2235_2251delinsAATTC	0.57		554	423			4	19/28
MSK-IMPACT Clinical Sequencing Cohort (MSKCC, Nat Med 2017)	P-0004117-T01-IM5	Lung Adenocarcinoma	T751_A755del	OncoKB: Oncogenic, level_1;CIViC: NA;MyCancerGenome: not present;CancerHotspot: yes;3DHotspot: no	MutationAssessor: NA;SIFT: NA;Polyphen-2: NA	In_Frame_Del	DEL			NA	NA	NA	7	55242476	55242490	AAGCAACATCTCCGA	-	7:g.55242476_55242490del	ENST00000275493.2:c.2250_2264del	0.19		110	478			4	19/28
MSK-IMPACT Clinical Sequencing Cohort (MSKCC, Nat Med 2017)	P-0002869-T01-IM3	Lung Adenocarcinoma	E746_T751delinsAPS	OncoKB: Oncogenic, level_1;CIViC: NA;MyCancerGenome: not present;CancerHotspot: yes;3DHotspot: no	MutationAssessor: NA;SIFT: NA;Polyphen-2: NA	In_Frame_Del	DEL			NA	NA	NA	7	55242467	55242481	AATTAAGAGAAGCAA	CACCAT	7:g.55242467_55242481delinsCACCAT	ENST00000275493.2:c.2237_2251delinsCACCAT	0.36		283	500			5	19/28
MSK-IMPACT Clinical Sequencing Cohort (MSKCC, Nat Med 2017)	P-0004105-T01-IM5	Lung Adenocarcinoma	L747_A755delinsSMS	OncoKB: Oncogenic, level_1;CIViC: NA;MyCancerGenome: not present;CancerHotspot: yes;3DHotspot: no	MutationAssessor: NA;SIFT: NA;Polyphen-2: NA	In_Frame_Del	DEL			NA	NA	NA	7	55242470	55242493	TAAGAGAAGCAACATCTCCGAAAG	CGATGT	7:g.55242470_55242493delinsCGATGT	ENST00000275493.2:c.2240_2263delinsCGATGT	0.11		66	550			5	19/28
MSK-IMPACT Clinical Sequencing Cohort (MSKCC, Nat Med 2017)	P-0005198-T01-IM5	Lung Adenocarcinoma	E746_S752delinsV	OncoKB: Oncogenic, level_1;CIViC: NA;MyCancerGenome: not present;CancerHotspot: yes;3DHotspot: no	MutationAssessor: NA;SIFT: NA;Polyphen-2: NA	In_Frame_Del	DEL			NA	NA	NA	7	55242467	55242486	AATTAAGAGAAGCAACATCT	TC	7:g.55242467_55242486delinsTC	ENST00000275493.2:c.2237_2256delinsTC	0.23		115	378			4	19/28
MSK-IMPACT Clinical Sequencing Cohort (MSKCC, Nat Med 2017)	P-0005763-T01-IM5	Lung Adenocarcinoma	S752_D761delinsPT	OncoKB: Oncogenic, level_1;CIViC: NA;MyCancerGenome: not present;CancerHotspot: yes;3DHotspot: yes	MutationAssessor: NA;SIFT: NA;Polyphen-2: NA	In_Frame_Del	DEL			NA	NA	NA	7	55242484	55242513	TCTCCGAAAGCCAACAAGGAAATCCTCGAT	GCAACATCTCCGAAAGCCAACAAGGAAATC	7:g.55242484_55242513delinsGCAACATCTCCGAAAGCCAACAAGGAAATC	ENST00000275493.2:c.2254_2283delinsGCAACATCTCCGAAAGCCAACAAGGAAATC	0.32		321	675			4	19/28
MSK-IMPACT Clinical Sequencing Cohort (MSKCC, Nat Med 2017)	P-0009042-T01-IM5	Lung Adenocarcinoma	E746_A750delinsIP	OncoKB: Oncogenic, level_1;CIViC: NA;MyCancerGenome: not present;CancerHotspot: yes;3DHotspot: no	MutationAssessor: NA;SIFT: NA;Polyphen-2: NA	In_Frame_Del	DEL			NA	NA	NA	7	55242466	55242478	GAATTAAGAGAAG	ATTC	7:g.55242466_55242478delinsATTC	ENST00000275493.2:c.2236_2248delinsATTC	0.12		92	645			7	19/28
MSK-IMPACT Clinical Sequencing Cohort (MSKCC, Nat Med 2017)	P-0011326-T01-IM5	Lung Adenocarcinoma	E746_T751delinsVS	OncoKB: Oncogenic, level_1;CIViC: NA;MyCancerGenome: not present;CancerHotspot: yes;3DHotspot: no	MutationAssessor: NA;SIFT: NA;Polyphen-2: NA	In_Frame_Del	DEL			NA	NA	NA	7	55242467	55242481	AATTAAGAGAAGCAA	TTT	7:g.55242467_55242481delinsTTT	ENST00000275493.2:c.2237_2251delinsTTT	0.31		431	957			6	19/28
MSK-IMPACT Clinical Sequencing Cohort (MSKCC, Nat Med 2017)	P-0012098-T01-IM5	Lung Adenocarcinoma	E746_T751delinsI	OncoKB: Oncogenic, level_1;CIViC: NA;MyCancerGenome: not present;CancerHotspot: yes;3DHotspot: no	MutationAssessor: NA;SIFT: NA;Polyphen-2: NA	In_Frame_Del	DEL			NA	NA	NA	7	55242465	55242482	GGAATTAAGAGAAGCAAC	AAT	7:g.55242465_55242482delinsAAT	ENST00000275493.2:c.2235_2252delinsAAT	0.17		205	992			1	19/28
MSK-IMPACT Clinical Sequencing Cohort (MSKCC, Nat Med 2017)	P-0008262-T01-IM5	Glioblastoma Multiforme	V301del	OncoKB: Unknown, level NA;CIViC: NA;MyCancerGenome: not present;CancerHotspot: no;3DHotspot: no	MutationAssessor: NA;SIFT: NA;Polyphen-2: NA	In_Frame_Del	DEL			NA	NA	NA	7	55223531	55223533	GTG	-	7:g.55223531_55223533del	ENST00000275493.2:c.901_903del	0.4		6107	9174			6	2020-08-28
MSK-IMPACT Clinical Sequencing Cohort (MSKCC, Nat Med 2017)	P-0002671-T01-IM3	Colon Adenocarcinoma	E872del	OncoKB: Unknown, level NA;CIViC: NA;MyCancerGenome: not present;CancerHotspot: no;3DHotspot: no	MutationAssessor: NA;SIFT: NA;Polyphen-2: NA	In_Frame_Del	DEL			NA	NA	NA	7	55259555	55259557	AGA	-	7:g.55259555_55259557del	ENST00000275493.2:c.2615_2617del	0.28		122	314			70	21/28
MSK-IMPACT Clinical Sequencing Cohort (MSKCC, Nat Med 2017)	P-0007540-T01-IM5	Renal Clear Cell Carcinoma	E866_E872del	OncoKB: Unknown, level NA;CIViC: NA;MyCancerGenome: not present;CancerHotspot: no;3DHotspot: no	MutationAssessor: NA;SIFT: NA;Polyphen-2: NA	In_Frame_Del	DEL			NA	NA	NA	7	55259535	55259555	GAAGAGAAAGAATACCATGCA	-	7:g.55259535_55259555del	ENST00000275493.2:c.2597_2617del	0.1		63	598			6	21/28
MSK-IMPACT Clinical Sequencing Cohort (MSKCC, Nat Med 2017)	P-0002451-T01-IM3	Lung Adenocarcinoma	A767_V769dup	OncoKB: Oncogenic, level_3a;CIViC: NA;MyCancerGenome: not present;CancerHotspot: yes;3DHotspot: no	MutationAssessor: NA;SIFT: NA;Polyphen-2: NA	In_Frame_Ins	INS			NA	NA	NA	7	55248998	55248999	-	TGGCCAGCG	7:g.55248998_55248999insTGGCCAGCG	ENST00000275493.2:c.2300_2308dup	0.35		214	404			3	20/28
MSK-IMPACT Clinical Sequencing Cohort (MSKCC, Nat Med 2017)	P-0002451-T02-IM5	Lung Adenocarcinoma	A767_V769dup	OncoKB: Oncogenic, level_3a;CIViC: NA;MyCancerGenome: not present;CancerHotspot: yes;3DHotspot: no	MutationAssessor: NA;SIFT: NA;Polyphen-2: NA	In_Frame_Ins	INS			NA	NA	NA	7	55248998	55248999	-	TGGCCAGCG	7:g.55248998_55248999insTGGCCAGCG	ENST00000275493.2:c.2300_2308dup	0.23		202	668			3	20/28
MSK-IMPACT Clinical Sequencing Cohort (MSKCC, Nat Med 2017)	P-0003282-T01-IM5	Lung Adenocarcinoma	A767_V769dup	OncoKB: Oncogenic, level_3a;CIViC: NA;MyCancerGenome: not present;CancerHotspot: yes;3DHotspot: no	MutationAssessor: NA;SIFT: NA;Polyphen-2: NA	In_Frame_Ins	INS			NA	NA	NA	7	55248998	55248999	-	TGGCCAGCG	7:g.55248998_55248999insTGGCCAGCG	ENST00000275493.2:c.2300_2308dup	0.38		287	461			5	20/28
MSK-IMPACT Clinical Sequencing Cohort (MSKCC, Nat Med 2017)	P-0004120-T01-IM5	Lung Adenocarcinoma	A767_V769dup	OncoKB: Oncogenic, level_3a;CIViC: NA;MyCancerGenome: not present;CancerHotspot: yes;3DHotspot: no	MutationAssessor: NA;SIFT: NA;Polyphen-2: NA	In_Frame_Ins	INS			NA	NA	NA	7	55248998	55248999	-	TGGCCAGCG	7:g.55248998_55248999insTGGCCAGCG	ENST00000275493.2:c.2300_2308dup	0.12		69	489			1	20/28
MSK-IMPACT Clinical Sequencing Cohort (MSKCC, Nat Med 2017)	P-0005286-T01-IM5	Lung Adenocarcinoma	A767_V769dup	OncoKB: Oncogenic, level_3a;CIViC: NA;MyCancerGenome: not present;CancerHotspot: yes;3DHotspot: no	MutationAssessor: NA;SIFT: NA;Polyphen-2: NA	In_Frame_Ins	INS			NA	NA	NA	7	55248998	55248999	-	TGGCCAGCG	7:g.55248998_55248999insTGGCCAGCG	ENST00000275493.2:c.2300_2308dup	0.04		15	412			3	20/28
MSK-IMPACT Clinical Sequencing Cohort (MSKCC, Nat Med 2017)	P-0012312-T01-IM5	Glioblastoma Multiforme	A767_V769dup	OncoKB: Oncogenic, level_3b;CIViC: NA;MyCancerGenome: not present;CancerHotspot: yes;3DHotspot: no	MutationAssessor: NA;SIFT: NA;Polyphen-2: NA	In_Frame_Ins	INS			NA	NA	NA	7	55248998	55248999	-	TGGCCAGCG	7:g.55248998_55248999insTGGCCAGCG	ENST00000275493.2:c.2300_2308dup	0.03		58	2083			4	20/28
MSK-IMPACT Clinical Sequencing Cohort (MSKCC, Nat Med 2017)	P-0000642-T01-IM3	Lung Adenocarcinoma	H773dup	OncoKB: Oncogenic, level_3a;CIViC: NA;MyCancerGenome: not present;CancerHotspot: yes;3DHotspot: no	MutationAssessor: NA;SIFT: NA;Polyphen-2: NA	In_Frame_Ins	INS			NA	NA	NA	7	55249017	55249018	-	CCA	7:g.55249017_55249018insCCA	ENST00000275493.2:c.2317_2319dup	0.57		1006	744			7	20/28
MSK-IMPACT Clinical Sequencing Cohort (MSKCC, Nat Med 2017)	P-0001665-T01-IM3	Lung Adenocarcinoma	H773dup	OncoKB: Oncogenic, level_3a;CIViC: NA;MyCancerGenome: not present;CancerHotspot: yes;3DHotspot: no	MutationAssessor: NA;SIFT: NA;Polyphen-2: NA	In_Frame_Ins	INS			NA	NA	NA	7	55249017	55249018	-	CCA	7:g.55249017_55249018insCCA	ENST00000275493.2:c.2317_2319dup	0.31		330	719			1	20/28
MSK-IMPACT Clinical Sequencing Cohort (MSKCC, Nat Med 2017)	P-0003319-T01-IM5	Anaplastic Astrocytoma	H773dup	OncoKB: Oncogenic, level_3b;CIViC: NA;MyCancerGenome: not present;CancerHotspot: yes;3DHotspot: no	MutationAssessor: NA;SIFT: NA;Polyphen-2: NA	In_Frame_Ins	INS			NA	NA	NA	7	55249017	55249018	-	CCA	7:g.55249017_55249018insCCA	ENST00000275493.2:c.2317_2319dup	0.38		185	308			1	20/28
MSK-IMPACT Clinical Sequencing Cohort (MSKCC, Nat Med 2017)	P-0010675-T01-IM5	Lung Adenocarcinoma	H773dup	OncoKB: Oncogenic, level_3a;CIViC: NA;MyCancerGenome: not present;CancerHotspot: yes;3DHotspot: no	MutationAssessor: NA;SIFT: NA;Polyphen-2: NA	In_Frame_Ins	INS			NA	NA	NA	7	55249017	55249018	-	CCA	7:g.55249017_55249018insCCA	ENST00000275493.2:c.2317_2319dup	0.19		127	555			2	20/28
MSK-IMPACT Clinical Sequencing Cohort (MSKCC, Nat Med 2017)	P-0000571-T01-IM3	Lung Adenocarcinoma	N771_H773dup	OncoKB: Oncogenic, level_3a;CIViC: NA;MyCancerGenome: not present;CancerHotspot: yes;3DHotspot: no	MutationAssessor: NA;SIFT: NA;Polyphen-2: NA	In_Frame_Ins	INS			NA	NA	NA	7	55249010	55249011	-	ACAACCCCC	7:g.55249010_55249011insACAACCCCC	ENST00000275493.2:c.2311_2319dup	0.47		616	681			7	20/28
MSK-IMPACT Clinical Sequencing Cohort (MSKCC, Nat Med 2017)	P-0001501-T01-IM3	Upper Tract Urothelial Carcinoma	N771_H773dup	OncoKB: Oncogenic, level_3b;CIViC: NA;MyCancerGenome: not present;CancerHotspot: yes;3DHotspot: no	MutationAssessor: NA;SIFT: NA;Polyphen-2: NA	In_Frame_Ins	INS			NA	NA	NA	7	55249010	55249011	-	ACAACCCCC	7:g.55249010_55249011insACAACCCCC	ENST00000275493.2:c.2311_2319dup	0.35		269	501			13	20/28
MSK-IMPACT Clinical Sequencing Cohort (MSKCC, Nat Med 2017)	P-0003530-T01-IM5	Upper Tract Urothelial Carcinoma	N771_H773dup	OncoKB: Oncogenic, level_3b;CIViC: NA;MyCancerGenome: not present;CancerHotspot: yes;3DHotspot: no	MutationAssessor: NA;SIFT: NA;Polyphen-2: NA	In_Frame_Ins	INS			NA	NA	NA	7	55249010	55249011	-	ACAACCCCC	7:g.55249010_55249011insACAACCCCC	ENST00000275493.2:c.2311_2319dup	0.59		51	35			2	20/28
MSK-IMPACT Clinical Sequencing Cohort (MSKCC, Nat Med 2017)	P-0005504-T01-IM5	Lung Adenocarcinoma	N771_H773dup	OncoKB: Oncogenic, level_3a;CIViC: NA;MyCancerGenome: not present;CancerHotspot: yes;3DHotspot: no	MutationAssessor: NA;SIFT: NA;Polyphen-2: NA	In_Frame_Ins	INS			NA	NA	NA	7	55249010	55249011	-	ACAACCCCC	7:g.55249010_55249011insACAACCCCC	ENST00000275493.2:c.2311_2319dup	0.73		3238	1216			2	20/28
MSK-IMPACT Clinical Sequencing Cohort (MSKCC, Nat Med 2017)	P-0009469-T01-IM5	Lung Adenocarcinoma	N771_H773dup	OncoKB: Oncogenic, level_3a;CIViC: NA;MyCancerGenome: not present;CancerHotspot: yes;3DHotspot: no	MutationAssessor: NA;SIFT: NA;Polyphen-2: NA	In_Frame_Ins	INS			NA	NA	NA	7	55249010	55249011	-	ACAACCCCC	7:g.55249010_55249011insACAACCCCC	ENST00000275493.2:c.2311_2319dup	0.19		150	631			3	20/28
MSK-IMPACT Clinical Sequencing Cohort (MSKCC, Nat Med 2017)	P-0010333-T01-IM5	Lung Adenocarcinoma	N771_H773dup	OncoKB: Oncogenic, level_3a;CIViC: NA;MyCancerGenome: not present;CancerHotspot: yes;3DHotspot: no	MutationAssessor: NA;SIFT: NA;Polyphen-2: NA	In_Frame_Ins	INS			NA	NA	NA	7	55249010	55249011	-	ACAACCCCC	7:g.55249010_55249011insACAACCCCC	ENST00000275493.2:c.2311_2319dup	0.56		487	383			2	20/28
MSK-IMPACT Clinical Sequencing Cohort (MSKCC, Nat Med 2017)	P-0004279-T01-IM5	Lung Adenocarcinoma	S768_D770dup	OncoKB: Oncogenic, level_3a;CIViC: Predictive: 1;MyCancerGenome: not present;CancerHotspot: yes;3DHotspot: no	MutationAssessor: NA;SIFT: NA;Polyphen-2: NA	In_Frame_Ins	INS			NA	NA	NA	7	55249002	55249003	-	CAGCGTGGA	7:g.55249002_55249003insCAGCGTGGA	ENST00000275493.2:c.2303_2311dup	0.47		259	297			3	20/28
MSK-IMPACT Clinical Sequencing Cohort (MSKCC, Nat Med 2017)	P-0010487-T01-IM5	Lung Adenocarcinoma	S768_D770dup	OncoKB: Oncogenic, level_3a;CIViC: Predictive: 1;MyCancerGenome: not present;CancerHotspot: yes;3DHotspot: no	MutationAssessor: NA;SIFT: NA;Polyphen-2: NA	In_Frame_Ins	INS			NA	NA	NA	7	55249002	55249003	-	CAGCGTGGA	7:g.55249002_55249003insCAGCGTGGA	ENST00000275493.2:c.2303_2311dup	0.28		274	693			3	20/28
MSK-IMPACT Clinical Sequencing Cohort (MSKCC, Nat Med 2017)	P-0010700-T01-IM5	Lung Adenocarcinoma	S768_D770dup	OncoKB: Oncogenic, level_3a;CIViC: Predictive: 1;MyCancerGenome: not present;CancerHotspot: yes;3DHotspot: no	MutationAssessor: NA;SIFT: NA;Polyphen-2: NA	In_Frame_Ins	INS			NA	NA	NA	7	55249002	55249003	-	CAGCGTGGA	7:g.55249002_55249003insCAGCGTGGA	ENST00000275493.2:c.2303_2311dup	0.23		245	837			4	20/28
MSK-IMPACT Clinical Sequencing Cohort (MSKCC, Nat Med 2017)	P-0000670-T01-IM3	Lung Adenocarcinoma	P772_H773dup	OncoKB: Oncogenic, level_3a;CIViC: NA;MyCancerGenome: not present;CancerHotspot: yes;3DHotspot: no	MutationAssessor: NA;SIFT: NA;Polyphen-2: NA	In_Frame_Ins	INS			NA	NA	NA	7	55249013	55249014	-	ACCCCC	7:g.55249013_55249014insACCCCC	ENST00000275493.2:c.2314_2319dup	0.12		43	307			5	20/28
MSK-IMPACT Clinical Sequencing Cohort (MSKCC, Nat Med 2017)	P-0005533-T01-IM5	Lung Adenocarcinoma	D770_N771insG	OncoKB: Oncogenic, level_3a;CIViC: NA;MyCancerGenome: not present;CancerHotspot: yes;3DHotspot: no	MutationAssessor: NA;SIFT: NA;Polyphen-2: NA	In_Frame_Ins	INS			NA	NA	NA	7	55249012	55249013	-	GGT	7:g.55249012_55249013insGGT	ENST00000275493.2:c.2310_2311insGGT	0.36		299	541			6	20/28
MSK-IMPACT Clinical Sequencing Cohort (MSKCC, Nat Med 2017)	P-0008602-T01-IM5	Lung Adenocarcinoma	K745_E746insVPVAIK	OncoKB: Oncogenic, level_3a;CIViC: NA;MyCancerGenome: not present;CancerHotspot: no;3DHotspot: no	MutationAssessor: NA;SIFT: NA;Polyphen-2: NA	In_Frame_Ins	INS			NA	NA	NA	7	55242448	55242449	-	TTCCCGTCGCTATCAAGG	7:g.55242448_55242449insTTCCCGTCGCTATCAAGG	ENST00000275493.2:c.2219_2236dup	0.57		3741	2842			3	19/28
MSK-IMPACT Clinical Sequencing Cohort (MSKCC, Nat Med 2017)	P-0001972-T01-IM3	Lung Adenocarcinoma	N771delinsSTH	OncoKB: Oncogenic, level_3a;CIViC: NA;MyCancerGenome: not present;CancerHotspot: yes;3DHotspot: no	MutationAssessor: NA;SIFT: NA;Polyphen-2: NA	In_Frame_Ins	INS			NA	NA	NA	7	55249013	55249014	-	GCACCC	7:g.55249013_55249014insGCACCC	ENST00000275493.2:c.2311_2312insGCACCC	0.94		3617	226			9	20/28
MSK-IMPACT Clinical Sequencing Cohort (MSKCC, Nat Med 2017)	P-0008487-T01-IM5	Lung Adenocarcinoma	N771_P772insH	OncoKB: Oncogenic, level_3a;CIViC: NA;MyCancerGenome: not present;CancerHotspot: yes;3DHotspot: no	MutationAssessor: NA;SIFT: NA;Polyphen-2: NA	In_Frame_Ins	INS			NA	NA	NA	7	55249013	55249014	-	ACC	7:g.55249013_55249014insACC	ENST00000275493.2:c.2312_2314dup	0.24		134	419			3	20/28
MSK-IMPACT Clinical Sequencing Cohort (MSKCC, Nat Med 2017)	P-0002423-T01-IM3	Lung Adenocarcinoma	N771_P772insV	OncoKB: Oncogenic, level_3a;CIViC: NA;MyCancerGenome: not present;CancerHotspot: yes;3DHotspot: no	MutationAssessor: NA;SIFT: NA;Polyphen-2: NA	In_Frame_Ins	INS			NA	NA	NA	7	55249014	55249015	-	CGT	7:g.55249014_55249015insCGT	ENST00000275493.2:c.2313_2314insGTC	0.6		634	424			4	20/28
MSK-IMPACT Clinical Sequencing Cohort (MSKCC, Nat Med 2017)	P-0003863-T01-IM5	Lung Adenocarcinoma	N771_P772insHH	OncoKB: Oncogenic, level_3a;CIViC: NA;MyCancerGenome: not present;CancerHotspot: yes;3DHotspot: no	MutationAssessor: NA;SIFT: NA;Polyphen-2: NA	In_Frame_Ins	INS			NA	NA	NA	7	55249013	55249014	-	ACCACC	7:g.55249013_55249014insACCACC	ENST00000275493.2:c.2314_2315insACCACC	0.76		1193	379			8	20/28
MSK-IMPACT Clinical Sequencing Cohort (MSKCC, Nat Med 2017)	P-0010891-T01-IM5	Lung Adenocarcinoma	D770_N771insY	OncoKB: Oncogenic, level_3a;CIViC: NA;MyCancerGenome: not present;CancerHotspot: yes;3DHotspot: no	MutationAssessor: NA;SIFT: NA;Polyphen-2: NA	In_Frame_Ins	INS			NA	NA	NA	7	55249010	55249011	-	ACT	7:g.55249010_55249011insACT	ENST00000275493.2:c.2310_2311insTAC	0.15		124	728			1	20/28
MSK-IMPACT Clinical Sequencing Cohort (MSKCC, Nat Med 2017)	P-0008207-T01-IM5	Uterine Endometrioid Carcinoma	D770_P772dup	OncoKB: Oncogenic, level_3b;CIViC: NA;MyCancerGenome: not present;CancerHotspot: yes;3DHotspot: no	MutationAssessor: NA;SIFT: NA;Polyphen-2: NA	In_Frame_Ins	INS			NA	NA	NA	7	55249009	55249010	-	GACAACCCC	7:g.55249009_55249010insGACAACCCC	ENST00000275493.2:c.2308_2316dup	0.35		346	632			6	20/28
MSK-IMPACT Clinical Sequencing Cohort (MSKCC, Nat Med 2017)	P-0001223-T01-IM3	Bladder Urothelial Carcinoma	D770_N771insGF	OncoKB: Oncogenic, level_3b;CIViC: NA;MyCancerGenome: not present;CancerHotspot: yes;3DHotspot: no	MutationAssessor: NA;SIFT: NA;Polyphen-2: NA	In_Frame_Ins	INS			NA	NA	NA	7	55249012	55249013	-	GGGTTT	7:g.55249012_55249013insGGGTTT	ENST00000275493.2:c.2310_2311insGGGTTT	0.17		149	728			8	20/28
MSK-IMPACT Clinical Sequencing Cohort (MSKCC, Nat Med 2017)	P-0008257-T01-IM5	Glioblastoma Multiforme	Y764_D770dup	OncoKB: Oncogenic, level_3b;CIViC: NA;MyCancerGenome: not present;CancerHotspot: yes;3DHotspot: no	MutationAssessor: NA;SIFT: NA;Polyphen-2: NA	In_Frame_Ins	INS			NA	NA	NA	7	55248990	55248991	-	CTACGTGATGGCCAGCGTGGA	7:g.55248990_55248991insCTACGTGATGGCCAGCGTGGA	ENST00000275493.2:c.2290_2310dup	0.06		550	9127			8	20/28
MSK-IMPACT Clinical Sequencing Cohort (MSKCC, Nat Med 2017)	P-0010826-T01-IM5	Upper Tract Urothelial Carcinoma	P772_H773insTPNP	OncoKB: Oncogenic, level_3b;CIViC: NA;MyCancerGenome: not present;CancerHotspot: yes;3DHotspot: no	MutationAssessor: NA;SIFT: NA;Polyphen-2: NA	In_Frame_Ins	INS			NA	NA	NA	7	55249011	55249012	-	CAACCCCACACC	7:g.55249011_55249012insCAACCCCACACC	ENST00000275493.2:c.2316_2317insACACCCAACCCC	0.04		24	637			5	20/28
MSK-IMPACT Clinical Sequencing Cohort (MSKCC, Nat Med 2017)	P-0012196-T01-IM5	Lung Adenocarcinoma	D770delinsGTH	OncoKB: Oncogenic, level_3a;CIViC: NA;MyCancerGenome: not present;CancerHotspot: yes;3DHotspot: no	MutationAssessor: NA;SIFT: NA;Polyphen-2: NA	In_Frame_Ins	INS			NA	NA	NA	7	55249010	55249011	-	GCACAC	7:g.55249010_55249011insGCACAC	ENST00000275493.2:c.2308_2309insGCACAC	0.06		23	374			1	20/28
MSK-IMPACT Clinical Sequencing Cohort (MSKCC, Nat Med 2017)	P-0000681-T01-IM3	Lung Adenocarcinoma	G719A	OncoKB: Oncogenic, level_1;CIViC: Predictive: 6;MyCancerGenome: present;CancerHotspot: yes;3DHotspot: no	MutationAssessor: impact: medium, score: 3.045;SIFT: impact: deleterious, score: 0;Polyphen-2: impact: probably_damaging, score: 0.997	Missense_Mutation	SNP		125	NA	NA	NA	7	55241708	55241708	G	C	7:g.55241708G>C	ENST00000275493.2:c.2156G>C	0.09		74	744			17	18/28
MSK-IMPACT Clinical Sequencing Cohort (MSKCC, Nat Med 2017)	P-0000681-T02-IM5	Lung Adenocarcinoma	G719A	OncoKB: Oncogenic, level_1;CIViC: Predictive: 6;MyCancerGenome: present;CancerHotspot: yes;3DHotspot: no	MutationAssessor: impact: medium, score: 3.045;SIFT: impact: deleterious, score: 0;Polyphen-2: impact: probably_damaging, score: 0.997	Missense_Mutation	SNP		125	NA	NA	NA	7	55241708	55241708	G	C	7:g.55241708G>C	ENST00000275493.2:c.2156G>C	0.14		134	805			24	18/28
MSK-IMPACT Clinical Sequencing Cohort (MSKCC, Nat Med 2017)	P-0002026-T01-IM3	Lung Adenocarcinoma	G719A	OncoKB: Oncogenic, level_1;CIViC: Predictive: 6;MyCancerGenome: present;CancerHotspot: yes;3DHotspot: no	MutationAssessor: impact: medium, score: 3.045;SIFT: impact: deleterious, score: 0;Polyphen-2: impact: probably_damaging, score: 0.997	Missense_Mutation	SNP		125	NA	NA	NA	7	55241708	55241708	G	C	7:g.55241708G>C	ENST00000275493.2:c.2156G>C	0.17		192	908			13	18/28
MSK-IMPACT Clinical Sequencing Cohort (MSKCC, Nat Med 2017)	P-0002614-T02-IM5	Upper Tract Urothelial Carcinoma	G719A	OncoKB: Oncogenic, level_3b;CIViC: Predictive: 6;MyCancerGenome: present;CancerHotspot: yes;3DHotspot: no	MutationAssessor: impact: medium, score: 3.045;SIFT: impact: deleterious, score: 0;Polyphen-2: impact: probably_damaging, score: 0.997	Missense_Mutation	SNP		125	NA	NA	NA	7	55241708	55241708	G	C	7:g.55241708G>C	ENST00000275493.2:c.2156G>C	0.25		121	358			4	18/28
MSK-IMPACT Clinical Sequencing Cohort (MSKCC, Nat Med 2017)	P-0002614-T01-IM3	Upper Tract Urothelial Carcinoma	G719A	OncoKB: Oncogenic, level_3b;CIViC: Predictive: 6;MyCancerGenome: present;CancerHotspot: yes;3DHotspot: no	MutationAssessor: impact: medium, score: 3.045;SIFT: impact: deleterious, score: 0;Polyphen-2: impact: probably_damaging, score: 0.997	Missense_Mutation	SNP		125	NA	NA	NA	7	55241708	55241708	G	C	7:g.55241708G>C	ENST00000275493.2:c.2156G>C	0.36		164	289			7	18/28
MSK-IMPACT Clinical Sequencing Cohort (MSKCC, Nat Med 2017)	P-0003107-T01-IM5	Lung Adenocarcinoma	G719A	OncoKB: Oncogenic, level_1;CIViC: Predictive: 6;MyCancerGenome: present;CancerHotspot: yes;3DHotspot: no	MutationAssessor: impact: medium, score: 3.045;SIFT: impact: deleterious, score: 0;Polyphen-2: impact: probably_damaging, score: 0.997	Missense_Mutation	SNP		125	NA	NA	NA	7	55241708	55241708	G	C	7:g.55241708G>C	ENST00000275493.2:c.2156G>C	0.19		240	1048			7	18/28
MSK-IMPACT Clinical Sequencing Cohort (MSKCC, Nat Med 2017)	P-0005094-T01-IM5	Lung Adenocarcinoma	G719A	OncoKB: Oncogenic, level_1;CIViC: Predictive: 6;MyCancerGenome: present;CancerHotspot: yes;3DHotspot: no	MutationAssessor: impact: medium, score: 3.045;SIFT: impact: deleterious, score: 0;Polyphen-2: impact: probably_damaging, score: 0.997	Missense_Mutation	SNP		125	NA	NA	NA	7	55241708	55241708	G	C	7:g.55241708G>C	ENST00000275493.2:c.2156G>C	0.1		125	1187			3	18/28
MSK-IMPACT Clinical Sequencing Cohort (MSKCC, Nat Med 2017)	P-0005123-T01-IM5	Lung Adenocarcinoma	G719A	OncoKB: Oncogenic, level_1;CIViC: Predictive: 6;MyCancerGenome: present;CancerHotspot: yes;3DHotspot: no	MutationAssessor: impact: medium, score: 3.045;SIFT: impact: deleterious, score: 0;Polyphen-2: impact: probably_damaging, score: 0.997	Missense_Mutation	SNP		125	NA	NA	NA	7	55241708	55241708	G	C	7:g.55241708G>C	ENST00000275493.2:c.2156G>C	0.32		61	129			7	18/28
MSK-IMPACT Clinical Sequencing Cohort (MSKCC, Nat Med 2017)	P-0006003-T01-IM5	Lung Squamous Cell Carcinoma	G719A	OncoKB: Oncogenic, level_1;CIViC: Predictive: 6;MyCancerGenome: present;CancerHotspot: yes;3DHotspot: no	MutationAssessor: impact: medium, score: 3.045;SIFT: impact: deleterious, score: 0;Polyphen-2: impact: probably_damaging, score: 0.997	Missense_Mutation	SNP		125	NA	NA	NA	7	55241708	55241708	G	C	7:g.55241708G>C	ENST00000275493.2:c.2156G>C	0.49		831	880			8	18/28
MSK-IMPACT Clinical Sequencing Cohort (MSKCC, Nat Med 2017)	P-0006915-T01-IM5	Lung Adenocarcinoma	G719A	OncoKB: Oncogenic, level_1;CIViC: Predictive: 6;MyCancerGenome: present;CancerHotspot: yes;3DHotspot: no	MutationAssessor: impact: medium, score: 3.045;SIFT: impact: deleterious, score: 0;Polyphen-2: impact: probably_damaging, score: 0.997	Missense_Mutation	SNP		125	NA	NA	NA	7	55241708	55241708	G	C	7:g.55241708G>C	ENST00000275493.2:c.2156G>C	0.23		200	683			6	18/28
MSK-IMPACT Clinical Sequencing Cohort (MSKCC, Nat Med 2017)	P-0007088-T02-IM5	Lung Adenocarcinoma	G719A	OncoKB: Oncogenic, level_1;CIViC: Predictive: 6;MyCancerGenome: present;CancerHotspot: yes;3DHotspot: no	MutationAssessor: impact: medium, score: 3.045;SIFT: impact: deleterious, score: 0;Polyphen-2: impact: probably_damaging, score: 0.997	Missense_Mutation	SNP		125	NA	NA	NA	7	55241708	55241708	G	C	7:g.55241708G>C	ENST00000275493.2:c.2156G>C	0.41		396	569			5	18/28
MSK-IMPACT Clinical Sequencing Cohort (MSKCC, Nat Med 2017)	P-0007842-T01-IM5	Lung Squamous Cell Carcinoma	G719A	OncoKB: Oncogenic, level_1;CIViC: Predictive: 6;MyCancerGenome: present;CancerHotspot: yes;3DHotspot: no	MutationAssessor: impact: medium, score: 3.045;SIFT: impact: deleterious, score: 0;Polyphen-2: impact: probably_damaging, score: 0.997	Missense_Mutation	SNP		125	NA	NA	NA	7	55241708	55241708	G	C	7:g.55241708G>C	ENST00000275493.2:c.2156G>C	0.07		63	863			13	18/28
MSK-IMPACT Clinical Sequencing Cohort (MSKCC, Nat Med 2017)	P-0008145-T01-IM5	Breast Invasive Carcinoma, NOS	G719A	OncoKB: Oncogenic, level_3b;CIViC: Predictive: 6;MyCancerGenome: present;CancerHotspot: yes;3DHotspot: no	MutationAssessor: impact: medium, score: 3.045;SIFT: impact: deleterious, score: 0;Polyphen-2: impact: probably_damaging, score: 0.997	Missense_Mutation	SNP		125	NA	NA	NA	7	55241708	55241708	G	C	7:g.55241708G>C	ENST00000275493.2:c.2156G>C	0.17		103	507			7	18/28
MSK-IMPACT Clinical Sequencing Cohort (MSKCC, Nat Med 2017)	P-0008145-T02-IM5	Breast Invasive Carcinoma, NOS	G719A	OncoKB: Oncogenic, level_3b;CIViC: Predictive: 6;MyCancerGenome: present;CancerHotspot: yes;3DHotspot: no	MutationAssessor: impact: medium, score: 3.045;SIFT: impact: deleterious, score: 0;Polyphen-2: impact: probably_damaging, score: 0.997	Missense_Mutation	SNP		125	NA	NA	NA	7	55241708	55241708	G	C	7:g.55241708G>C	ENST00000275493.2:c.2156G>C	0.52		517	479			8	18/28
MSK-IMPACT Clinical Sequencing Cohort (MSKCC, Nat Med 2017)	P-0008476-T01-IM5	Lung Adenocarcinoma	G719A	OncoKB: Oncogenic, level_1;CIViC: Predictive: 6;MyCancerGenome: present;CancerHotspot: yes;3DHotspot: no	MutationAssessor: impact: medium, score: 3.045;SIFT: impact: deleterious, score: 0;Polyphen-2: impact: probably_damaging, score: 0.997	Missense_Mutation	SNP		125	NA	NA	NA	7	55241708	55241708	G	C	7:g.55241708G>C	ENST00000275493.2:c.2156G>C	0.31		287	642			8	18/28
MSK-IMPACT Clinical Sequencing Cohort (MSKCC, Nat Med 2017)	P-0000205-T01-IM3	Lung Adenocarcinoma	L858R	OncoKB: Oncogenic, level_1;CIViC: Predictive: 41, Prognostic: 1;MyCancerGenome: present;CancerHotspot: yes;3DHotspot: yes	MutationAssessor: impact: high, score: 3.65;SIFT: impact: deleterious, score: 0;Polyphen-2: impact: probably_damaging, score: 0.999	Missense_Mutation	SNP	diploid	2247	NA	NA	NA	7	55259515	55259515	T	G	7:g.55259515T>G	ENST00000275493.2:c.2573T>G	0.37		528	897			5	21/28
MSK-IMPACT Clinical Sequencing Cohort (MSKCC, Nat Med 2017)	P-0000280-T01-IM3	Lung Adenocarcinoma	L858R	OncoKB: Oncogenic, level_1;CIViC: Predictive: 41, Prognostic: 1;MyCancerGenome: present;CancerHotspot: yes;3DHotspot: yes	MutationAssessor: impact: high, score: 3.65;SIFT: impact: deleterious, score: 0;Polyphen-2: impact: probably_damaging, score: 0.999	Missense_Mutation	SNP	diploid	2247	NA	NA	NA	7	55259515	55259515	T	G	7:g.55259515T>G	ENST00000275493.2:c.2573T>G	0.38		140	229			2	21/28
MSK-IMPACT Clinical Sequencing Cohort (MSKCC, Nat Med 2017)	P-0000352-T01-IM3	Lung Adenocarcinoma	L858R	OncoKB: Oncogenic, level_1;CIViC: Predictive: 41, Prognostic: 1;MyCancerGenome: present;CancerHotspot: yes;3DHotspot: yes	MutationAssessor: impact: high, score: 3.65;SIFT: impact: deleterious, score: 0;Polyphen-2: impact: probably_damaging, score: 0.999	Missense_Mutation	SNP	diploid	2247	NA	NA	NA	7	55259515	55259515	T	G	7:g.55259515T>G	ENST00000275493.2:c.2573T>G	0.27		199	546			4	21/28
MSK-IMPACT Clinical Sequencing Cohort (MSKCC, Nat Med 2017)	P-0000370-T01-IM3	Lung Adenocarcinoma	L858R	OncoKB: Oncogenic, level_1;CIViC: Predictive: 41, Prognostic: 1;MyCancerGenome: present;CancerHotspot: yes;3DHotspot: yes	MutationAssessor: impact: high, score: 3.65;SIFT: impact: deleterious, score: 0;Polyphen-2: impact: probably_damaging, score: 0.999	Missense_Mutation	SNP	diploid	2247	NA	NA	NA	7	55259515	55259515	T	G	7:g.55259515T>G	ENST00000275493.2:c.2573T>G	0.61		59	38			9	21/28
MSK-IMPACT Clinical Sequencing Cohort (MSKCC, Nat Med 2017)	P-0000390-T01-IM3	Lung Adenocarcinoma	L858R	OncoKB: Oncogenic, level_1;CIViC: Predictive: 41, Prognostic: 1;MyCancerGenome: present;CancerHotspot: yes;3DHotspot: yes	MutationAssessor: impact: high, score: 3.65;SIFT: impact: deleterious, score: 0;Polyphen-2: impact: probably_damaging, score: 0.999	Missense_Mutation	SNP	diploid	2247	NA	NA	NA	7	55259515	55259515	T	G	7:g.55259515T>G	ENST00000275493.2:c.2573T>G	0.51		82	79			3	21/28
MSK-IMPACT Clinical Sequencing Cohort (MSKCC, Nat Med 2017)	P-0000580-T01-IM3	Lung Adenocarcinoma	L858R	OncoKB: Oncogenic, level_1;CIViC: Predictive: 41, Prognostic: 1;MyCancerGenome: present;CancerHotspot: yes;3DHotspot: yes	MutationAssessor: impact: high, score: 3.65;SIFT: impact: deleterious, score: 0;Polyphen-2: impact: probably_damaging, score: 0.999	Missense_Mutation	SNP	diploid	2247	NA	NA	NA	7	55259515	55259515	T	G	7:g.55259515T>G	ENST00000275493.2:c.2573T>G	0.48		608	654			10	21/28
MSK-IMPACT Clinical Sequencing Cohort (MSKCC, Nat Med 2017)	P-0000785-T01-IM3	Lung Adenocarcinoma	L858R	OncoKB: Oncogenic, level_1;CIViC: Predictive: 41, Prognostic: 1;MyCancerGenome: present;CancerHotspot: yes;3DHotspot: yes	MutationAssessor: impact: high, score: 3.65;SIFT: impact: deleterious, score: 0;Polyphen-2: impact: probably_damaging, score: 0.999	Missense_Mutation	SNP	diploid	2247	NA	NA	NA	7	55259515	55259515	T	G	7:g.55259515T>G	ENST00000275493.2:c.2573T>G	0.62		477	296			14	21/28
MSK-IMPACT Clinical Sequencing Cohort (MSKCC, Nat Med 2017)	P-0000894-T01-IM3	Lung Adenocarcinoma	L858R	OncoKB: Oncogenic, level_1;CIViC: Predictive: 41, Prognostic: 1;MyCancerGenome: present;CancerHotspot: yes;3DHotspot: yes	MutationAssessor: impact: high, score: 3.65;SIFT: impact: deleterious, score: 0;Polyphen-2: impact: probably_damaging, score: 0.999	Missense_Mutation	SNP	diploid	2247	NA	NA	NA	7	55259515	55259515	T	G	7:g.55259515T>G	ENST00000275493.2:c.2573T>G	0.42		184	256			5	21/28
MSK-IMPACT Clinical Sequencing Cohort (MSKCC, Nat Med 2017)	P-0000900-T01-IM3	Lung Adenocarcinoma	L858R	OncoKB: Oncogenic, level_1;CIViC: Predictive: 41, Prognostic: 1;MyCancerGenome: present;CancerHotspot: yes;3DHotspot: yes	MutationAssessor: impact: high, score: 3.65;SIFT: impact: deleterious, score: 0;Polyphen-2: impact: probably_damaging, score: 0.999	Missense_Mutation	SNP	amp	2247	NA	NA	NA	7	55259515	55259515	T	G	7:g.55259515T>G	ENST00000275493.2:c.2573T>G	0.94		4979	290			2	21/28
MSK-IMPACT Clinical Sequencing Cohort (MSKCC, Nat Med 2017)	P-0001123-T01-IM3	Lung Adenocarcinoma	L858R	OncoKB: Oncogenic, level_1;CIViC: Predictive: 41, Prognostic: 1;MyCancerGenome: present;CancerHotspot: yes;3DHotspot: yes	MutationAssessor: impact: high, score: 3.65;SIFT: impact: deleterious, score: 0;Polyphen-2: impact: probably_damaging, score: 0.999	Missense_Mutation	SNP	amp	2247	NA	NA	NA	7	55259515	55259515	T	G	7:g.55259515T>G	ENST00000275493.2:c.2573T>G	0.37		302	517			3	21/28
MSK-IMPACT Clinical Sequencing Cohort (MSKCC, Nat Med 2017)	P-0001123-T02-IM5	Lung Adenocarcinoma	L858R	OncoKB: Oncogenic, level_1;CIViC: Predictive: 41, Prognostic: 1;MyCancerGenome: present;CancerHotspot: yes;3DHotspot: yes	MutationAssessor: impact: high, score: 3.65;SIFT: impact: deleterious, score: 0;Polyphen-2: impact: probably_damaging, score: 0.999	Missense_Mutation	SNP	diploid	2247	NA	NA	NA	7	55259515	55259515	T	G	7:g.55259515T>G	ENST00000275493.2:c.2573T>G	0.41		569	812			4	21/28
MSK-IMPACT Clinical Sequencing Cohort (MSKCC, Nat Med 2017)	P-0001131-T01-IM3	Lung Adenocarcinoma	L858R	OncoKB: Oncogenic, level_1;CIViC: Predictive: 41, Prognostic: 1;MyCancerGenome: present;CancerHotspot: yes;3DHotspot: yes	MutationAssessor: impact: high, score: 3.65;SIFT: impact: deleterious, score: 0;Polyphen-2: impact: probably_damaging, score: 0.999	Missense_Mutation	SNP	amp	2247	NA	NA	NA	7	55259515	55259515	T	G	7:g.55259515T>G	ENST00000275493.2:c.2573T>G	0.52		815	758			8	21/28
MSK-IMPACT Clinical Sequencing Cohort (MSKCC, Nat Med 2017)	P-0001296-T01-IM3	Lung Adenocarcinoma	L858R	OncoKB: Oncogenic, level_1;CIViC: Predictive: 41, Prognostic: 1;MyCancerGenome: present;CancerHotspot: yes;3DHotspot: yes	MutationAssessor: impact: high, score: 3.65;SIFT: impact: deleterious, score: 0;Polyphen-2: impact: probably_damaging, score: 0.999	Missense_Mutation	SNP	diploid	2247	NA	NA	NA	7	55259515	55259515	T	G	7:g.55259515T>G	ENST00000275493.2:c.2573T>G	0.45		175	216			3	21/28
MSK-IMPACT Clinical Sequencing Cohort (MSKCC, Nat Med 2017)	P-0001296-T02-IM5	Lung Adenocarcinoma	L858R	OncoKB: Oncogenic, level_1;CIViC: Predictive: 41, Prognostic: 1;MyCancerGenome: present;CancerHotspot: yes;3DHotspot: yes	MutationAssessor: impact: high, score: 3.65;SIFT: impact: deleterious, score: 0;Polyphen-2: impact: probably_damaging, score: 0.999	Missense_Mutation	SNP	diploid	2247	NA	NA	NA	7	55259515	55259515	T	G	7:g.55259515T>G	ENST00000275493.2:c.2573T>G	0.27		250	684			4	21/28
MSK-IMPACT Clinical Sequencing Cohort (MSKCC, Nat Med 2017)	P-0001300-T01-IM3	Lung Adenocarcinoma	L858R	OncoKB: Oncogenic, level_1;CIViC: Predictive: 41, Prognostic: 1;MyCancerGenome: present;CancerHotspot: yes;3DHotspot: yes	MutationAssessor: impact: high, score: 3.65;SIFT: impact: deleterious, score: 0;Polyphen-2: impact: probably_damaging, score: 0.999	Missense_Mutation	SNP	diploid	2247	NA	NA	NA	7	55259515	55259515	T	G	7:g.55259515T>G	ENST00000275493.2:c.2573T>G	0.14		98	592			3	21/28
MSK-IMPACT Clinical Sequencing Cohort (MSKCC, Nat Med 2017)	P-0001300-T02-IM5	Lung Adenocarcinoma	L858R	OncoKB: Oncogenic, level_1;CIViC: Predictive: 41, Prognostic: 1;MyCancerGenome: present;CancerHotspot: yes;3DHotspot: yes	MutationAssessor: impact: high, score: 3.65;SIFT: impact: deleterious, score: 0;Polyphen-2: impact: probably_damaging, score: 0.999	Missense_Mutation	SNP	diploid	2247	NA	NA	NA	7	55259515	55259515	T	G	7:g.55259515T>G	ENST00000275493.2:c.2573T>G	0.17		112	533			6	21/28
MSK-IMPACT Clinical Sequencing Cohort (MSKCC, Nat Med 2017)	P-0001303-T01-IM3	Lung Adenocarcinoma	L858R	OncoKB: Oncogenic, level_1;CIViC: Predictive: 41, Prognostic: 1;MyCancerGenome: present;CancerHotspot: yes;3DHotspot: yes	MutationAssessor: impact: high, score: 3.65;SIFT: impact: deleterious, score: 0;Polyphen-2: impact: probably_damaging, score: 0.999	Missense_Mutation	SNP	diploid	2247	NA	NA	NA	7	55259515	55259515	T	G	7:g.55259515T>G	ENST00000275493.2:c.2573T>G	0.31		378	858			9	21/28
MSK-IMPACT Clinical Sequencing Cohort (MSKCC, Nat Med 2017)	P-0001303-T02-IM3	Lung Adenocarcinoma	L858R	OncoKB: Oncogenic, level_1;CIViC: Predictive: 41, Prognostic: 1;MyCancerGenome: present;CancerHotspot: yes;3DHotspot: yes	MutationAssessor: impact: high, score: 3.65;SIFT: impact: deleterious, score: 0;Polyphen-2: impact: probably_damaging, score: 0.999	Missense_Mutation	SNP	diploid	2247	NA	NA	NA	7	55259515	55259515	T	G	7:g.55259515T>G	ENST00000275493.2:c.2573T>G	0.23		249	857			9	21/28
MSK-IMPACT Clinical Sequencing Cohort (MSKCC, Nat Med 2017)	P-0001303-T03-IM5	Lung Adenocarcinoma	L858R	OncoKB: Oncogenic, level_1;CIViC: Predictive: 41, Prognostic: 1;MyCancerGenome: present;CancerHotspot: yes;3DHotspot: yes	MutationAssessor: impact: high, score: 3.65;SIFT: impact: deleterious, score: 0;Polyphen-2: impact: probably_damaging, score: 0.999	Missense_Mutation	SNP	diploid	2247	NA	NA	NA	7	55259515	55259515	T	G	7:g.55259515T>G	ENST00000275493.2:c.2573T>G	0.31		378	827			7	21/28
MSK-IMPACT Clinical Sequencing Cohort (MSKCC, Nat Med 2017)	P-0001328-T01-IM3	Large Cell Neuroendocrine Carcinoma	L858R	OncoKB: Oncogenic, level_1;CIViC: Predictive: 41, Prognostic: 1;MyCancerGenome: present;CancerHotspot: yes;3DHotspot: yes	MutationAssessor: impact: high, score: 3.65;SIFT: impact: deleterious, score: 0;Polyphen-2: impact: probably_damaging, score: 0.999	Missense_Mutation	SNP	amp	2247	NA	NA	NA	7	55259515	55259515	T	G	7:g.55259515T>G	ENST00000275493.2:c.2573T>G	0.72		993	393			8	21/28
MSK-IMPACT Clinical Sequencing Cohort (MSKCC, Nat Med 2017)	P-0001357-T02-IM5	Lung Adenocarcinoma	L858R	OncoKB: Oncogenic, level_1;CIViC: Predictive: 41, Prognostic: 1;MyCancerGenome: present;CancerHotspot: yes;3DHotspot: yes	MutationAssessor: impact: high, score: 3.65;SIFT: impact: deleterious, score: 0;Polyphen-2: impact: probably_damaging, score: 0.999	Missense_Mutation	SNP	amp	2247	NA	NA	NA	7	55259515	55259515	T	G	7:g.55259515T>G	ENST00000275493.2:c.2573T>G	0.79		2372	618			6	21/28
MSK-IMPACT Clinical Sequencing Cohort (MSKCC, Nat Med 2017)	P-0001442-T02-IM5	Lung Adenocarcinoma	L858R	OncoKB: Oncogenic, level_1;CIViC: Predictive: 41, Prognostic: 1;MyCancerGenome: present;CancerHotspot: yes;3DHotspot: yes	MutationAssessor: impact: high, score: 3.65;SIFT: impact: deleterious, score: 0;Polyphen-2: impact: probably_damaging, score: 0.999	Missense_Mutation	SNP	diploid	2247	NA	NA	NA	7	55259515	55259515	T	G	7:g.55259515T>G	ENST00000275493.2:c.2573T>G	0.09		86	847			5	21/28
MSK-IMPACT Clinical Sequencing Cohort (MSKCC, Nat Med 2017)	P-0001442-T01-IM3	Lung Adenocarcinoma	L858R	OncoKB: Oncogenic, level_1;CIViC: Predictive: 41, Prognostic: 1;MyCancerGenome: present;CancerHotspot: yes;3DHotspot: yes	MutationAssessor: impact: high, score: 3.65;SIFT: impact: deleterious, score: 0;Polyphen-2: impact: probably_damaging, score: 0.999	Missense_Mutation	SNP	diploid	2247	NA	NA	NA	7	55259515	55259515	T	G	7:g.55259515T>G	ENST00000275493.2:c.2573T>G	0.22		93	321			4	21/28
MSK-IMPACT Clinical Sequencing Cohort (MSKCC, Nat Med 2017)	P-0001514-T01-IM3	Lung Squamous Cell Carcinoma	L858R	OncoKB: Oncogenic, level_1;CIViC: Predictive: 41, Prognostic: 1;MyCancerGenome: present;CancerHotspot: yes;3DHotspot: yes	MutationAssessor: impact: high, score: 3.65;SIFT: impact: deleterious, score: 0;Polyphen-2: impact: probably_damaging, score: 0.999	Missense_Mutation	SNP	diploid	2247	NA	NA	NA	7	55259515	55259515	T	G	7:g.55259515T>G	ENST00000275493.2:c.2573T>G	0.07		62	767			1	21/28
MSK-IMPACT Clinical Sequencing Cohort (MSKCC, Nat Med 2017)	P-0001613-T02-IM5	Lung Adenocarcinoma	L858R	OncoKB: Oncogenic, level_1;CIViC: Predictive: 41, Prognostic: 1;MyCancerGenome: present;CancerHotspot: yes;3DHotspot: yes	MutationAssessor: impact: high, score: 3.65;SIFT: impact: deleterious, score: 0;Polyphen-2: impact: probably_damaging, score: 0.999	Missense_Mutation	SNP	amp	2247	NA	NA	NA	7	55259515	55259515	T	G	7:g.55259515T>G	ENST00000275493.2:c.2573T>G	0.76		1173	377			7	21/28
MSK-IMPACT Clinical Sequencing Cohort (MSKCC, Nat Med 2017)	P-0001613-T01-IM3	Lung Adenocarcinoma	L858R	OncoKB: Oncogenic, level_1;CIViC: Predictive: 41, Prognostic: 1;MyCancerGenome: present;CancerHotspot: yes;3DHotspot: yes	MutationAssessor: impact: high, score: 3.65;SIFT: impact: deleterious, score: 0;Polyphen-2: impact: probably_damaging, score: 0.999	Missense_Mutation	SNP		2247	NA	NA	NA	7	55259515	55259515	T	G	7:g.55259515T>G	ENST00000275493.2:c.2573T>G	0.41		326	467			5	21/28
MSK-IMPACT Clinical Sequencing Cohort (MSKCC, Nat Med 2017)	P-0001707-T01-IM3	Lung Adenocarcinoma	L858R	OncoKB: Oncogenic, level_1;CIViC: Predictive: 41, Prognostic: 1;MyCancerGenome: present;CancerHotspot: yes;3DHotspot: yes	MutationAssessor: impact: high, score: 3.65;SIFT: impact: deleterious, score: 0;Polyphen-2: impact: probably_damaging, score: 0.999	Missense_Mutation	SNP		2247	NA	NA	NA	7	55259515	55259515	T	G	7:g.55259515T>G	ENST00000275493.2:c.2573T>G	0.24		253	817			3	21/28
MSK-IMPACT Clinical Sequencing Cohort (MSKCC, Nat Med 2017)	P-0001826-T01-IM3	Lung Adenocarcinoma	L858R	OncoKB: Oncogenic, level_1;CIViC: Predictive: 41, Prognostic: 1;MyCancerGenome: present;CancerHotspot: yes;3DHotspot: yes	MutationAssessor: impact: high, score: 3.65;SIFT: impact: deleterious, score: 0;Polyphen-2: impact: probably_damaging, score: 0.999	Missense_Mutation	SNP	diploid	2247	NA	NA	NA	7	55259515	55259515	T	G	7:g.55259515T>G	ENST00000275493.2:c.2573T>G	0.33		412	830			4	21/28
MSK-IMPACT Clinical Sequencing Cohort (MSKCC, Nat Med 2017)	P-0002085-T02-IM5	Lung Adenocarcinoma	L858R	OncoKB: Oncogenic, level_1;CIViC: Predictive: 41, Prognostic: 1;MyCancerGenome: present;CancerHotspot: yes;3DHotspot: yes	MutationAssessor: impact: high, score: 3.65;SIFT: impact: deleterious, score: 0;Polyphen-2: impact: probably_damaging, score: 0.999	Missense_Mutation	SNP	diploid	2247	NA	NA	NA	7	55259515	55259515	T	G	7:g.55259515T>G	ENST00000275493.2:c.2573T>G	0.28		353	919			10	21/28
MSK-IMPACT Clinical Sequencing Cohort (MSKCC, Nat Med 2017)	P-0002085-T01-IM3	Lung Adenocarcinoma	L858R	OncoKB: Oncogenic, level_1;CIViC: Predictive: 41, Prognostic: 1;MyCancerGenome: present;CancerHotspot: yes;3DHotspot: yes	MutationAssessor: impact: high, score: 3.65;SIFT: impact: deleterious, score: 0;Polyphen-2: impact: probably_damaging, score: 0.999	Missense_Mutation	SNP		2247	NA	NA	NA	7	55259515	55259515	T	G	7:g.55259515T>G	ENST00000275493.2:c.2573T>G	0.19		118	501			7	21/28
MSK-IMPACT Clinical Sequencing Cohort (MSKCC, Nat Med 2017)	P-0002207-T01-IM3	Lung Adenocarcinoma	L858R	OncoKB: Oncogenic, level_1;CIViC: Predictive: 41, Prognostic: 1;MyCancerGenome: present;CancerHotspot: yes;3DHotspot: yes	MutationAssessor: impact: high, score: 3.65;SIFT: impact: deleterious, score: 0;Polyphen-2: impact: probably_damaging, score: 0.999	Missense_Mutation	SNP		2247	NA	NA	NA	7	55259515	55259515	T	G	7:g.55259515T>G	ENST00000275493.2:c.2573T>G	0.54		404	347			7	21/28
MSK-IMPACT Clinical Sequencing Cohort (MSKCC, Nat Med 2017)	P-0002403-T01-IM3	Lung Adenocarcinoma	L858R	OncoKB: Oncogenic, level_1;CIViC: Predictive: 41, Prognostic: 1;MyCancerGenome: present;CancerHotspot: yes;3DHotspot: yes	MutationAssessor: impact: high, score: 3.65;SIFT: impact: deleterious, score: 0;Polyphen-2: impact: probably_damaging, score: 0.999	Missense_Mutation	SNP		2247	NA	NA	NA	7	55259515	55259515	T	G	7:g.55259515T>G	ENST00000275493.2:c.2573T>G	0.24		184	582			8	21/28
MSK-IMPACT Clinical Sequencing Cohort (MSKCC, Nat Med 2017)	P-0002488-T01-IM3	Rectal Adenocarcinoma	L858R	OncoKB: Oncogenic, level_3b;CIViC: Predictive: 41, Prognostic: 1;MyCancerGenome: present;CancerHotspot: yes;3DHotspot: yes	MutationAssessor: impact: high, score: 3.65;SIFT: impact: deleterious, score: 0;Polyphen-2: impact: probably_damaging, score: 0.999	Missense_Mutation	SNP		2247	NA	NA	NA	7	55259515	55259515	T	G	7:g.55259515T>G	ENST00000275493.2:c.2573T>G	0.57		447	339			8	21/28
MSK-IMPACT Clinical Sequencing Cohort (MSKCC, Nat Med 2017)	P-0002523-T01-IM3	Lung Adenocarcinoma	L858R	OncoKB: Oncogenic, level_1;CIViC: Predictive: 41, Prognostic: 1;MyCancerGenome: present;CancerHotspot: yes;3DHotspot: yes	MutationAssessor: impact: high, score: 3.65;SIFT: impact: deleterious, score: 0;Polyphen-2: impact: probably_damaging, score: 0.999	Missense_Mutation	SNP		2247	NA	NA	NA	7	55259515	55259515	T	G	7:g.55259515T>G	ENST00000275493.2:c.2573T>G	0.94		4388	259			10	21/28
MSK-IMPACT Clinical Sequencing Cohort (MSKCC, Nat Med 2017)	P-0002524-T01-IM3	Lung Adenocarcinoma	L858R	OncoKB: Oncogenic, level_1;CIViC: Predictive: 41, Prognostic: 1;MyCancerGenome: present;CancerHotspot: yes;3DHotspot: yes	MutationAssessor: impact: high, score: 3.65;SIFT: impact: deleterious, score: 0;Polyphen-2: impact: probably_damaging, score: 0.999	Missense_Mutation	SNP		2247	NA	NA	NA	7	55259515	55259515	T	G	7:g.55259515T>G	ENST00000275493.2:c.2573T>G	0.59		395	273			5	21/28
MSK-IMPACT Clinical Sequencing Cohort (MSKCC, Nat Med 2017)	P-0002534-T01-IM3	Lung Adenocarcinoma	L858R	OncoKB: Oncogenic, level_1;CIViC: Predictive: 41, Prognostic: 1;MyCancerGenome: present;CancerHotspot: yes;3DHotspot: yes	MutationAssessor: impact: high, score: 3.65;SIFT: impact: deleterious, score: 0;Polyphen-2: impact: probably_damaging, score: 0.999	Missense_Mutation	SNP		2247	NA	NA	NA	7	55259515	55259515	T	G	7:g.55259515T>G	ENST00000275493.2:c.2573T>G	0.69		782	352			2	21/28
MSK-IMPACT Clinical Sequencing Cohort (MSKCC, Nat Med 2017)	P-0002783-T01-IM3	Lung Adenocarcinoma	L858R	OncoKB: Oncogenic, level_1;CIViC: Predictive: 41, Prognostic: 1;MyCancerGenome: present;CancerHotspot: yes;3DHotspot: yes	MutationAssessor: impact: high, score: 3.65;SIFT: impact: deleterious, score: 0;Polyphen-2: impact: probably_damaging, score: 0.999	Missense_Mutation	SNP	amp	2247	NA	NA	NA	7	55259515	55259515	T	G	7:g.55259515T>G	ENST00000275493.2:c.2573T>G	0.81		1640	373			6	21/28
MSK-IMPACT Clinical Sequencing Cohort (MSKCC, Nat Med 2017)	P-0002861-T01-IM3	Lung Adenocarcinoma	L858R	OncoKB: Oncogenic, level_1;CIViC: Predictive: 41, Prognostic: 1;MyCancerGenome: present;CancerHotspot: yes;3DHotspot: yes	MutationAssessor: impact: high, score: 3.65;SIFT: impact: deleterious, score: 0;Polyphen-2: impact: probably_damaging, score: 0.999	Missense_Mutation	SNP		2247	NA	NA	NA	7	55259515	55259515	T	G	7:g.55259515T>G	ENST00000275493.2:c.2573T>G	0.62		1264	785			5	21/28
MSK-IMPACT Clinical Sequencing Cohort (MSKCC, Nat Med 2017)	P-0003030-T01-IM3	Lung Adenocarcinoma	L858R	OncoKB: Oncogenic, level_1;CIViC: Predictive: 41, Prognostic: 1;MyCancerGenome: present;CancerHotspot: yes;3DHotspot: yes	MutationAssessor: impact: high, score: 3.65;SIFT: impact: deleterious, score: 0;Polyphen-2: impact: probably_damaging, score: 0.999	Missense_Mutation	SNP		2247	NA	NA	NA	7	55259515	55259515	T	G	7:g.55259515T>G	ENST00000275493.2:c.2573T>G	0.23		135	453			6	21/28
MSK-IMPACT Clinical Sequencing Cohort (MSKCC, Nat Med 2017)	P-0003096-T01-IM5	Lung Adenocarcinoma	L858R	OncoKB: Oncogenic, level_1;CIViC: Predictive: 41, Prognostic: 1;MyCancerGenome: present;CancerHotspot: yes;3DHotspot: yes	MutationAssessor: impact: high, score: 3.65;SIFT: impact: deleterious, score: 0;Polyphen-2: impact: probably_damaging, score: 0.999	Missense_Mutation	SNP		2247	NA	NA	NA	7	55259515	55259515	T	G	7:g.55259515T>G	ENST00000275493.2:c.2573T>G	0.11		89	736			7	21/28
MSK-IMPACT Clinical Sequencing Cohort (MSKCC, Nat Med 2017)	P-0003116-T01-IM5	Lung Adenocarcinoma	L858R	OncoKB: Oncogenic, level_1;CIViC: Predictive: 41, Prognostic: 1;MyCancerGenome: present;CancerHotspot: yes;3DHotspot: yes	MutationAssessor: impact: high, score: 3.65;SIFT: impact: deleterious, score: 0;Polyphen-2: impact: probably_damaging, score: 0.999	Missense_Mutation	SNP		2247	NA	NA	NA	7	55259515	55259515	T	G	7:g.55259515T>G	ENST00000275493.2:c.2573T>G	0.21		193	711			12	21/28
MSK-IMPACT Clinical Sequencing Cohort (MSKCC, Nat Med 2017)	P-0003116-T02-IM5	Lung Adenocarcinoma	L858R	OncoKB: Oncogenic, level_1;CIViC: Predictive: 41, Prognostic: 1;MyCancerGenome: present;CancerHotspot: yes;3DHotspot: yes	MutationAssessor: impact: high, score: 3.65;SIFT: impact: deleterious, score: 0;Polyphen-2: impact: probably_damaging, score: 0.999	Missense_Mutation	SNP		2247	NA	NA	NA	7	55259515	55259515	T	G	7:g.55259515T>G	ENST00000275493.2:c.2573T>G	0.09		73	705			5	21/28
MSK-IMPACT Clinical Sequencing Cohort (MSKCC, Nat Med 2017)	P-0003213-T01-IM5	Lung Adenocarcinoma	L858R	OncoKB: Oncogenic, level_1;CIViC: Predictive: 41, Prognostic: 1;MyCancerGenome: present;CancerHotspot: yes;3DHotspot: yes	MutationAssessor: impact: high, score: 3.65;SIFT: impact: deleterious, score: 0;Polyphen-2: impact: probably_damaging, score: 0.999	Missense_Mutation	SNP	diploid	2247	NA	NA	NA	7	55259515	55259515	T	G	7:g.55259515T>G	ENST00000275493.2:c.2573T>G	0.29		169	420			10	21/28
MSK-IMPACT Clinical Sequencing Cohort (MSKCC, Nat Med 2017)	P-0003250-T01-IM5	Lung Adenocarcinoma	L858R	OncoKB: Oncogenic, level_1;CIViC: Predictive: 41, Prognostic: 1;MyCancerGenome: present;CancerHotspot: yes;3DHotspot: yes	MutationAssessor: impact: high, score: 3.65;SIFT: impact: deleterious, score: 0;Polyphen-2: impact: probably_damaging, score: 0.999	Missense_Mutation	SNP		2247	NA	NA	NA	7	55259515	55259515	T	G	7:g.55259515T>G	ENST00000275493.2:c.2573T>G	0.4		235	351			4	21/28
MSK-IMPACT Clinical Sequencing Cohort (MSKCC, Nat Med 2017)	P-0003316-T01-IM5	Lung Adenocarcinoma	L858R	OncoKB: Oncogenic, level_1;CIViC: Predictive: 41, Prognostic: 1;MyCancerGenome: present;CancerHotspot: yes;3DHotspot: yes	MutationAssessor: impact: high, score: 3.65;SIFT: impact: deleterious, score: 0;Polyphen-2: impact: probably_damaging, score: 0.999	Missense_Mutation	SNP		2247	NA	NA	NA	7	55259515	55259515	T	G	7:g.55259515T>G	ENST00000275493.2:c.2573T>G	0.31		149	331			5	21/28
MSK-IMPACT Clinical Sequencing Cohort (MSKCC, Nat Med 2017)	P-0003317-T02-IM5	Lung Adenocarcinoma	L858R	OncoKB: Oncogenic, level_1;CIViC: Predictive: 41, Prognostic: 1;MyCancerGenome: present;CancerHotspot: yes;3DHotspot: yes	MutationAssessor: impact: high, score: 3.65;SIFT: impact: deleterious, score: 0;Polyphen-2: impact: probably_damaging, score: 0.999	Missense_Mutation	SNP		2247	NA	NA	NA	7	55259515	55259515	T	G	7:g.55259515T>G	ENST00000275493.2:c.2573T>G	0.76		1929	598			7	21/28
MSK-IMPACT Clinical Sequencing Cohort (MSKCC, Nat Med 2017)	P-0003551-T01-IM5	Lung Adenocarcinoma	L858R	OncoKB: Oncogenic, level_1;CIViC: Predictive: 41, Prognostic: 1;MyCancerGenome: present;CancerHotspot: yes;3DHotspot: yes	MutationAssessor: impact: high, score: 3.65;SIFT: impact: deleterious, score: 0;Polyphen-2: impact: probably_damaging, score: 0.999	Missense_Mutation	SNP		2247	NA	NA	NA	7	55259515	55259515	T	G	7:g.55259515T>G	ENST00000275493.2:c.2573T>G	0.74		824	285			6	21/28
MSK-IMPACT Clinical Sequencing Cohort (MSKCC, Nat Med 2017)	P-0003569-T01-IM5	Lung Adenocarcinoma	L858R	OncoKB: Oncogenic, level_1;CIViC: Predictive: 41, Prognostic: 1;MyCancerGenome: present;CancerHotspot: yes;3DHotspot: yes	MutationAssessor: impact: high, score: 3.65;SIFT: impact: deleterious, score: 0;Polyphen-2: impact: probably_damaging, score: 0.999	Missense_Mutation	SNP		2247	NA	NA	NA	7	55259515	55259515	T	G	7:g.55259515T>G	ENST00000275493.2:c.2573T>G	0.22		96	346			4	21/28
MSK-IMPACT Clinical Sequencing Cohort (MSKCC, Nat Med 2017)	P-0003573-T02-IM5	Lung Adenocarcinoma	L858R	OncoKB: Oncogenic, level_1;CIViC: Predictive: 41, Prognostic: 1;MyCancerGenome: present;CancerHotspot: yes;3DHotspot: yes	MutationAssessor: impact: high, score: 3.65;SIFT: impact: deleterious, score: 0;Polyphen-2: impact: probably_damaging, score: 0.999	Missense_Mutation	SNP		2247	NA	NA	NA	7	55259515	55259515	T	G	7:g.55259515T>G	ENST00000275493.2:c.2573T>G	0.16		71	377			2	21/28
MSK-IMPACT Clinical Sequencing Cohort (MSKCC, Nat Med 2017)	P-0003752-T03-IM5	Lung Adenocarcinoma	L858R	OncoKB: Oncogenic, level_1;CIViC: Predictive: 41, Prognostic: 1;MyCancerGenome: present;CancerHotspot: yes;3DHotspot: yes	MutationAssessor: impact: high, score: 3.65;SIFT: impact: deleterious, score: 0;Polyphen-2: impact: probably_damaging, score: 0.999	Missense_Mutation	SNP		2247	NA	NA	NA	7	55259515	55259515	T	G	7:g.55259515T>G	ENST00000275493.2:c.2573T>G	0.42		366	503			7	21/28
MSK-IMPACT Clinical Sequencing Cohort (MSKCC, Nat Med 2017)	P-0003752-T02-IM5	Lung Adenocarcinoma	L858R	OncoKB: Oncogenic, level_1;CIViC: Predictive: 41, Prognostic: 1;MyCancerGenome: present;CancerHotspot: yes;3DHotspot: yes	MutationAssessor: impact: high, score: 3.65;SIFT: impact: deleterious, score: 0;Polyphen-2: impact: probably_damaging, score: 0.999	Missense_Mutation	SNP		2247	NA	NA	NA	7	55259515	55259515	T	G	7:g.55259515T>G	ENST00000275493.2:c.2573T>G	0.14		16	95			7	21/28
MSK-IMPACT Clinical Sequencing Cohort (MSKCC, Nat Med 2017)	P-0003967-T01-IM5	Lung Adenocarcinoma	L858R	OncoKB: Oncogenic, level_1;CIViC: Predictive: 41, Prognostic: 1;MyCancerGenome: present;CancerHotspot: yes;3DHotspot: yes	MutationAssessor: impact: high, score: 3.65;SIFT: impact: deleterious, score: 0;Polyphen-2: impact: probably_damaging, score: 0.999	Missense_Mutation	SNP		2247	NA	NA	NA	7	55259515	55259515	T	G	7:g.55259515T>G	ENST00000275493.2:c.2573T>G	0.24		99	322			4	21/28
MSK-IMPACT Clinical Sequencing Cohort (MSKCC, Nat Med 2017)	P-0004066-T02-IM5	Lung Adenocarcinoma	L858R	OncoKB: Oncogenic, level_1;CIViC: Predictive: 41, Prognostic: 1;MyCancerGenome: present;CancerHotspot: yes;3DHotspot: yes	MutationAssessor: impact: high, score: 3.65;SIFT: impact: deleterious, score: 0;Polyphen-2: impact: probably_damaging, score: 0.999	Missense_Mutation	SNP		2247	NA	NA	NA	7	55259515	55259515	T	G	7:g.55259515T>G	ENST00000275493.2:c.2573T>G	0.1		87	827			3	21/28
MSK-IMPACT Clinical Sequencing Cohort (MSKCC, Nat Med 2017)	P-0004066-T01-IM5	Lung Adenocarcinoma	L858R	OncoKB: Oncogenic, level_1;CIViC: Predictive: 41, Prognostic: 1;MyCancerGenome: present;CancerHotspot: yes;3DHotspot: yes	MutationAssessor: impact: high, score: 3.65;SIFT: impact: deleterious, score: 0;Polyphen-2: impact: probably_damaging, score: 0.999	Missense_Mutation	SNP		2247	NA	NA	NA	7	55259515	55259515	T	G	7:g.55259515T>G	ENST00000275493.2:c.2573T>G	0.13		72	479			2	21/28
MSK-IMPACT Clinical Sequencing Cohort (MSKCC, Nat Med 2017)	P-0004208-T01-IM5	Lung Adenocarcinoma	L858R	OncoKB: Oncogenic, level_1;CIViC: Predictive: 41, Prognostic: 1;MyCancerGenome: present;CancerHotspot: yes;3DHotspot: yes	MutationAssessor: impact: high, score: 3.65;SIFT: impact: deleterious, score: 0;Polyphen-2: impact: probably_damaging, score: 0.999	Missense_Mutation	SNP		2247	NA	NA	NA	7	55259515	55259515	T	G	7:g.55259515T>G	ENST00000275493.2:c.2573T>G	0.23		176	577			2	21/28
MSK-IMPACT Clinical Sequencing Cohort (MSKCC, Nat Med 2017)	P-0004232-T01-IM5	Lung Adenocarcinoma	L858R	OncoKB: Oncogenic, level_1;CIViC: Predictive: 41, Prognostic: 1;MyCancerGenome: present;CancerHotspot: yes;3DHotspot: yes	MutationAssessor: impact: high, score: 3.65;SIFT: impact: deleterious, score: 0;Polyphen-2: impact: probably_damaging, score: 0.999	Missense_Mutation	SNP		2247	NA	NA	NA	7	55259515	55259515	T	G	7:g.55259515T>G	ENST00000275493.2:c.2573T>G	0.37		304	521			7	21/28
MSK-IMPACT Clinical Sequencing Cohort (MSKCC, Nat Med 2017)	P-0004328-T02-IM5	Lung Adenocarcinoma	L858R	OncoKB: Oncogenic, level_1;CIViC: Predictive: 41, Prognostic: 1;MyCancerGenome: present;CancerHotspot: yes;3DHotspot: yes	MutationAssessor: impact: high, score: 3.65;SIFT: impact: deleterious, score: 0;Polyphen-2: impact: probably_damaging, score: 0.999	Missense_Mutation	SNP		2247	NA	NA	NA	7	55259515	55259515	T	G	7:g.55259515T>G	ENST00000275493.2:c.2573T>G	0.5		940	926			6	21/28
MSK-IMPACT Clinical Sequencing Cohort (MSKCC, Nat Med 2017)	P-0004328-T01-IM5	Lung Adenocarcinoma	L858R	OncoKB: Oncogenic, level_1;CIViC: Predictive: 41, Prognostic: 1;MyCancerGenome: present;CancerHotspot: yes;3DHotspot: yes	MutationAssessor: impact: high, score: 3.65;SIFT: impact: deleterious, score: 0;Polyphen-2: impact: probably_damaging, score: 0.999	Missense_Mutation	SNP		2247	NA	NA	NA	7	55259515	55259515	T	G	7:g.55259515T>G	ENST00000275493.2:c.2573T>G	0.34		216	428			7	21/28
MSK-IMPACT Clinical Sequencing Cohort (MSKCC, Nat Med 2017)	P-0004342-T01-IM5	Lung Adenocarcinoma	L858R	OncoKB: Oncogenic, level_1;CIViC: Predictive: 41, Prognostic: 1;MyCancerGenome: present;CancerHotspot: yes;3DHotspot: yes	MutationAssessor: impact: high, score: 3.65;SIFT: impact: deleterious, score: 0;Polyphen-2: impact: probably_damaging, score: 0.999	Missense_Mutation	SNP		2247	NA	NA	NA	7	55259515	55259515	T	G	7:g.55259515T>G	ENST00000275493.2:c.2573T>G	0.13		44	285			1	21/28
MSK-IMPACT Clinical Sequencing Cohort (MSKCC, Nat Med 2017)	P-0004607-T03-IM5	Lung Adenocarcinoma	L858R	OncoKB: Oncogenic, level_1;CIViC: Predictive: 41, Prognostic: 1;MyCancerGenome: present;CancerHotspot: yes;3DHotspot: yes	MutationAssessor: impact: high, score: 3.65;SIFT: impact: deleterious, score: 0;Polyphen-2: impact: probably_damaging, score: 0.999	Missense_Mutation	SNP		2247	NA	NA	NA	7	55259515	55259515	T	G	7:g.55259515T>G	ENST00000275493.2:c.2573T>G	0.47		491	552			5	21/28
MSK-IMPACT Clinical Sequencing Cohort (MSKCC, Nat Med 2017)	P-0004607-T02-IM5	Lung Adenocarcinoma	L858R	OncoKB: Oncogenic, level_1;CIViC: Predictive: 41, Prognostic: 1;MyCancerGenome: present;CancerHotspot: yes;3DHotspot: yes	MutationAssessor: impact: high, score: 3.65;SIFT: impact: deleterious, score: 0;Polyphen-2: impact: probably_damaging, score: 0.999	Missense_Mutation	SNP		2247	NA	NA	NA	7	55259515	55259515	T	G	7:g.55259515T>G	ENST00000275493.2:c.2573T>G	0.84		1950	381			8	21/28
MSK-IMPACT Clinical Sequencing Cohort (MSKCC, Nat Med 2017)	P-0004678-T01-IM5	Lung Adenocarcinoma	L858R	OncoKB: Oncogenic, level_1;CIViC: Predictive: 41, Prognostic: 1;MyCancerGenome: present;CancerHotspot: yes;3DHotspot: yes	MutationAssessor: impact: high, score: 3.65;SIFT: impact: deleterious, score: 0;Polyphen-2: impact: probably_damaging, score: 0.999	Missense_Mutation	SNP		2247	NA	NA	NA	7	55259515	55259515	T	G	7:g.55259515T>G	ENST00000275493.2:c.2573T>G	0.26		193	542			2	21/28
MSK-IMPACT Clinical Sequencing Cohort (MSKCC, Nat Med 2017)	P-0004691-T01-IM5	Lung Squamous Cell Carcinoma	L858R	OncoKB: Oncogenic, level_1;CIViC: Predictive: 41, Prognostic: 1;MyCancerGenome: present;CancerHotspot: yes;3DHotspot: yes	MutationAssessor: impact: high, score: 3.65;SIFT: impact: deleterious, score: 0;Polyphen-2: impact: probably_damaging, score: 0.999	Missense_Mutation	SNP		2247	NA	NA	NA	7	55259515	55259515	T	G	7:g.55259515T>G	ENST00000275493.2:c.2573T>G	0.15		130	764			1	21/28
MSK-IMPACT Clinical Sequencing Cohort (MSKCC, Nat Med 2017)	P-0004691-T02-IM5	Lung Adenosquamous Carcinoma	L858R	OncoKB: Oncogenic, level_1;CIViC: Predictive: 41, Prognostic: 1;MyCancerGenome: present;CancerHotspot: yes;3DHotspot: yes	MutationAssessor: impact: high, score: 3.65;SIFT: impact: deleterious, score: 0;Polyphen-2: impact: probably_damaging, score: 0.999	Missense_Mutation	SNP		2247	NA	NA	NA	7	55259515	55259515	T	G	7:g.55259515T>G	ENST00000275493.2:c.2573T>G	0.6		900	610			4	21/28
MSK-IMPACT Clinical Sequencing Cohort (MSKCC, Nat Med 2017)	P-0004714-T01-IM5	Lung Adenocarcinoma	L858R	OncoKB: Oncogenic, level_1;CIViC: Predictive: 41, Prognostic: 1;MyCancerGenome: present;CancerHotspot: yes;3DHotspot: yes	MutationAssessor: impact: high, score: 3.65;SIFT: impact: deleterious, score: 0;Polyphen-2: impact: probably_damaging, score: 0.999	Missense_Mutation	SNP		2247	NA	NA	NA	7	55259515	55259515	T	G	7:g.55259515T>G	ENST00000275493.2:c.2573T>G	0.18		186	853			12	21/28
MSK-IMPACT Clinical Sequencing Cohort (MSKCC, Nat Med 2017)	P-0004718-T01-IM5	Lung Adenocarcinoma	L858R	OncoKB: Oncogenic, level_1;CIViC: Predictive: 41, Prognostic: 1;MyCancerGenome: present;CancerHotspot: yes;3DHotspot: yes	MutationAssessor: impact: high, score: 3.65;SIFT: impact: deleterious, score: 0;Polyphen-2: impact: probably_damaging, score: 0.999	Missense_Mutation	SNP		2247	NA	NA	NA	7	55259515	55259515	T	G	7:g.55259515T>G	ENST00000275493.2:c.2573T>G	0.49		371	379			5	21/28
MSK-IMPACT Clinical Sequencing Cohort (MSKCC, Nat Med 2017)	P-0004729-T01-IM5	Lung Adenocarcinoma	L858R	OncoKB: Oncogenic, level_1;CIViC: Predictive: 41, Prognostic: 1;MyCancerGenome: present;CancerHotspot: yes;3DHotspot: yes	MutationAssessor: impact: high, score: 3.65;SIFT: impact: deleterious, score: 0;Polyphen-2: impact: probably_damaging, score: 0.999	Missense_Mutation	SNP		2247	NA	NA	NA	7	55259515	55259515	T	G	7:g.55259515T>G	ENST00000275493.2:c.2573T>G	0.18		143	643			11	21/28
MSK-IMPACT Clinical Sequencing Cohort (MSKCC, Nat Med 2017)	P-0005034-T01-IM5	Lung Adenocarcinoma	L858R	OncoKB: Oncogenic, level_1;CIViC: Predictive: 41, Prognostic: 1;MyCancerGenome: present;CancerHotspot: yes;3DHotspot: yes	MutationAssessor: impact: high, score: 3.65;SIFT: impact: deleterious, score: 0;Polyphen-2: impact: probably_damaging, score: 0.999	Missense_Mutation	SNP		2247	NA	NA	NA	7	55259515	55259515	T	G	7:g.55259515T>G	ENST00000275493.2:c.2573T>G	0.77		2256	655			6	21/28
MSK-IMPACT Clinical Sequencing Cohort (MSKCC, Nat Med 2017)	P-0005114-T01-IM5	Lung Adenocarcinoma	L858R	OncoKB: Oncogenic, level_1;CIViC: Predictive: 41, Prognostic: 1;MyCancerGenome: present;CancerHotspot: yes;3DHotspot: yes	MutationAssessor: impact: high, score: 3.65;SIFT: impact: deleterious, score: 0;Polyphen-2: impact: probably_damaging, score: 0.999	Missense_Mutation	SNP		2247	NA	NA	NA	7	55259515	55259515	T	G	7:g.55259515T>G	ENST00000275493.2:c.2573T>G	0.11		50	388			3	21/28
MSK-IMPACT Clinical Sequencing Cohort (MSKCC, Nat Med 2017)	P-0005148-T01-IM5	Lung Adenocarcinoma	L858R	OncoKB: Oncogenic, level_1;CIViC: Predictive: 41, Prognostic: 1;MyCancerGenome: present;CancerHotspot: yes;3DHotspot: yes	MutationAssessor: impact: high, score: 3.65;SIFT: impact: deleterious, score: 0;Polyphen-2: impact: probably_damaging, score: 0.999	Missense_Mutation	SNP		2247	NA	NA	NA	7	55259515	55259515	T	G	7:g.55259515T>G	ENST00000275493.2:c.2573T>G	0.34		424	810			8	21/28
MSK-IMPACT Clinical Sequencing Cohort (MSKCC, Nat Med 2017)	P-0005264-T01-IM5	Lung Adenocarcinoma	L858R	OncoKB: Oncogenic, level_1;CIViC: Predictive: 41, Prognostic: 1;MyCancerGenome: present;CancerHotspot: yes;3DHotspot: yes	MutationAssessor: impact: high, score: 3.65;SIFT: impact: deleterious, score: 0;Polyphen-2: impact: probably_damaging, score: 0.999	Missense_Mutation	SNP		2247	NA	NA	NA	7	55259515	55259515	T	G	7:g.55259515T>G	ENST00000275493.2:c.2573T>G	0.34		318	610			3	21/28
MSK-IMPACT Clinical Sequencing Cohort (MSKCC, Nat Med 2017)	P-0005337-T01-IM5	Lung Adenocarcinoma	L858R	OncoKB: Oncogenic, level_1;CIViC: Predictive: 41, Prognostic: 1;MyCancerGenome: present;CancerHotspot: yes;3DHotspot: yes	MutationAssessor: impact: high, score: 3.65;SIFT: impact: deleterious, score: 0;Polyphen-2: impact: probably_damaging, score: 0.999	Missense_Mutation	SNP		2247	NA	NA	NA	7	55259515	55259515	T	G	7:g.55259515T>G	ENST00000275493.2:c.2573T>G	0.27		308	814			7	21/28
MSK-IMPACT Clinical Sequencing Cohort (MSKCC, Nat Med 2017)	P-0005464-T01-IM5	Lung Adenocarcinoma	L858R	OncoKB: Oncogenic, level_1;CIViC: Predictive: 41, Prognostic: 1;MyCancerGenome: present;CancerHotspot: yes;3DHotspot: yes	MutationAssessor: impact: high, score: 3.65;SIFT: impact: deleterious, score: 0;Polyphen-2: impact: probably_damaging, score: 0.999	Missense_Mutation	SNP		2247	NA	NA	NA	7	55259515	55259515	T	G	7:g.55259515T>G	ENST00000275493.2:c.2573T>G	0.26		295	838			7	21/28
MSK-IMPACT Clinical Sequencing Cohort (MSKCC, Nat Med 2017)	P-0005580-T01-IM5	Lung Adenocarcinoma	L858R	OncoKB: Oncogenic, level_1;CIViC: Predictive: 41, Prognostic: 1;MyCancerGenome: present;CancerHotspot: yes;3DHotspot: yes	MutationAssessor: impact: high, score: 3.65;SIFT: impact: deleterious, score: 0;Polyphen-2: impact: probably_damaging, score: 0.999	Missense_Mutation	SNP		2247	NA	NA	NA	7	55259515	55259515	T	G	7:g.55259515T>G	ENST00000275493.2:c.2573T>G	0.17		134	633			2	21/28
MSK-IMPACT Clinical Sequencing Cohort (MSKCC, Nat Med 2017)	P-0005845-T01-IM5	Lung Adenocarcinoma	L858R	OncoKB: Oncogenic, level_1;CIViC: Predictive: 41, Prognostic: 1;MyCancerGenome: present;CancerHotspot: yes;3DHotspot: yes	MutationAssessor: impact: high, score: 3.65;SIFT: impact: deleterious, score: 0;Polyphen-2: impact: probably_damaging, score: 0.999	Missense_Mutation	SNP		2247	NA	NA	NA	7	55259515	55259515	T	G	7:g.55259515T>G	ENST00000275493.2:c.2573T>G	0.25		240	739			3	21/28
MSK-IMPACT Clinical Sequencing Cohort (MSKCC, Nat Med 2017)	P-0005845-T02-IM5	Lung Adenocarcinoma	L858R	OncoKB: Oncogenic, level_1;CIViC: Predictive: 41, Prognostic: 1;MyCancerGenome: present;CancerHotspot: yes;3DHotspot: yes	MutationAssessor: impact: high, score: 3.65;SIFT: impact: deleterious, score: 0;Polyphen-2: impact: probably_damaging, score: 0.999	Missense_Mutation	SNP		2247	NA	NA	NA	7	55259515	55259515	T	G	7:g.55259515T>G	ENST00000275493.2:c.2573T>G	0.35		394	729			2	21/28
MSK-IMPACT Clinical Sequencing Cohort (MSKCC, Nat Med 2017)	P-0005895-T01-IM5	Lung Adenocarcinoma	L858R	OncoKB: Oncogenic, level_1;CIViC: Predictive: 41, Prognostic: 1;MyCancerGenome: present;CancerHotspot: yes;3DHotspot: yes	MutationAssessor: impact: high, score: 3.65;SIFT: impact: deleterious, score: 0;Polyphen-2: impact: probably_damaging, score: 0.999	Missense_Mutation	SNP		2247	NA	NA	NA	7	55259515	55259515	T	G	7:g.55259515T>G	ENST00000275493.2:c.2573T>G	0.8		1962	505			6	21/28
MSK-IMPACT Clinical Sequencing Cohort (MSKCC, Nat Med 2017)	P-0005985-T01-IM5	Lung Adenocarcinoma	L858R	OncoKB: Oncogenic, level_1;CIViC: Predictive: 41, Prognostic: 1;MyCancerGenome: present;CancerHotspot: yes;3DHotspot: yes	MutationAssessor: impact: high, score: 3.65;SIFT: impact: deleterious, score: 0;Polyphen-2: impact: probably_damaging, score: 0.999	Missense_Mutation	SNP		2247	NA	NA	NA	7	55259515	55259515	T	G	7:g.55259515T>G	ENST00000275493.2:c.2573T>G	0.53		442	391			8	21/28
MSK-IMPACT Clinical Sequencing Cohort (MSKCC, Nat Med 2017)	P-0006116-T01-IM5	Lung Adenocarcinoma	L858R	OncoKB: Oncogenic, level_1;CIViC: Predictive: 41, Prognostic: 1;MyCancerGenome: present;CancerHotspot: yes;3DHotspot: yes	MutationAssessor: impact: high, score: 3.65;SIFT: impact: deleterious, score: 0;Polyphen-2: impact: probably_damaging, score: 0.999	Missense_Mutation	SNP		2247	NA	NA	NA	7	55259515	55259515	T	G	7:g.55259515T>G	ENST00000275493.2:c.2573T>G	0.08		57	667			3	21/28
MSK-IMPACT Clinical Sequencing Cohort (MSKCC, Nat Med 2017)	P-0006139-T01-IM5	Lung Adenocarcinoma	L858R	OncoKB: Oncogenic, level_1;CIViC: Predictive: 41, Prognostic: 1;MyCancerGenome: present;CancerHotspot: yes;3DHotspot: yes	MutationAssessor: impact: high, score: 3.65;SIFT: impact: deleterious, score: 0;Polyphen-2: impact: probably_damaging, score: 0.999	Missense_Mutation	SNP		2247	NA	NA	NA	7	55259515	55259515	T	G	7:g.55259515T>G	ENST00000275493.2:c.2573T>G	0.22		318	1144			6	21/28
MSK-IMPACT Clinical Sequencing Cohort (MSKCC, Nat Med 2017)	P-0006151-T01-IM5	Lung Adenocarcinoma	L858R	OncoKB: Oncogenic, level_1;CIViC: Predictive: 41, Prognostic: 1;MyCancerGenome: present;CancerHotspot: yes;3DHotspot: yes	MutationAssessor: impact: high, score: 3.65;SIFT: impact: deleterious, score: 0;Polyphen-2: impact: probably_damaging, score: 0.999	Missense_Mutation	SNP		2247	NA	NA	NA	7	55259515	55259515	T	G	7:g.55259515T>G	ENST00000275493.2:c.2573T>G	0.71		2376	966			6	21/28
MSK-IMPACT Clinical Sequencing Cohort (MSKCC, Nat Med 2017)	P-0006210-T01-IM5	Lung Adenocarcinoma	L858R	OncoKB: Oncogenic, level_1;CIViC: Predictive: 41, Prognostic: 1;MyCancerGenome: present;CancerHotspot: yes;3DHotspot: yes	MutationAssessor: impact: high, score: 3.65;SIFT: impact: deleterious, score: 0;Polyphen-2: impact: probably_damaging, score: 0.999	Missense_Mutation	SNP		2247	NA	NA	NA	7	55259515	55259515	T	G	7:g.55259515T>G	ENST00000275493.2:c.2573T>G	0.13		202	1311			4	21/28
MSK-IMPACT Clinical Sequencing Cohort (MSKCC, Nat Med 2017)	P-0006280-T01-IM5	Lung Adenocarcinoma	L858R	OncoKB: Oncogenic, level_1;CIViC: Predictive: 41, Prognostic: 1;MyCancerGenome: present;CancerHotspot: yes;3DHotspot: yes	MutationAssessor: impact: high, score: 3.65;SIFT: impact: deleterious, score: 0;Polyphen-2: impact: probably_damaging, score: 0.999	Missense_Mutation	SNP		2247	NA	NA	NA	7	55259515	55259515	T	G	7:g.55259515T>G	ENST00000275493.2:c.2573T>G	0.34		203	400			9	21/28
MSK-IMPACT Clinical Sequencing Cohort (MSKCC, Nat Med 2017)	P-0006561-T02-IM5	Lung Adenocarcinoma	L858R	OncoKB: Oncogenic, level_1;CIViC: Predictive: 41, Prognostic: 1;MyCancerGenome: present;CancerHotspot: yes;3DHotspot: yes	MutationAssessor: impact: high, score: 3.65;SIFT: impact: deleterious, score: 0;Polyphen-2: impact: probably_damaging, score: 0.999	Missense_Mutation	SNP		2247	NA	NA	NA	7	55259515	55259515	T	G	7:g.55259515T>G	ENST00000275493.2:c.2573T>G	0.19		92	393			7	21/28
MSK-IMPACT Clinical Sequencing Cohort (MSKCC, Nat Med 2017)	P-0006588-T01-IM5	Lung Adenocarcinoma	L858R	OncoKB: Oncogenic, level_1;CIViC: Predictive: 41, Prognostic: 1;MyCancerGenome: present;CancerHotspot: yes;3DHotspot: yes	MutationAssessor: impact: high, score: 3.65;SIFT: impact: deleterious, score: 0;Polyphen-2: impact: probably_damaging, score: 0.999	Missense_Mutation	SNP		2247	NA	NA	NA	7	55259515	55259515	T	G	7:g.55259515T>G	ENST00000275493.2:c.2573T>G	0.11		106	863			1	21/28
MSK-IMPACT Clinical Sequencing Cohort (MSKCC, Nat Med 2017)	P-0006886-T01-IM5	Lung Adenocarcinoma	L858R	OncoKB: Oncogenic, level_1;CIViC: Predictive: 41, Prognostic: 1;MyCancerGenome: present;CancerHotspot: yes;3DHotspot: yes	MutationAssessor: impact: high, score: 3.65;SIFT: impact: deleterious, score: 0;Polyphen-2: impact: probably_damaging, score: 0.999	Missense_Mutation	SNP		2247	NA	NA	NA	7	55259515	55259515	T	G	7:g.55259515T>G	ENST00000275493.2:c.2573T>G	0.68		846	391			6	21/28
MSK-IMPACT Clinical Sequencing Cohort (MSKCC, Nat Med 2017)	P-0007236-T01-IM5	Lung Adenocarcinoma	L858R	OncoKB: Oncogenic, level_1;CIViC: Predictive: 41, Prognostic: 1;MyCancerGenome: present;CancerHotspot: yes;3DHotspot: yes	MutationAssessor: impact: high, score: 3.65;SIFT: impact: deleterious, score: 0;Polyphen-2: impact: probably_damaging, score: 0.999	Missense_Mutation	SNP		2247	NA	NA	NA	7	55259515	55259515	T	G	7:g.55259515T>G	ENST00000275493.2:c.2573T>G	0.36		191	335			18	21/28
MSK-IMPACT Clinical Sequencing Cohort (MSKCC, Nat Med 2017)	P-0007322-T01-IM5	Lung Adenocarcinoma	L858R	OncoKB: Oncogenic, level_1;CIViC: Predictive: 41, Prognostic: 1;MyCancerGenome: present;CancerHotspot: yes;3DHotspot: yes	MutationAssessor: impact: high, score: 3.65;SIFT: impact: deleterious, score: 0;Polyphen-2: impact: probably_damaging, score: 0.999	Missense_Mutation	SNP		2247	NA	NA	NA	7	55259515	55259515	T	G	7:g.55259515T>G	ENST00000275493.2:c.2573T>G	0.04		54	1220			1	21/28
MSK-IMPACT Clinical Sequencing Cohort (MSKCC, Nat Med 2017)	P-0007508-T01-IM5	Lung Adenocarcinoma	L858R	OncoKB: Oncogenic, level_1;CIViC: Predictive: 41, Prognostic: 1;MyCancerGenome: present;CancerHotspot: yes;3DHotspot: yes	MutationAssessor: impact: high, score: 3.65;SIFT: impact: deleterious, score: 0;Polyphen-2: impact: probably_damaging, score: 0.999	Missense_Mutation	SNP		2247	NA	NA	NA	7	55259515	55259515	T	G	7:g.55259515T>G	ENST00000275493.2:c.2573T>G	0.35		494	936			6	21/28
MSK-IMPACT Clinical Sequencing Cohort (MSKCC, Nat Med 2017)	P-0007663-T01-IM5	Lung Adenocarcinoma	L858R	OncoKB: Oncogenic, level_1;CIViC: Predictive: 41, Prognostic: 1;MyCancerGenome: present;CancerHotspot: yes;3DHotspot: yes	MutationAssessor: impact: high, score: 3.65;SIFT: impact: deleterious, score: 0;Polyphen-2: impact: probably_damaging, score: 0.999	Missense_Mutation	SNP		2247	NA	NA	NA	7	55259515	55259515	T	G	7:g.55259515T>G	ENST00000275493.2:c.2573T>G	0.34		524	1031			5	21/28
MSK-IMPACT Clinical Sequencing Cohort (MSKCC, Nat Med 2017)	P-0007754-T01-IM5	Lung Adenocarcinoma	L858R	OncoKB: Oncogenic, level_1;CIViC: Predictive: 41, Prognostic: 1;MyCancerGenome: present;CancerHotspot: yes;3DHotspot: yes	MutationAssessor: impact: high, score: 3.65;SIFT: impact: deleterious, score: 0;Polyphen-2: impact: probably_damaging, score: 0.999	Missense_Mutation	SNP		2247	NA	NA	NA	7	55259515	55259515	T	G	7:g.55259515T>G	ENST00000275493.2:c.2573T>G	0.21		66	252			7	21/28
MSK-IMPACT Clinical Sequencing Cohort (MSKCC, Nat Med 2017)	P-0007779-T01-IM5	Lung Adenocarcinoma	L858R	OncoKB: Oncogenic, level_1;CIViC: Predictive: 41, Prognostic: 1;MyCancerGenome: present;CancerHotspot: yes;3DHotspot: yes	MutationAssessor: impact: high, score: 3.65;SIFT: impact: deleterious, score: 0;Polyphen-2: impact: probably_damaging, score: 0.999	Missense_Mutation	SNP		2247	NA	NA	NA	7	55259515	55259515	T	G	7:g.55259515T>G	ENST00000275493.2:c.2573T>G	0.1		118	1062			9	21/28
MSK-IMPACT Clinical Sequencing Cohort (MSKCC, Nat Med 2017)	P-0007846-T01-IM5	Lung Adenocarcinoma	L858R	OncoKB: Oncogenic, level_1;CIViC: Predictive: 41, Prognostic: 1;MyCancerGenome: present;CancerHotspot: yes;3DHotspot: yes	MutationAssessor: impact: high, score: 3.65;SIFT: impact: deleterious, score: 0;Polyphen-2: impact: probably_damaging, score: 0.999	Missense_Mutation	SNP		2247	NA	NA	NA	7	55259515	55259515	T	G	7:g.55259515T>G	ENST00000275493.2:c.2573T>G	0.09		78	758			2	21/28
MSK-IMPACT Clinical Sequencing Cohort (MSKCC, Nat Med 2017)	P-0007896-T01-IM5	Lung Adenocarcinoma	L858R	OncoKB: Oncogenic, level_1;CIViC: Predictive: 41, Prognostic: 1;MyCancerGenome: present;CancerHotspot: yes;3DHotspot: yes	MutationAssessor: impact: high, score: 3.65;SIFT: impact: deleterious, score: 0;Polyphen-2: impact: probably_damaging, score: 0.999	Missense_Mutation	SNP		2247	NA	NA	NA	7	55259515	55259515	T	G	7:g.55259515T>G	ENST00000275493.2:c.2573T>G	0.63		982	573			4	21/28
MSK-IMPACT Clinical Sequencing Cohort (MSKCC, Nat Med 2017)	P-0008131-T01-IM5	Lung Adenocarcinoma	L858R	OncoKB: Oncogenic, level_1;CIViC: Predictive: 41, Prognostic: 1;MyCancerGenome: present;CancerHotspot: yes;3DHotspot: yes	MutationAssessor: impact: high, score: 3.65;SIFT: impact: deleterious, score: 0;Polyphen-2: impact: probably_damaging, score: 0.999	Missense_Mutation	SNP		2247	NA	NA	NA	7	55259515	55259515	T	G	7:g.55259515T>G	ENST00000275493.2:c.2573T>G	0.33		506	1011			7	21/28
MSK-IMPACT Clinical Sequencing Cohort (MSKCC, Nat Med 2017)	P-0008285-T01-IM5	Lung Adenocarcinoma	L858R	OncoKB: Oncogenic, level_1;CIViC: Predictive: 41, Prognostic: 1;MyCancerGenome: present;CancerHotspot: yes;3DHotspot: yes	MutationAssessor: impact: high, score: 3.65;SIFT: impact: deleterious, score: 0;Polyphen-2: impact: probably_damaging, score: 0.999	Missense_Mutation	SNP		2247	NA	NA	NA	7	55259515	55259515	T	G	7:g.55259515T>G	ENST00000275493.2:c.2573T>G	0.19		171	750			4	21/28
MSK-IMPACT Clinical Sequencing Cohort (MSKCC, Nat Med 2017)	P-0008300-T01-IM5	Lung Adenocarcinoma	L858R	OncoKB: Oncogenic, level_1;CIViC: Predictive: 41, Prognostic: 1;MyCancerGenome: present;CancerHotspot: yes;3DHotspot: yes	MutationAssessor: impact: high, score: 3.65;SIFT: impact: deleterious, score: 0;Polyphen-2: impact: probably_damaging, score: 0.999	Missense_Mutation	SNP		2247	NA	NA	NA	7	55259515	55259515	T	G	7:g.55259515T>G	ENST00000275493.2:c.2573T>G	0.24		240	779			8	21/28
MSK-IMPACT Clinical Sequencing Cohort (MSKCC, Nat Med 2017)	P-0008442-T01-IM5	Lung Adenocarcinoma	L858R	OncoKB: Oncogenic, level_1;CIViC: Predictive: 41, Prognostic: 1;MyCancerGenome: present;CancerHotspot: yes;3DHotspot: yes	MutationAssessor: impact: high, score: 3.65;SIFT: impact: deleterious, score: 0;Polyphen-2: impact: probably_damaging, score: 0.999	Missense_Mutation	SNP		2247	NA	NA	NA	7	55259515	55259515	T	G	7:g.55259515T>G	ENST00000275493.2:c.2573T>G	0.22		99	359			5	21/28
MSK-IMPACT Clinical Sequencing Cohort (MSKCC, Nat Med 2017)	P-0008514-T01-IM5	Lung Squamous Cell Carcinoma	L858R	OncoKB: Oncogenic, level_1;CIViC: Predictive: 41, Prognostic: 1;MyCancerGenome: present;CancerHotspot: yes;3DHotspot: yes	MutationAssessor: impact: high, score: 3.65;SIFT: impact: deleterious, score: 0;Polyphen-2: impact: probably_damaging, score: 0.999	Missense_Mutation	SNP		2247	NA	NA	NA	7	55259515	55259515	T	G	7:g.55259515T>G	ENST00000275493.2:c.2573T>G	0.94		8773	591			4	21/28
MSK-IMPACT Clinical Sequencing Cohort (MSKCC, Nat Med 2017)	P-0008577-T01-IM5	Lung Adenocarcinoma	L858R	OncoKB: Oncogenic, level_1;CIViC: Predictive: 41, Prognostic: 1;MyCancerGenome: present;CancerHotspot: yes;3DHotspot: yes	MutationAssessor: impact: high, score: 3.65;SIFT: impact: deleterious, score: 0;Polyphen-2: impact: probably_damaging, score: 0.999	Missense_Mutation	SNP		2247	NA	NA	NA	7	55259515	55259515	T	G	7:g.55259515T>G	ENST00000275493.2:c.2573T>G	0.76		1718	533			10	21/28
MSK-IMPACT Clinical Sequencing Cohort (MSKCC, Nat Med 2017)	P-0008577-T02-IM5	Lung Adenocarcinoma	L858R	OncoKB: Oncogenic, level_1;CIViC: Predictive: 41, Prognostic: 1;MyCancerGenome: present;CancerHotspot: yes;3DHotspot: yes	MutationAssessor: impact: high, score: 3.65;SIFT: impact: deleterious, score: 0;Polyphen-2: impact: probably_damaging, score: 0.999	Missense_Mutation	SNP		2247	NA	NA	NA	7	55259515	55259515	T	G	7:g.55259515T>G	ENST00000275493.2:c.2573T>G	0.59		1048	721			7	21/28
MSK-IMPACT Clinical Sequencing Cohort (MSKCC, Nat Med 2017)	P-0008601-T01-IM5	Lung Adenocarcinoma	L858R	OncoKB: Oncogenic, level_1;CIViC: Predictive: 41, Prognostic: 1;MyCancerGenome: present;CancerHotspot: yes;3DHotspot: yes	MutationAssessor: impact: high, score: 3.65;SIFT: impact: deleterious, score: 0;Polyphen-2: impact: probably_damaging, score: 0.999	Missense_Mutation	SNP		2247	NA	NA	NA	7	55259515	55259515	T	G	7:g.55259515T>G	ENST00000275493.2:c.2573T>G	0.33		323	657			3	21/28
MSK-IMPACT Clinical Sequencing Cohort (MSKCC, Nat Med 2017)	P-0008664-T01-IM5	Lung Adenocarcinoma	L858R	OncoKB: Oncogenic, level_1;CIViC: Predictive: 41, Prognostic: 1;MyCancerGenome: present;CancerHotspot: yes;3DHotspot: yes	MutationAssessor: impact: high, score: 3.65;SIFT: impact: deleterious, score: 0;Polyphen-2: impact: probably_damaging, score: 0.999	Missense_Mutation	SNP		2247	NA	NA	NA	7	55259515	55259515	T	G	7:g.55259515T>G	ENST00000275493.2:c.2573T>G	0.11		97	818			5	21/28
MSK-IMPACT Clinical Sequencing Cohort (MSKCC, Nat Med 2017)	P-0008705-T01-IM5	Lung Adenocarcinoma	L858R	OncoKB: Oncogenic, level_1;CIViC: Predictive: 41, Prognostic: 1;MyCancerGenome: present;CancerHotspot: yes;3DHotspot: yes	MutationAssessor: impact: high, score: 3.65;SIFT: impact: deleterious, score: 0;Polyphen-2: impact: probably_damaging, score: 0.999	Missense_Mutation	SNP		2247	NA	NA	NA	7	55259515	55259515	T	G	7:g.55259515T>G	ENST00000275493.2:c.2573T>G	0.19		160	689			4	21/28
MSK-IMPACT Clinical Sequencing Cohort (MSKCC, Nat Med 2017)	P-0008744-T01-IM5	Lung Adenocarcinoma	L858R	OncoKB: Oncogenic, level_1;CIViC: Predictive: 41, Prognostic: 1;MyCancerGenome: present;CancerHotspot: yes;3DHotspot: yes	MutationAssessor: impact: high, score: 3.65;SIFT: impact: deleterious, score: 0;Polyphen-2: impact: probably_damaging, score: 0.999	Missense_Mutation	SNP		2247	NA	NA	NA	7	55259515	55259515	T	G	7:g.55259515T>G	ENST00000275493.2:c.2573T>G	0.53		1234	1080			4	21/28
MSK-IMPACT Clinical Sequencing Cohort (MSKCC, Nat Med 2017)	P-0008744-T02-IM5	Lung Adenocarcinoma	L858R	OncoKB: Oncogenic, level_1;CIViC: Predictive: 41, Prognostic: 1;MyCancerGenome: present;CancerHotspot: yes;3DHotspot: yes	MutationAssessor: impact: high, score: 3.65;SIFT: impact: deleterious, score: 0;Polyphen-2: impact: probably_damaging, score: 0.999	Missense_Mutation	SNP		2247	NA	NA	NA	7	55259515	55259515	T	G	7:g.55259515T>G	ENST00000275493.2:c.2573T>G	0.73		2368	862			3	21/28
MSK-IMPACT Clinical Sequencing Cohort (MSKCC, Nat Med 2017)	P-0008917-T01-IM5	Lung Adenocarcinoma	L858R	OncoKB: Oncogenic, level_1;CIViC: Predictive: 41, Prognostic: 1;MyCancerGenome: present;CancerHotspot: yes;3DHotspot: yes	MutationAssessor: impact: high, score: 3.65;SIFT: impact: deleterious, score: 0;Polyphen-2: impact: probably_damaging, score: 0.999	Missense_Mutation	SNP		2247	NA	NA	NA	7	55259515	55259515	T	G	7:g.55259515T>G	ENST00000275493.2:c.2573T>G	0.67		1598	791			8	21/28
MSK-IMPACT Clinical Sequencing Cohort (MSKCC, Nat Med 2017)	P-0009096-T01-IM5	Lung Adenocarcinoma	L858R	OncoKB: Oncogenic, level_1;CIViC: Predictive: 41, Prognostic: 1;MyCancerGenome: present;CancerHotspot: yes;3DHotspot: yes	MutationAssessor: impact: high, score: 3.65;SIFT: impact: deleterious, score: 0;Polyphen-2: impact: probably_damaging, score: 0.999	Missense_Mutation	SNP		2247	NA	NA	NA	7	55259515	55259515	T	G	7:g.55259515T>G	ENST00000275493.2:c.2573T>G	0.16		181	970			2	21/28
MSK-IMPACT Clinical Sequencing Cohort (MSKCC, Nat Med 2017)	P-0009215-T01-IM5	Lung Adenocarcinoma	L858R	OncoKB: Oncogenic, level_1;CIViC: Predictive: 41, Prognostic: 1;MyCancerGenome: present;CancerHotspot: yes;3DHotspot: yes	MutationAssessor: impact: high, score: 3.65;SIFT: impact: deleterious, score: 0;Polyphen-2: impact: probably_damaging, score: 0.999	Missense_Mutation	SNP		2247	NA	NA	NA	7	55259515	55259515	T	G	7:g.55259515T>G	ENST00000275493.2:c.2573T>G	0.06		55	869			1	21/28
MSK-IMPACT Clinical Sequencing Cohort (MSKCC, Nat Med 2017)	P-0009260-T01-IM5	Lung Adenocarcinoma	L858R	OncoKB: Oncogenic, level_1;CIViC: Predictive: 41, Prognostic: 1;MyCancerGenome: present;CancerHotspot: yes;3DHotspot: yes	MutationAssessor: impact: high, score: 3.65;SIFT: impact: deleterious, score: 0;Polyphen-2: impact: probably_damaging, score: 0.999	Missense_Mutation	SNP		2247	NA	NA	NA	7	55259515	55259515	T	G	7:g.55259515T>G	ENST00000275493.2:c.2573T>G	0.23		259	851			2	21/28
MSK-IMPACT Clinical Sequencing Cohort (MSKCC, Nat Med 2017)	P-0009357-T01-IM5	Lung Adenocarcinoma	L858R	OncoKB: Oncogenic, level_1;CIViC: Predictive: 41, Prognostic: 1;MyCancerGenome: present;CancerHotspot: yes;3DHotspot: yes	MutationAssessor: impact: high, score: 3.65;SIFT: impact: deleterious, score: 0;Polyphen-2: impact: probably_damaging, score: 0.999	Missense_Mutation	SNP		2247	NA	NA	NA	7	55259515	55259515	T	G	7:g.55259515T>G	ENST00000275493.2:c.2573T>G	0.22		267	933			5	21/28
MSK-IMPACT Clinical Sequencing Cohort (MSKCC, Nat Med 2017)	P-0009623-T01-IM5	Lung Adenocarcinoma	L858R	OncoKB: Oncogenic, level_1;CIViC: Predictive: 41, Prognostic: 1;MyCancerGenome: present;CancerHotspot: yes;3DHotspot: yes	MutationAssessor: impact: high, score: 3.65;SIFT: impact: deleterious, score: 0;Polyphen-2: impact: probably_damaging, score: 0.999	Missense_Mutation	SNP		2247	NA	NA	NA	7	55259515	55259515	T	G	7:g.55259515T>G	ENST00000275493.2:c.2573T>G	0.8		3435	837			5	21/28
MSK-IMPACT Clinical Sequencing Cohort (MSKCC, Nat Med 2017)	P-0009661-T01-IM5	Lung Adenocarcinoma	L858R	OncoKB: Oncogenic, level_1;CIViC: Predictive: 41, Prognostic: 1;MyCancerGenome: present;CancerHotspot: yes;3DHotspot: yes	MutationAssessor: impact: high, score: 3.65;SIFT: impact: deleterious, score: 0;Polyphen-2: impact: probably_damaging, score: 0.999	Missense_Mutation	SNP		2247	NA	NA	NA	7	55259515	55259515	T	G	7:g.55259515T>G	ENST00000275493.2:c.2573T>G	0.23		272	914			5	21/28
MSK-IMPACT Clinical Sequencing Cohort (MSKCC, Nat Med 2017)	P-0009864-T01-IM5	Lung Adenocarcinoma	L858R	OncoKB: Oncogenic, level_1;CIViC: Predictive: 41, Prognostic: 1;MyCancerGenome: present;CancerHotspot: yes;3DHotspot: yes	MutationAssessor: impact: high, score: 3.65;SIFT: impact: deleterious, score: 0;Polyphen-2: impact: probably_damaging, score: 0.999	Missense_Mutation	SNP		2247	NA	NA	NA	7	55259515	55259515	T	G	7:g.55259515T>G	ENST00000275493.2:c.2573T>G	0.95		5039	271			4	21/28
MSK-IMPACT Clinical Sequencing Cohort (MSKCC, Nat Med 2017)	P-0009957-T01-IM5	Lung Adenocarcinoma	L858R	OncoKB: Oncogenic, level_1;CIViC: Predictive: 41, Prognostic: 1;MyCancerGenome: present;CancerHotspot: yes;3DHotspot: yes	MutationAssessor: impact: high, score: 3.65;SIFT: impact: deleterious, score: 0;Polyphen-2: impact: probably_damaging, score: 0.999	Missense_Mutation	SNP		2247	NA	NA	NA	7	55259515	55259515	T	G	7:g.55259515T>G	ENST00000275493.2:c.2573T>G	0.19		150	627			4	21/28
MSK-IMPACT Clinical Sequencing Cohort (MSKCC, Nat Med 2017)	P-0010131-T01-IM5	Lung Adenocarcinoma	L858R	OncoKB: Oncogenic, level_1;CIViC: Predictive: 41, Prognostic: 1;MyCancerGenome: present;CancerHotspot: yes;3DHotspot: yes	MutationAssessor: impact: high, score: 3.65;SIFT: impact: deleterious, score: 0;Polyphen-2: impact: probably_damaging, score: 0.999	Missense_Mutation	SNP		2247	NA	NA	NA	7	55259515	55259515	T	G	7:g.55259515T>G	ENST00000275493.2:c.2573T>G	0.1		97	913			2	21/28
MSK-IMPACT Clinical Sequencing Cohort (MSKCC, Nat Med 2017)	P-0010247-T01-IM5	Lung Adenocarcinoma	L858R	OncoKB: Oncogenic, level_1;CIViC: Predictive: 41, Prognostic: 1;MyCancerGenome: present;CancerHotspot: yes;3DHotspot: yes	MutationAssessor: impact: high, score: 3.65;SIFT: impact: deleterious, score: 0;Polyphen-2: impact: probably_damaging, score: 0.999	Missense_Mutation	SNP		2247	NA	NA	NA	7	55259515	55259515	T	G	7:g.55259515T>G	ENST00000275493.2:c.2573T>G	0.13		133	919			2	21/28
MSK-IMPACT Clinical Sequencing Cohort (MSKCC, Nat Med 2017)	P-0010267-T01-IM5	Lung Adenocarcinoma	L858R	OncoKB: Oncogenic, level_1;CIViC: Predictive: 41, Prognostic: 1;MyCancerGenome: present;CancerHotspot: yes;3DHotspot: yes	MutationAssessor: impact: high, score: 3.65;SIFT: impact: deleterious, score: 0;Polyphen-2: impact: probably_damaging, score: 0.999	Missense_Mutation	SNP		2247	NA	NA	NA	7	55259515	55259515	T	G	7:g.55259515T>G	ENST00000275493.2:c.2573T>G	0.19		242	1061			7	21/28
MSK-IMPACT Clinical Sequencing Cohort (MSKCC, Nat Med 2017)	P-0010337-T01-IM5	Lung Adenocarcinoma	L858R	OncoKB: Oncogenic, level_1;CIViC: Predictive: 41, Prognostic: 1;MyCancerGenome: present;CancerHotspot: yes;3DHotspot: yes	MutationAssessor: impact: high, score: 3.65;SIFT: impact: deleterious, score: 0;Polyphen-2: impact: probably_damaging, score: 0.999	Missense_Mutation	SNP		2247	NA	NA	NA	7	55259515	55259515	T	G	7:g.55259515T>G	ENST00000275493.2:c.2573T>G	0.42		451	624			18	21/28
MSK-IMPACT Clinical Sequencing Cohort (MSKCC, Nat Med 2017)	P-0010345-T02-IM5	Lung Adenocarcinoma	L858R	OncoKB: Oncogenic, level_1;CIViC: Predictive: 41, Prognostic: 1;MyCancerGenome: present;CancerHotspot: yes;3DHotspot: yes	MutationAssessor: impact: high, score: 3.65;SIFT: impact: deleterious, score: 0;Polyphen-2: impact: probably_damaging, score: 0.999	Missense_Mutation	SNP		2247	NA	NA	NA	7	55259515	55259515	T	G	7:g.55259515T>G	ENST00000275493.2:c.2573T>G	0.05		41	766			2	21/28
MSK-IMPACT Clinical Sequencing Cohort (MSKCC, Nat Med 2017)	P-0010554-T01-IM5	Lung Adenocarcinoma	L858R	OncoKB: Oncogenic, level_1;CIViC: Predictive: 41, Prognostic: 1;MyCancerGenome: present;CancerHotspot: yes;3DHotspot: yes	MutationAssessor: impact: high, score: 3.65;SIFT: impact: deleterious, score: 0;Polyphen-2: impact: probably_damaging, score: 0.999	Missense_Mutation	SNP		2247	NA	NA	NA	7	55259515	55259515	T	G	7:g.55259515T>G	ENST00000275493.2:c.2573T>G	0.33		319	650			3	21/28
MSK-IMPACT Clinical Sequencing Cohort (MSKCC, Nat Med 2017)	P-0010793-T01-IM5	Lung Adenocarcinoma	L858R	OncoKB: Oncogenic, level_1;CIViC: Predictive: 41, Prognostic: 1;MyCancerGenome: present;CancerHotspot: yes;3DHotspot: yes	MutationAssessor: impact: high, score: 3.65;SIFT: impact: deleterious, score: 0;Polyphen-2: impact: probably_damaging, score: 0.999	Missense_Mutation	SNP		2247	NA	NA	NA	7	55259515	55259515	T	G	7:g.55259515T>G	ENST00000275493.2:c.2573T>G	0.51		874	855			6	21/28
MSK-IMPACT Clinical Sequencing Cohort (MSKCC, Nat Med 2017)	P-0010801-T01-IM5	Lung Adenocarcinoma	L858R	OncoKB: Oncogenic, level_1;CIViC: Predictive: 41, Prognostic: 1;MyCancerGenome: present;CancerHotspot: yes;3DHotspot: yes	MutationAssessor: impact: high, score: 3.65;SIFT: impact: deleterious, score: 0;Polyphen-2: impact: probably_damaging, score: 0.999	Missense_Mutation	SNP		2247	NA	NA	NA	7	55259515	55259515	T	G	7:g.55259515T>G	ENST00000275493.2:c.2573T>G	0.1		81	738			3	21/28
MSK-IMPACT Clinical Sequencing Cohort (MSKCC, Nat Med 2017)	P-0010836-T01-IM5	Lung Adenocarcinoma	L858R	OncoKB: Oncogenic, level_1;CIViC: Predictive: 41, Prognostic: 1;MyCancerGenome: present;CancerHotspot: yes;3DHotspot: yes	MutationAssessor: impact: high, score: 3.65;SIFT: impact: deleterious, score: 0;Polyphen-2: impact: probably_damaging, score: 0.999	Missense_Mutation	SNP		2247	NA	NA	NA	7	55259515	55259515	T	G	7:g.55259515T>G	ENST00000275493.2:c.2573T>G	0.04		39	893			1	21/28
MSK-IMPACT Clinical Sequencing Cohort (MSKCC, Nat Med 2017)	P-0011038-T01-IM5	Lung Adenocarcinoma	L858R	OncoKB: Oncogenic, level_1;CIViC: Predictive: 41, Prognostic: 1;MyCancerGenome: present;CancerHotspot: yes;3DHotspot: yes	MutationAssessor: impact: high, score: 3.65;SIFT: impact: deleterious, score: 0;Polyphen-2: impact: probably_damaging, score: 0.999	Missense_Mutation	SNP		2247	NA	NA	NA	7	55259515	55259515	T	G	7:g.55259515T>G	ENST00000275493.2:c.2573T>G	0.65		963	517			3	21/28
MSK-IMPACT Clinical Sequencing Cohort (MSKCC, Nat Med 2017)	P-0011308-T01-IM5	Lung Adenocarcinoma	L858R	OncoKB: Oncogenic, level_1;CIViC: Predictive: 41, Prognostic: 1;MyCancerGenome: present;CancerHotspot: yes;3DHotspot: yes	MutationAssessor: impact: high, score: 3.65;SIFT: impact: deleterious, score: 0;Polyphen-2: impact: probably_damaging, score: 0.999	Missense_Mutation	SNP		2247	NA	NA	NA	7	55259515	55259515	T	G	7:g.55259515T>G	ENST00000275493.2:c.2573T>G	0.59		1523	1056			4	21/28
MSK-IMPACT Clinical Sequencing Cohort (MSKCC, Nat Med 2017)	P-0011389-T01-IM5	Lung Adenocarcinoma	L858R	OncoKB: Oncogenic, level_1;CIViC: Predictive: 41, Prognostic: 1;MyCancerGenome: present;CancerHotspot: yes;3DHotspot: yes	MutationAssessor: impact: high, score: 3.65;SIFT: impact: deleterious, score: 0;Polyphen-2: impact: probably_damaging, score: 0.999	Missense_Mutation	SNP		2247	NA	NA	NA	7	55259515	55259515	T	G	7:g.55259515T>G	ENST00000275493.2:c.2573T>G	0.1		72	634			5	21/28
MSK-IMPACT Clinical Sequencing Cohort (MSKCC, Nat Med 2017)	P-0011541-T01-IM5	Lung Adenocarcinoma	L858R	OncoKB: Oncogenic, level_1;CIViC: Predictive: 41, Prognostic: 1;MyCancerGenome: present;CancerHotspot: yes;3DHotspot: yes	MutationAssessor: impact: high, score: 3.65;SIFT: impact: deleterious, score: 0;Polyphen-2: impact: probably_damaging, score: 0.999	Missense_Mutation	SNP		2247	NA	NA	NA	7	55259515	55259515	T	G	7:g.55259515T>G	ENST00000275493.2:c.2573T>G	0.25		122	358			4	21/28
MSK-IMPACT Clinical Sequencing Cohort (MSKCC, Nat Med 2017)	P-0012076-T01-IM5	Lung Adenocarcinoma	L858R	OncoKB: Oncogenic, level_1;CIViC: Predictive: 41, Prognostic: 1;MyCancerGenome: present;CancerHotspot: yes;3DHotspot: yes	MutationAssessor: impact: high, score: 3.65;SIFT: impact: deleterious, score: 0;Polyphen-2: impact: probably_damaging, score: 0.999	Missense_Mutation	SNP		2247	NA	NA	NA	7	55259515	55259515	T	G	7:g.55259515T>G	ENST00000275493.2:c.2573T>G	0.43		983	1315			5	21/28
MSK-IMPACT Clinical Sequencing Cohort (MSKCC, Nat Med 2017)	P-0012079-T01-IM5	Lung Adenocarcinoma	L858R	OncoKB: Oncogenic, level_1;CIViC: Predictive: 41, Prognostic: 1;MyCancerGenome: present;CancerHotspot: yes;3DHotspot: yes	MutationAssessor: impact: high, score: 3.65;SIFT: impact: deleterious, score: 0;Polyphen-2: impact: probably_damaging, score: 0.999	Missense_Mutation	SNP		2247	NA	NA	NA	7	55259515	55259515	T	G	7:g.55259515T>G	ENST00000275493.2:c.2573T>G	0.13		94	647			6	21/28
MSK-IMPACT Clinical Sequencing Cohort (MSKCC, Nat Med 2017)	P-0012083-T01-IM5	Lung Adenocarcinoma	L858R	OncoKB: Oncogenic, level_1;CIViC: Predictive: 41, Prognostic: 1;MyCancerGenome: present;CancerHotspot: yes;3DHotspot: yes	MutationAssessor: impact: high, score: 3.65;SIFT: impact: deleterious, score: 0;Polyphen-2: impact: probably_damaging, score: 0.999	Missense_Mutation	SNP		2247	NA	NA	NA	7	55259515	55259515	T	G	7:g.55259515T>G	ENST00000275493.2:c.2573T>G	0.4		163	242			3	21/28
MSK-IMPACT Clinical Sequencing Cohort (MSKCC, Nat Med 2017)	P-0000165-T01-IM3	Lung Adenocarcinoma	L861Q	OncoKB: Oncogenic, level_1;CIViC: Predictive: 5;MyCancerGenome: present;CancerHotspot: yes;3DHotspot: yes	MutationAssessor: impact: neutral, score: 0.62;SIFT: impact: deleterious, score: 0;Polyphen-2: impact: probably_damaging, score: 0.983	Missense_Mutation	SNP		92	NA	NA	NA	7	55259524	55259524	T	A	7:g.55259524T>A	ENST00000275493.2:c.2582T>A	0.39		318	489			5	21/28
MSK-IMPACT Clinical Sequencing Cohort (MSKCC, Nat Med 2017)	P-0000583-T01-IM3	Lung Adenocarcinoma	L861Q	OncoKB: Oncogenic, level_1;CIViC: Predictive: 5;MyCancerGenome: present;CancerHotspot: yes;3DHotspot: yes	MutationAssessor: impact: neutral, score: 0.62;SIFT: impact: deleterious, score: 0;Polyphen-2: impact: probably_damaging, score: 0.983	Missense_Mutation	SNP	diploid	92	NA	NA	NA	7	55259524	55259524	T	A	7:g.55259524T>A	ENST00000275493.2:c.2582T>A	0.48		765	824			10	21/28
MSK-IMPACT Clinical Sequencing Cohort (MSKCC, Nat Med 2017)	P-0000788-T01-IM3	Colon Adenocarcinoma	L861Q	OncoKB: Oncogenic, level_3b;CIViC: Predictive: 5;MyCancerGenome: present;CancerHotspot: yes;3DHotspot: yes	MutationAssessor: impact: neutral, score: 0.62;SIFT: impact: deleterious, score: 0;Polyphen-2: impact: probably_damaging, score: 0.983	Missense_Mutation	SNP		92	NA	NA	NA	7	55259524	55259524	T	A	7:g.55259524T>A	ENST00000275493.2:c.2582T>A	0.31		143	314			15	21/28
MSK-IMPACT Clinical Sequencing Cohort (MSKCC, Nat Med 2017)	P-0002446-T01-IM3	Lung Adenocarcinoma	L861Q	OncoKB: Oncogenic, level_1;CIViC: Predictive: 5;MyCancerGenome: present;CancerHotspot: yes;3DHotspot: yes	MutationAssessor: impact: neutral, score: 0.62;SIFT: impact: deleterious, score: 0;Polyphen-2: impact: probably_damaging, score: 0.983	Missense_Mutation	SNP		92	NA	NA	NA	7	55259524	55259524	T	A	7:g.55259524T>A	ENST00000275493.2:c.2582T>A	0.5		321	318			7	21/28
MSK-IMPACT Clinical Sequencing Cohort (MSKCC, Nat Med 2017)	P-0005393-T01-IM5	Lung Adenocarcinoma	L861Q	OncoKB: Oncogenic, level_1;CIViC: Predictive: 5;MyCancerGenome: present;CancerHotspot: yes;3DHotspot: yes	MutationAssessor: impact: neutral, score: 0.62;SIFT: impact: deleterious, score: 0;Polyphen-2: impact: probably_damaging, score: 0.983	Missense_Mutation	SNP		92	NA	NA	NA	7	55259524	55259524	T	A	7:g.55259524T>A	ENST00000275493.2:c.2582T>A	0.27		436	1162			8	21/28
MSK-IMPACT Clinical Sequencing Cohort (MSKCC, Nat Med 2017)	P-0005435-T01-IM5	Lung Adenocarcinoma	L861Q	OncoKB: Oncogenic, level_1;CIViC: Predictive: 5;MyCancerGenome: present;CancerHotspot: yes;3DHotspot: yes	MutationAssessor: impact: neutral, score: 0.62;SIFT: impact: deleterious, score: 0;Polyphen-2: impact: probably_damaging, score: 0.983	Missense_Mutation	SNP		92	NA	NA	NA	7	55259524	55259524	T	A	7:g.55259524T>A	ENST00000275493.2:c.2582T>A	0.08		99	1066			2	21/28
MSK-IMPACT Clinical Sequencing Cohort (MSKCC, Nat Med 2017)	P-0006915-T01-IM5	Lung Adenocarcinoma	L861Q	OncoKB: Oncogenic, level_1;CIViC: Predictive: 5;MyCancerGenome: present;CancerHotspot: yes;3DHotspot: yes	MutationAssessor: impact: neutral, score: 0.62;SIFT: impact: deleterious, score: 0;Polyphen-2: impact: probably_damaging, score: 0.983	Missense_Mutation	SNP		92	NA	NA	NA	7	55259524	55259524	T	A	7:g.55259524T>A	ENST00000275493.2:c.2582T>A	0.3		290	680			6	21/28
MSK-IMPACT Clinical Sequencing Cohort (MSKCC, Nat Med 2017)	P-0007580-T01-IM5	Lung Adenocarcinoma	L861Q	OncoKB: Oncogenic, level_1;CIViC: Predictive: 5;MyCancerGenome: present;CancerHotspot: yes;3DHotspot: yes	MutationAssessor: impact: neutral, score: 0.62;SIFT: impact: deleterious, score: 0;Polyphen-2: impact: probably_damaging, score: 0.983	Missense_Mutation	SNP		92	NA	NA	NA	7	55259524	55259524	T	A	7:g.55259524T>A	ENST00000275493.2:c.2582T>A	0.52		121	110			3	21/28
MSK-IMPACT Clinical Sequencing Cohort (MSKCC, Nat Med 2017)	P-0007582-T01-IM5	Lung Adenocarcinoma	L861Q	OncoKB: Oncogenic, level_1;CIViC: Predictive: 5;MyCancerGenome: present;CancerHotspot: yes;3DHotspot: yes	MutationAssessor: impact: neutral, score: 0.62;SIFT: impact: deleterious, score: 0;Polyphen-2: impact: probably_damaging, score: 0.983	Missense_Mutation	SNP		92	NA	NA	NA	7	55259524	55259524	T	A	7:g.55259524T>A	ENST00000275493.2:c.2582T>A	0.94		7212	486			5	21/28
MSK-IMPACT Clinical Sequencing Cohort (MSKCC, Nat Med 2017)	P-0007901-T01-IM5	Lung Adenocarcinoma	L861Q	OncoKB: Oncogenic, level_1;CIViC: Predictive: 5;MyCancerGenome: present;CancerHotspot: yes;3DHotspot: yes	MutationAssessor: impact: neutral, score: 0.62;SIFT: impact: deleterious, score: 0;Polyphen-2: impact: probably_damaging, score: 0.983	Missense_Mutation	SNP		92	NA	NA	NA	7	55259524	55259524	T	A	7:g.55259524T>A	ENST00000275493.2:c.2582T>A	0.19		174	721			4	21/28
MSK-IMPACT Clinical Sequencing Cohort (MSKCC, Nat Med 2017)	P-0008757-T01-IM5	Lung Adenocarcinoma	L861Q	OncoKB: Oncogenic, level_1;CIViC: Predictive: 5;MyCancerGenome: present;CancerHotspot: yes;3DHotspot: yes	MutationAssessor: impact: neutral, score: 0.62;SIFT: impact: deleterious, score: 0;Polyphen-2: impact: probably_damaging, score: 0.983	Missense_Mutation	SNP		92	NA	NA	NA	7	55259524	55259524	T	A	7:g.55259524T>A	ENST00000275493.2:c.2582T>A	0.26		289	819			4	21/28
MSK-IMPACT Clinical Sequencing Cohort (MSKCC, Nat Med 2017)	P-0009948-T01-IM5	Lung Adenocarcinoma	L861Q	OncoKB: Oncogenic, level_1;CIViC: Predictive: 5;MyCancerGenome: present;CancerHotspot: yes;3DHotspot: yes	MutationAssessor: impact: neutral, score: 0.62;SIFT: impact: deleterious, score: 0;Polyphen-2: impact: probably_damaging, score: 0.983	Missense_Mutation	SNP		92	NA	NA	NA	7	55259524	55259524	T	A	7:g.55259524T>A	ENST00000275493.2:c.2582T>A	0.13		145	945			5	21/28
MSK-IMPACT Clinical Sequencing Cohort (MSKCC, Nat Med 2017)	P-0009948-T02-IM5	Lung Adenocarcinoma	L861Q	OncoKB: Oncogenic, level_1;CIViC: Predictive: 5;MyCancerGenome: present;CancerHotspot: yes;3DHotspot: yes	MutationAssessor: impact: neutral, score: 0.62;SIFT: impact: deleterious, score: 0;Polyphen-2: impact: probably_damaging, score: 0.983	Missense_Mutation	SNP		92	NA	NA	NA	7	55259524	55259524	T	A	7:g.55259524T>A	ENST00000275493.2:c.2582T>A	0.26		127	361			7	21/28
MSK-IMPACT Clinical Sequencing Cohort (MSKCC, Nat Med 2017)	P-0010053-T01-IM5	Lung Adenocarcinoma	L861Q	OncoKB: Oncogenic, level_1;CIViC: Predictive: 5;MyCancerGenome: present;CancerHotspot: yes;3DHotspot: yes	MutationAssessor: impact: neutral, score: 0.62;SIFT: impact: deleterious, score: 0;Polyphen-2: impact: probably_damaging, score: 0.983	Missense_Mutation	SNP		92	NA	NA	NA	7	55259524	55259524	T	A	7:g.55259524T>A	ENST00000275493.2:c.2582T>A	0.81		2992	700			2	21/28
MSK-IMPACT Clinical Sequencing Cohort (MSKCC, Nat Med 2017)	P-0010180-T01-IM5	Colon Adenocarcinoma	L861Q	OncoKB: Oncogenic, level_3b;CIViC: Predictive: 5;MyCancerGenome: present;CancerHotspot: yes;3DHotspot: yes	MutationAssessor: impact: neutral, score: 0.62;SIFT: impact: deleterious, score: 0;Polyphen-2: impact: probably_damaging, score: 0.983	Missense_Mutation	SNP		92	NA	NA	NA	7	55259524	55259524	T	A	7:g.55259524T>A	ENST00000275493.2:c.2582T>A	0.1		189	1753			3	21/28
MSK-IMPACT Clinical Sequencing Cohort (MSKCC, Nat Med 2017)	P-0000352-T01-IM3	Lung Adenocarcinoma	L833V	OncoKB: Oncogenic, level NA;CIViC: NA;MyCancerGenome: not present;CancerHotspot: yes;3DHotspot: yes	MutationAssessor: impact: neutral, score: -0.28;SIFT: impact: deleterious, score: 0;Polyphen-2: impact: possibly_damaging, score: 0.782	Missense_Mutation	SNP	diploid	25	NA	NA	NA	7	55259439	55259439	T	G	7:g.55259439T>G	ENST00000275493.2:c.2497T>G	0.24		170	535			4	21/28
MSK-IMPACT Clinical Sequencing Cohort (MSKCC, Nat Med 2017)	P-0000630-T01-IM3	Lung Adenocarcinoma	G719S	OncoKB: Oncogenic, level_1;CIViC: Predictive: 8;MyCancerGenome: present;CancerHotspot: yes;3DHotspot: no	MutationAssessor: impact: medium, score: 3.245;SIFT: impact: deleterious, score: 0;Polyphen-2: impact: probably_damaging, score: 0.999	Missense_Mutation	SNP		125	NA	NA	NA	7	55241707	55241707	G	A	7:g.55241707G>A	ENST00000275493.2:c.2155G>A	0.17		100	505			5	18/28
MSK-IMPACT Clinical Sequencing Cohort (MSKCC, Nat Med 2017)	P-0002489-T01-IM3	Lung Adenocarcinoma	G719S	OncoKB: Oncogenic, level_1;CIViC: Predictive: 8;MyCancerGenome: present;CancerHotspot: yes;3DHotspot: no	MutationAssessor: impact: medium, score: 3.245;SIFT: impact: deleterious, score: 0;Polyphen-2: impact: probably_damaging, score: 0.999	Missense_Mutation	SNP		125	NA	NA	NA	7	55241707	55241707	G	A	7:g.55241707G>A	ENST00000275493.2:c.2155G>A	0.57		344	256			7	18/28
MSK-IMPACT Clinical Sequencing Cohort (MSKCC, Nat Med 2017)	P-0003169-T01-IM5	Lung Adenocarcinoma	G719S	OncoKB: Oncogenic, level_1;CIViC: Predictive: 8;MyCancerGenome: present;CancerHotspot: yes;3DHotspot: no	MutationAssessor: impact: medium, score: 3.245;SIFT: impact: deleterious, score: 0;Polyphen-2: impact: probably_damaging, score: 0.999	Missense_Mutation	SNP		125	NA	NA	NA	7	55241707	55241707	G	A	7:g.55241707G>A	ENST00000275493.2:c.2155G>A	0.19		102	423			3	18/28
MSK-IMPACT Clinical Sequencing Cohort (MSKCC, Nat Med 2017)	P-0006402-T01-IM5	Lung Adenocarcinoma	G719S	OncoKB: Oncogenic, level_1;CIViC: Predictive: 8;MyCancerGenome: present;CancerHotspot: yes;3DHotspot: no	MutationAssessor: impact: medium, score: 3.245;SIFT: impact: deleterious, score: 0;Polyphen-2: impact: probably_damaging, score: 0.999	Missense_Mutation	SNP		125	NA	NA	NA	7	55241707	55241707	G	A	7:g.55241707G>A	ENST00000275493.2:c.2155G>A	0.44		849	1061			8	18/28
MSK-IMPACT Clinical Sequencing Cohort (MSKCC, Nat Med 2017)	P-0011107-T01-IM5	Lung Adenocarcinoma	G719S	OncoKB: Oncogenic, level_1;CIViC: Predictive: 8;MyCancerGenome: present;CancerHotspot: yes;3DHotspot: no	MutationAssessor: impact: medium, score: 3.245;SIFT: impact: deleterious, score: 0;Polyphen-2: impact: probably_damaging, score: 0.999	Missense_Mutation	SNP		125	NA	NA	NA	7	55241707	55241707	G	A	7:g.55241707G>A	ENST00000275493.2:c.2155G>A	0.19		185	779			8	18/28
MSK-IMPACT Clinical Sequencing Cohort (MSKCC, Nat Med 2017)	P-0002329-T01-IM3	Lung Adenocarcinoma	S768I	OncoKB: Oncogenic, level_1;CIViC: Predictive: 10;MyCancerGenome: not present;CancerHotspot: yes;3DHotspot: no	MutationAssessor: impact: low, score: 1.885;SIFT: impact: deleterious, score: 0;Polyphen-2: impact: probably_damaging, score: 0.999	Missense_Mutation	SNP		40	NA	NA	NA	7	55249005	55249005	G	T	7:g.55249005G>T	ENST00000275493.2:c.2303G>T	0.2		101	415			5	20/28
MSK-IMPACT Clinical Sequencing Cohort (MSKCC, Nat Med 2017)	P-0003096-T01-IM5	Lung Adenocarcinoma	S768I	OncoKB: Oncogenic, level_1;CIViC: Predictive: 10;MyCancerGenome: not present;CancerHotspot: yes;3DHotspot: no	MutationAssessor: impact: low, score: 1.885;SIFT: impact: deleterious, score: 0;Polyphen-2: impact: probably_damaging, score: 0.999	Missense_Mutation	SNP		40	NA	NA	NA	7	55249005	55249005	G	T	7:g.55249005G>T	ENST00000275493.2:c.2303G>T	0.13		87	598			7	20/28
MSK-IMPACT Clinical Sequencing Cohort (MSKCC, Nat Med 2017)	P-0003169-T01-IM5	Lung Adenocarcinoma	S768I	OncoKB: Oncogenic, level_1;CIViC: Predictive: 10;MyCancerGenome: not present;CancerHotspot: yes;3DHotspot: no	MutationAssessor: impact: low, score: 1.885;SIFT: impact: deleterious, score: 0;Polyphen-2: impact: probably_damaging, score: 0.999	Missense_Mutation	SNP		40	NA	NA	NA	7	55249005	55249005	G	T	7:g.55249005G>T	ENST00000275493.2:c.2303G>T	0.19		115	477			3	20/28
MSK-IMPACT Clinical Sequencing Cohort (MSKCC, Nat Med 2017)	P-0003572-T01-IM5	Lung Adenocarcinoma	S768I	OncoKB: Oncogenic, level_1;CIViC: Predictive: 10;MyCancerGenome: not present;CancerHotspot: yes;3DHotspot: no	MutationAssessor: impact: low, score: 1.885;SIFT: impact: deleterious, score: 0;Polyphen-2: impact: probably_damaging, score: 0.999	Missense_Mutation	SNP		40	NA	NA	NA	7	55249005	55249005	G	T	7:g.55249005G>T	ENST00000275493.2:c.2303G>T	0.26		192	555			5	20/28
MSK-IMPACT Clinical Sequencing Cohort (MSKCC, Nat Med 2017)	P-0003923-T01-IM5	Lung Adenocarcinoma	S768I	OncoKB: Oncogenic, level_1;CIViC: Predictive: 10;MyCancerGenome: not present;CancerHotspot: yes;3DHotspot: no	MutationAssessor: impact: low, score: 1.885;SIFT: impact: deleterious, score: 0;Polyphen-2: impact: probably_damaging, score: 0.999	Missense_Mutation	SNP		40	NA	NA	NA	7	55249005	55249005	G	T	7:g.55249005G>T	ENST00000275493.2:c.2303G>T	0.23		120	396			11	20/28
MSK-IMPACT Clinical Sequencing Cohort (MSKCC, Nat Med 2017)	P-0004328-T02-IM5	Lung Adenocarcinoma	S768I	OncoKB: Oncogenic, level_1;CIViC: Predictive: 10;MyCancerGenome: not present;CancerHotspot: yes;3DHotspot: no	MutationAssessor: impact: low, score: 1.885;SIFT: impact: deleterious, score: 0;Polyphen-2: impact: probably_damaging, score: 0.999	Missense_Mutation	SNP		40	NA	NA	NA	7	55249005	55249005	G	T	7:g.55249005G>T	ENST00000275493.2:c.2303G>T	0.54		879	752			6	20/28
MSK-IMPACT Clinical Sequencing Cohort (MSKCC, Nat Med 2017)	P-0004328-T01-IM5	Lung Adenocarcinoma	S768I	OncoKB: Oncogenic, level_1;CIViC: Predictive: 10;MyCancerGenome: not present;CancerHotspot: yes;3DHotspot: no	MutationAssessor: impact: low, score: 1.885;SIFT: impact: deleterious, score: 0;Polyphen-2: impact: probably_damaging, score: 0.999	Missense_Mutation	SNP		40	NA	NA	NA	7	55249005	55249005	G	T	7:g.55249005G>T	ENST00000275493.2:c.2303G>T	0.38		228	375			7	20/28
MSK-IMPACT Clinical Sequencing Cohort (MSKCC, Nat Med 2017)	P-0008476-T01-IM5	Lung Adenocarcinoma	S768I	OncoKB: Oncogenic, level_1;CIViC: Predictive: 10;MyCancerGenome: not present;CancerHotspot: yes;3DHotspot: no	MutationAssessor: impact: low, score: 1.885;SIFT: impact: deleterious, score: 0;Polyphen-2: impact: probably_damaging, score: 0.999	Missense_Mutation	SNP		40	NA	NA	NA	7	55249005	55249005	G	T	7:g.55249005G>T	ENST00000275493.2:c.2303G>T	0.28		232	587			8	20/28
MSK-IMPACT Clinical Sequencing Cohort (MSKCC, Nat Med 2017)	P-0010345-T01-IM5	Lung Adenocarcinoma	S768I	OncoKB: Oncogenic, level_1;CIViC: Predictive: 10;MyCancerGenome: not present;CancerHotspot: yes;3DHotspot: no	MutationAssessor: impact: low, score: 1.885;SIFT: impact: deleterious, score: 0;Polyphen-2: impact: probably_damaging, score: 0.999	Missense_Mutation	SNP		40	NA	NA	NA	7	55249005	55249005	G	T	7:g.55249005G>T	ENST00000275493.2:c.2303G>T	0.12		45	327			5	20/28
MSK-IMPACT Clinical Sequencing Cohort (MSKCC, Nat Med 2017)	P-0012043-T01-IM5	Lung Adenocarcinoma	S768I	OncoKB: Oncogenic, level_1;CIViC: Predictive: 10;MyCancerGenome: not present;CancerHotspot: yes;3DHotspot: no	MutationAssessor: impact: low, score: 1.885;SIFT: impact: deleterious, score: 0;Polyphen-2: impact: probably_damaging, score: 0.999	Missense_Mutation	SNP		40	NA	NA	NA	7	55249005	55249005	G	T	7:g.55249005G>T	ENST00000275493.2:c.2303G>T	0.71		1685	690			8	20/28
MSK-IMPACT Clinical Sequencing Cohort (MSKCC, Nat Med 2017)	P-0005400-T01-IM5	Extrahepatic Cholangiocarcinoma	E114K	OncoKB: Likely Oncogenic, level NA;CIViC: NA;MyCancerGenome: not present;CancerHotspot: no;3DHotspot: no	MutationAssessor: impact: medium, score: 2.2;SIFT: impact: deleterious, score: 0.04;Polyphen-2: impact: benign, score: 0.012	Missense_Mutation	SNP		4	NA	NA	NA	7	55211097	55211097	G	A	7:g.55211097G>A	ENST00000275493.2:c.340G>A	0.2		168	659			48	2020-03-28
MSK-IMPACT Clinical Sequencing Cohort (MSKCC, Nat Med 2017)	P-0009451-T01-IM5	Glioblastoma Multiforme	E114K	OncoKB: Likely Oncogenic, level NA;CIViC: NA;MyCancerGenome: not present;CancerHotspot: no;3DHotspot: no	MutationAssessor: impact: medium, score: 2.2;SIFT: impact: deleterious, score: 0.04;Polyphen-2: impact: benign, score: 0.012	Missense_Mutation	SNP		4	NA	NA	NA	7	55211097	55211097	G	A	7:g.55211097G>A	ENST00000275493.2:c.340G>A	0.62		7054	4244			6	2020-03-28
MSK-IMPACT Clinical Sequencing Cohort (MSKCC, Nat Med 2017)	P-0009752-T01-IM5	Cutaneous Melanoma	E114K	OncoKB: Likely Oncogenic, level NA;CIViC: NA;MyCancerGenome: not present;CancerHotspot: no;3DHotspot: no	MutationAssessor: impact: medium, score: 2.2;SIFT: impact: deleterious, score: 0.04;Polyphen-2: impact: benign, score: 0.012	Missense_Mutation	SNP		4	NA	NA	NA	7	55211097	55211097	G	A	7:g.55211097G>A	ENST00000275493.2:c.340G>A	0.18		197	897			246	2020-03-28
MSK-IMPACT Clinical Sequencing Cohort (MSKCC, Nat Med 2017)	P-0006363-T01-IM5	Glioblastoma Multiforme	A289D	OncoKB: Likely Oncogenic, level NA;CIViC: NA;MyCancerGenome: not present;CancerHotspot: yes;3DHotspot: yes	MutationAssessor: impact: medium, score: 2.04;SIFT: impact: deleterious, score: 0;Polyphen-2: impact: probably_damaging, score: 0.991	Missense_Mutation	SNP		50	NA	NA	NA	7	55221822	55221822	C	A	7:g.55221822C>A	ENST00000275493.2:c.866C>A	0.69		11103	4952			6	2020-07-28
MSK-IMPACT Clinical Sequencing Cohort (MSKCC, Nat Med 2017)	P-0008927-T01-IM5	Anaplastic Astrocytoma	A289D	OncoKB: Likely Oncogenic, level NA;CIViC: NA;MyCancerGenome: not present;CancerHotspot: yes;3DHotspot: yes	MutationAssessor: impact: medium, score: 2.04;SIFT: impact: deleterious, score: 0;Polyphen-2: impact: probably_damaging, score: 0.991	Missense_Mutation	SNP		50	NA	NA	NA	7	55221822	55221822	C	A	7:g.55221822C>A	ENST00000275493.2:c.866C>A	0.13		2415	15677			5	2020-07-28
MSK-IMPACT Clinical Sequencing Cohort (MSKCC, Nat Med 2017)	P-0009852-T01-IM5	Anaplastic Astrocytoma	A289D	OncoKB: Likely Oncogenic, level NA;CIViC: NA;MyCancerGenome: not present;CancerHotspot: yes;3DHotspot: yes	MutationAssessor: impact: medium, score: 2.04;SIFT: impact: deleterious, score: 0;Polyphen-2: impact: probably_damaging, score: 0.991	Missense_Mutation	SNP		50	NA	NA	NA	7	55221822	55221822	C	A	7:g.55221822C>A	ENST00000275493.2:c.866C>A	0.91		12596	1268			5	2020-07-28
MSK-IMPACT Clinical Sequencing Cohort (MSKCC, Nat Med 2017)	P-0001819-T01-IM3	Glioblastoma Multiforme	G598V	OncoKB: Oncogenic, level NA;CIViC: Predictive: 5;MyCancerGenome: not present;CancerHotspot: yes;3DHotspot: no	MutationAssessor: impact: high, score: 4.005;SIFT: impact: deleterious, score: 0;Polyphen-2: impact: probably_damaging, score: 0.951	Missense_Mutation	SNP		36	NA	NA	NA	7	55233043	55233043	G	T	7:g.55233043G>T	ENST00000275493.2:c.1793G>T	0.05		436	8434			8	15/28
MSK-IMPACT Clinical Sequencing Cohort (MSKCC, Nat Med 2017)	P-0001971-T01-IM3	Astrocytoma	G598V	OncoKB: Oncogenic, level NA;CIViC: Predictive: 5;MyCancerGenome: not present;CancerHotspot: yes;3DHotspot: no	MutationAssessor: impact: high, score: 4.005;SIFT: impact: deleterious, score: 0;Polyphen-2: impact: probably_damaging, score: 0.951	Missense_Mutation	SNP		36	NA	NA	NA	7	55233043	55233043	G	T	7:g.55233043G>T	ENST00000275493.2:c.1793G>T	0.1		59	539			2	15/28
MSK-IMPACT Clinical Sequencing Cohort (MSKCC, Nat Med 2017)	P-0003456-T01-IM5	Glioblastoma Multiforme	G598V	OncoKB: Oncogenic, level NA;CIViC: Predictive: 5;MyCancerGenome: not present;CancerHotspot: yes;3DHotspot: no	MutationAssessor: impact: high, score: 4.005;SIFT: impact: deleterious, score: 0;Polyphen-2: impact: probably_damaging, score: 0.951	Missense_Mutation	SNP		36	NA	NA	NA	7	55233043	55233043	G	T	7:g.55233043G>T	ENST00000275493.2:c.1793G>T	0.66		5870	3011			4	15/28
MSK-IMPACT Clinical Sequencing Cohort (MSKCC, Nat Med 2017)	P-0004510-T01-IM5	Glioblastoma Multiforme	G598V	OncoKB: Oncogenic, level NA;CIViC: Predictive: 5;MyCancerGenome: not present;CancerHotspot: yes;3DHotspot: no	MutationAssessor: impact: high, score: 4.005;SIFT: impact: deleterious, score: 0;Polyphen-2: impact: probably_damaging, score: 0.951	Missense_Mutation	SNP		36	NA	NA	NA	7	55233043	55233043	G	T	7:g.55233043G>T	ENST00000275493.2:c.1793G>T	0.22		474	1652			5	15/28
MSK-IMPACT Clinical Sequencing Cohort (MSKCC, Nat Med 2017)	P-0005303-T01-IM5	Anaplastic Astrocytoma	G598V	OncoKB: Oncogenic, level NA;CIViC: Predictive: 5;MyCancerGenome: not present;CancerHotspot: yes;3DHotspot: no	MutationAssessor: impact: high, score: 4.005;SIFT: impact: deleterious, score: 0;Polyphen-2: impact: probably_damaging, score: 0.951	Missense_Mutation	SNP		36	NA	NA	NA	7	55233043	55233043	G	T	7:g.55233043G>T	ENST00000275493.2:c.1793G>T	0.14		146	869			4	15/28
MSK-IMPACT Clinical Sequencing Cohort (MSKCC, Nat Med 2017)	P-0009449-T01-IM5	Glioblastoma Multiforme	G598V	OncoKB: Oncogenic, level NA;CIViC: Predictive: 5;MyCancerGenome: not present;CancerHotspot: yes;3DHotspot: no	MutationAssessor: impact: high, score: 4.005;SIFT: impact: deleterious, score: 0;Polyphen-2: impact: probably_damaging, score: 0.951	Missense_Mutation	SNP		36	NA	NA	NA	7	55233043	55233043	G	T	7:g.55233043G>T	ENST00000275493.2:c.1793G>T	0.06		1231	19582			4	15/28
MSK-IMPACT Clinical Sequencing Cohort (MSKCC, Nat Med 2017)	P-0011107-T01-IM5	Lung Adenocarcinoma	G598V	OncoKB: Oncogenic, level NA;CIViC: Predictive: 5;MyCancerGenome: not present;CancerHotspot: yes;3DHotspot: no	MutationAssessor: impact: high, score: 4.005;SIFT: impact: deleterious, score: 0;Polyphen-2: impact: probably_damaging, score: 0.951	Missense_Mutation	SNP		36	NA	NA	NA	7	55233043	55233043	G	T	7:g.55233043G>T	ENST00000275493.2:c.1793G>T	0.22		198	711			8	15/28
MSK-IMPACT Clinical Sequencing Cohort (MSKCC, Nat Med 2017)	P-0001042-T01-IM3	Cutaneous Squamous Cell Carcinoma	R222C	OncoKB: Likely Oncogenic, level NA;CIViC: NA;MyCancerGenome: not present;CancerHotspot: yes;3DHotspot: no	MutationAssessor: impact: high, score: 3.745;SIFT: impact: deleterious, score: 0;Polyphen-2: impact: probably_damaging, score: 1	Missense_Mutation	SNP		8	NA	NA	NA	7	55220274	55220274	C	T	7:g.55220274C>T	ENST00000275493.2:c.664C>T	0.28		210	542			263	2020-06-28
MSK-IMPACT Clinical Sequencing Cohort (MSKCC, Nat Med 2017)	P-0003850-T01-IM5	Glioblastoma Multiforme	R222C	OncoKB: Likely Oncogenic, level NA;CIViC: NA;MyCancerGenome: not present;CancerHotspot: yes;3DHotspot: no	MutationAssessor: impact: high, score: 3.745;SIFT: impact: deleterious, score: 0;Polyphen-2: impact: probably_damaging, score: 1	Missense_Mutation	SNP		8	NA	NA	NA	7	55220274	55220274	C	T	7:g.55220274C>T	ENST00000275493.2:c.664C>T	0.35		8150	15072			4	2020-06-28
MSK-IMPACT Clinical Sequencing Cohort (MSKCC, Nat Med 2017)	P-0004400-T01-IM5	Glioblastoma Multiforme	R222C	OncoKB: Likely Oncogenic, level NA;CIViC: NA;MyCancerGenome: not present;CancerHotspot: yes;3DHotspot: no	MutationAssessor: impact: high, score: 3.745;SIFT: impact: deleterious, score: 0;Polyphen-2: impact: probably_damaging, score: 1	Missense_Mutation	SNP		8	NA	NA	NA	7	55220274	55220274	C	T	7:g.55220274C>T	ENST00000275493.2:c.664C>T	0.15		103	595			84	2020-06-28
MSK-IMPACT Clinical Sequencing Cohort (MSKCC, Nat Med 2017)	P-0005051-T01-IM5	Glioblastoma Multiforme	R222C	OncoKB: Likely Oncogenic, level NA;CIViC: NA;MyCancerGenome: not present;CancerHotspot: yes;3DHotspot: no	MutationAssessor: impact: high, score: 3.745;SIFT: impact: deleterious, score: 0;Polyphen-2: impact: probably_damaging, score: 1	Missense_Mutation	SNP		8	NA	NA	NA	7	55220274	55220274	C	T	7:g.55220274C>T	ENST00000275493.2:c.664C>T	0.02		114	4483			2	2020-06-28
MSK-IMPACT Clinical Sequencing Cohort (MSKCC, Nat Med 2017)	P-0006876-T01-IM5	Glioblastoma Multiforme	R222C	OncoKB: Likely Oncogenic, level NA;CIViC: NA;MyCancerGenome: not present;CancerHotspot: yes;3DHotspot: no	MutationAssessor: impact: high, score: 3.745;SIFT: impact: deleterious, score: 0;Polyphen-2: impact: probably_damaging, score: 1	Missense_Mutation	SNP		8	NA	NA	NA	7	55220274	55220274	C	T	7:g.55220274C>T	ENST00000275493.2:c.664C>T	0.76		4961	1581			2	2020-06-28
MSK-IMPACT Clinical Sequencing Cohort (MSKCC, Nat Med 2017)	P-0007504-T01-IM5	Glioblastoma Multiforme	R222C	OncoKB: Likely Oncogenic, level NA;CIViC: NA;MyCancerGenome: not present;CancerHotspot: yes;3DHotspot: no	MutationAssessor: impact: high, score: 3.745;SIFT: impact: deleterious, score: 0;Polyphen-2: impact: probably_damaging, score: 1	Missense_Mutation	SNP		8	NA	NA	NA	7	55220274	55220274	C	T	7:g.55220274C>T	ENST00000275493.2:c.664C>T	0.13		1406	9241			3	2020-06-28
MSK-IMPACT Clinical Sequencing Cohort (MSKCC, Nat Med 2017)	P-0008258-T01-IM5	Glioblastoma Multiforme	R222C	OncoKB: Likely Oncogenic, level NA;CIViC: NA;MyCancerGenome: not present;CancerHotspot: yes;3DHotspot: no	MutationAssessor: impact: high, score: 3.745;SIFT: impact: deleterious, score: 0;Polyphen-2: impact: probably_damaging, score: 1	Missense_Mutation	SNP		8	NA	NA	NA	7	55220274	55220274	C	T	7:g.55220274C>T	ENST00000275493.2:c.664C>T	0.25		1431	4359			4	2020-06-28
MSK-IMPACT Clinical Sequencing Cohort (MSKCC, Nat Med 2017)	P-0008777-T01-IM5	Glioblastoma Multiforme	R222C	OncoKB: Likely Oncogenic, level NA;CIViC: NA;MyCancerGenome: not present;CancerHotspot: yes;3DHotspot: no	MutationAssessor: impact: high, score: 3.745;SIFT: impact: deleterious, score: 0;Polyphen-2: impact: probably_damaging, score: 1	Missense_Mutation	SNP		8	NA	NA	NA	7	55220274	55220274	C	T	7:g.55220274C>T	ENST00000275493.2:c.664C>T	0.82		7341	1630			3	2020-06-28
MSK-IMPACT Clinical Sequencing Cohort (MSKCC, Nat Med 2017)	P-0000906-T01-IM3	Glioblastoma Multiforme	H304Y	OncoKB: Likely Oncogenic, level NA;CIViC: NA;MyCancerGenome: not present;CancerHotspot: yes;3DHotspot: no	MutationAssessor: impact: medium, score: 2.19;SIFT: impact: tolerated, score: 1;Polyphen-2: impact: benign, score: 0.007	Missense_Mutation	SNP		4	NA	NA	NA	7	55223543	55223543	C	T	7:g.55223543C>T	ENST00000275493.2:c.910C>T	0.28		250	653			7	2020-08-28
MSK-IMPACT Clinical Sequencing Cohort (MSKCC, Nat Med 2017)	P-0007018-T01-IM5	Glioblastoma Multiforme	H304Y	OncoKB: Likely Oncogenic, level NA;CIViC: NA;MyCancerGenome: not present;CancerHotspot: yes;3DHotspot: no	MutationAssessor: impact: medium, score: 2.19;SIFT: impact: tolerated, score: 1;Polyphen-2: impact: benign, score: 0.007	Missense_Mutation	SNP		4	NA	NA	NA	7	55223543	55223543	C	T	7:g.55223543C>T	ENST00000275493.2:c.910C>T	0.34		281	543			8	2020-08-28
MSK-IMPACT Clinical Sequencing Cohort (MSKCC, Nat Med 2017)	P-0001819-T01-IM3	Glioblastoma Multiforme	A289V	OncoKB: Oncogenic, level_4;CIViC: Predictive: 1;MyCancerGenome: not present;CancerHotspot: yes;3DHotspot: yes	MutationAssessor: impact: medium, score: 3.32;SIFT: impact: deleterious, score: 0.02;Polyphen-2: impact: probably_damaging, score: 0.985	Missense_Mutation	SNP		50	NA	NA	NA	7	55221822	55221822	C	T	7:g.55221822C>T	ENST00000275493.2:c.866C>T	0.12		1041	7602			8	2020-07-28
MSK-IMPACT Clinical Sequencing Cohort (MSKCC, Nat Med 2017)	P-0003128-T01-IM5	Glioblastoma Multiforme	A289V	OncoKB: Oncogenic, level_4;CIViC: Predictive: 1;MyCancerGenome: not present;CancerHotspot: yes;3DHotspot: yes	MutationAssessor: impact: medium, score: 3.32;SIFT: impact: deleterious, score: 0.02;Polyphen-2: impact: probably_damaging, score: 0.985	Missense_Mutation	SNP		50	NA	NA	NA	7	55221822	55221822	C	T	7:g.55221822C>T	ENST00000275493.2:c.866C>T	0.71		5578	2294			7	2020-07-28
MSK-IMPACT Clinical Sequencing Cohort (MSKCC, Nat Med 2017)	P-0004400-T01-IM5	Glioblastoma Multiforme	A289V	OncoKB: Oncogenic, level_4;CIViC: Predictive: 1;MyCancerGenome: not present;CancerHotspot: yes;3DHotspot: yes	MutationAssessor: impact: medium, score: 3.32;SIFT: impact: deleterious, score: 0.02;Polyphen-2: impact: probably_damaging, score: 0.985	Missense_Mutation	SNP		50	NA	NA	NA	7	55221822	55221822	C	T	7:g.55221822C>T	ENST00000275493.2:c.866C>T	0.1		81	740			84	2020-07-28
MSK-IMPACT Clinical Sequencing Cohort (MSKCC, Nat Med 2017)	P-0004491-T01-IM5	Glioblastoma Multiforme	A289V	OncoKB: Oncogenic, level_4;CIViC: Predictive: 1;MyCancerGenome: not present;CancerHotspot: yes;3DHotspot: yes	MutationAssessor: impact: medium, score: 3.32;SIFT: impact: deleterious, score: 0.02;Polyphen-2: impact: probably_damaging, score: 0.985	Missense_Mutation	SNP		50	NA	NA	NA	7	55221822	55221822	C	T	7:g.55221822C>T	ENST00000275493.2:c.866C>T	0.93		18297	1278			4	2020-07-28
MSK-IMPACT Clinical Sequencing Cohort (MSKCC, Nat Med 2017)	P-0004971-T01-IM5	Glioblastoma Multiforme	A289V	OncoKB: Oncogenic, level_4;CIViC: Predictive: 1;MyCancerGenome: not present;CancerHotspot: yes;3DHotspot: yes	MutationAssessor: impact: medium, score: 3.32;SIFT: impact: deleterious, score: 0.02;Polyphen-2: impact: probably_damaging, score: 0.985	Missense_Mutation	SNP		50	NA	NA	NA	7	55221822	55221822	C	T	7:g.55221822C>T	ENST00000275493.2:c.866C>T	0.33		6469	13396			5	2020-07-28
MSK-IMPACT Clinical Sequencing Cohort (MSKCC, Nat Med 2017)	P-0005852-T02-IM5	Glioblastoma Multiforme	A289V	OncoKB: Oncogenic, level_4;CIViC: Predictive: 1;MyCancerGenome: not present;CancerHotspot: yes;3DHotspot: yes	MutationAssessor: impact: medium, score: 3.32;SIFT: impact: deleterious, score: 0.02;Polyphen-2: impact: probably_damaging, score: 0.985	Missense_Mutation	SNP		50	NA	NA	NA	7	55221822	55221822	C	T	7:g.55221822C>T	ENST00000275493.2:c.866C>T	0.71		3509	1424			9	2020-07-28
MSK-IMPACT Clinical Sequencing Cohort (MSKCC, Nat Med 2017)	P-0005929-T01-IM5	Glioblastoma Multiforme	A289V	OncoKB: Oncogenic, level_4;CIViC: Predictive: 1;MyCancerGenome: not present;CancerHotspot: yes;3DHotspot: yes	MutationAssessor: impact: medium, score: 3.32;SIFT: impact: deleterious, score: 0.02;Polyphen-2: impact: probably_damaging, score: 0.985	Missense_Mutation	SNP		50	NA	NA	NA	7	55221822	55221822	C	T	7:g.55221822C>T	ENST00000275493.2:c.866C>T	0.96		20310	786			6	2020-07-28
MSK-IMPACT Clinical Sequencing Cohort (MSKCC, Nat Med 2017)	P-0006054-T01-IM5	Glioblastoma Multiforme	A289V	OncoKB: Oncogenic, level_4;CIViC: Predictive: 1;MyCancerGenome: not present;CancerHotspot: yes;3DHotspot: yes	MutationAssessor: impact: medium, score: 3.32;SIFT: impact: deleterious, score: 0.02;Polyphen-2: impact: probably_damaging, score: 0.985	Missense_Mutation	SNP		50	NA	NA	NA	7	55221822	55221822	C	T	7:g.55221822C>T	ENST00000275493.2:c.866C>T	0.21		5601	21648			3	2020-07-28
MSK-IMPACT Clinical Sequencing Cohort (MSKCC, Nat Med 2017)	P-0006363-T01-IM5	Glioblastoma Multiforme	A289V	OncoKB: Oncogenic, level_4;CIViC: Predictive: 1;MyCancerGenome: not present;CancerHotspot: yes;3DHotspot: yes	MutationAssessor: impact: medium, score: 3.32;SIFT: impact: deleterious, score: 0.02;Polyphen-2: impact: probably_damaging, score: 0.985	Missense_Mutation	SNP		50	NA	NA	NA	7	55221822	55221822	C	T	7:g.55221822C>T	ENST00000275493.2:c.866C>T	0.24		3828	12227			6	2020-07-28
MSK-IMPACT Clinical Sequencing Cohort (MSKCC, Nat Med 2017)	P-0006846-T01-IM5	Glioblastoma Multiforme	A289V	OncoKB: Oncogenic, level_4;CIViC: Predictive: 1;MyCancerGenome: not present;CancerHotspot: yes;3DHotspot: yes	MutationAssessor: impact: medium, score: 3.32;SIFT: impact: deleterious, score: 0.02;Polyphen-2: impact: probably_damaging, score: 0.985	Missense_Mutation	SNP		50	NA	NA	NA	7	55221822	55221822	C	T	7:g.55221822C>T	ENST00000275493.2:c.866C>T	0.03		555	20374			5	2020-07-28
MSK-IMPACT Clinical Sequencing Cohort (MSKCC, Nat Med 2017)	P-0007024-T01-IM5	Anaplastic Astrocytoma	A289V	OncoKB: Oncogenic, level_4;CIViC: Predictive: 1;MyCancerGenome: not present;CancerHotspot: yes;3DHotspot: yes	MutationAssessor: impact: medium, score: 3.32;SIFT: impact: deleterious, score: 0.02;Polyphen-2: impact: probably_damaging, score: 0.985	Missense_Mutation	SNP		50	NA	NA	NA	7	55221822	55221822	C	T	7:g.55221822C>T	ENST00000275493.2:c.866C>T	0.36		674	1191			8	2020-07-28
MSK-IMPACT Clinical Sequencing Cohort (MSKCC, Nat Med 2017)	P-0008262-T01-IM5	Glioblastoma Multiforme	A289V	OncoKB: Oncogenic, level_4;CIViC: Predictive: 1;MyCancerGenome: not present;CancerHotspot: yes;3DHotspot: yes	MutationAssessor: impact: medium, score: 3.32;SIFT: impact: deleterious, score: 0.02;Polyphen-2: impact: probably_damaging, score: 0.985	Missense_Mutation	SNP		50	NA	NA	NA	7	55221822	55221822	C	T	7:g.55221822C>T	ENST00000275493.2:c.866C>T	0.08		1266	15305			6	2020-07-28
MSK-IMPACT Clinical Sequencing Cohort (MSKCC, Nat Med 2017)	P-0009587-T01-IM5	Glioblastoma Multiforme	A289V	OncoKB: Oncogenic, level_4;CIViC: Predictive: 1;MyCancerGenome: not present;CancerHotspot: yes;3DHotspot: yes	MutationAssessor: impact: medium, score: 3.32;SIFT: impact: deleterious, score: 0.02;Polyphen-2: impact: probably_damaging, score: 0.985	Missense_Mutation	SNP		50	NA	NA	NA	7	55221822	55221822	C	T	7:g.55221822C>T	ENST00000275493.2:c.866C>T	0.17		2941	13865			6	2020-07-28
MSK-IMPACT Clinical Sequencing Cohort (MSKCC, Nat Med 2017)	P-0009711-T01-IM5	Glioblastoma Multiforme	A289V	OncoKB: Oncogenic, level_4;CIViC: Predictive: 1;MyCancerGenome: not present;CancerHotspot: yes;3DHotspot: yes	MutationAssessor: impact: medium, score: 3.32;SIFT: impact: deleterious, score: 0.02;Polyphen-2: impact: probably_damaging, score: 0.985	Missense_Mutation	SNP		50	NA	NA	NA	7	55221822	55221822	C	T	7:g.55221822C>T	ENST00000275493.2:c.866C>T	0.07		510	6864			4	2020-07-28
MSK-IMPACT Clinical Sequencing Cohort (MSKCC, Nat Med 2017)	P-0009873-T01-IM5	Anaplastic Astrocytoma	A289V	OncoKB: Oncogenic, level_4;CIViC: Predictive: 1;MyCancerGenome: not present;CancerHotspot: yes;3DHotspot: yes	MutationAssessor: impact: medium, score: 3.32;SIFT: impact: deleterious, score: 0.02;Polyphen-2: impact: probably_damaging, score: 0.985	Missense_Mutation	SNP		50	NA	NA	NA	7	55221822	55221822	C	T	7:g.55221822C>T	ENST00000275493.2:c.866C>T	0.53		12601	10973			2	2020-07-28
MSK-IMPACT Clinical Sequencing Cohort (MSKCC, Nat Med 2017)	P-0011389-T01-IM5	Lung Adenocarcinoma	A289V	OncoKB: Oncogenic, level NA;CIViC: Predictive: 1;MyCancerGenome: not present;CancerHotspot: yes;3DHotspot: yes	MutationAssessor: impact: medium, score: 3.32;SIFT: impact: deleterious, score: 0.02;Polyphen-2: impact: probably_damaging, score: 0.985	Missense_Mutation	SNP		50	NA	NA	NA	7	55221822	55221822	C	T	7:g.55221822C>T	ENST00000275493.2:c.866C>T	0.11		121	1024			5	2020-07-28
MSK-IMPACT Clinical Sequencing Cohort (MSKCC, Nat Med 2017)	P-0003079-T01-IM5	Glioblastoma Multiforme	L62R	OncoKB: Likely Oncogenic, level NA;CIViC: NA;MyCancerGenome: not present;CancerHotspot: yes;3DHotspot: no	MutationAssessor: impact: medium, score: 2.985;SIFT: impact: deleterious, score: 0.01;Polyphen-2: impact: possibly_damaging, score: 0.488	Missense_Mutation	SNP		8	NA	NA	NA	7	55210075	55210075	T	G	7:g.55210075T>G	ENST00000275493.2:c.185T>G	0.94		18471	1251			3	2020-02-28
MSK-IMPACT Clinical Sequencing Cohort (MSKCC, Nat Med 2017)	P-0008601-T01-IM5	Lung Adenocarcinoma	L62R	OncoKB: Likely Oncogenic, level NA;CIViC: NA;MyCancerGenome: not present;CancerHotspot: yes;3DHotspot: no	MutationAssessor: impact: medium, score: 2.985;SIFT: impact: deleterious, score: 0.01;Polyphen-2: impact: possibly_damaging, score: 0.488	Missense_Mutation	SNP		8	NA	NA	NA	7	55210075	55210075	T	G	7:g.55210075T>G	ENST00000275493.2:c.185T>G	0.27		241	663			3	2020-02-28
MSK-IMPACT Clinical Sequencing Cohort (MSKCC, Nat Med 2017)	P-0009661-T01-IM5	Lung Adenocarcinoma	L62R	OncoKB: Likely Oncogenic, level NA;CIViC: NA;MyCancerGenome: not present;CancerHotspot: yes;3DHotspot: no	MutationAssessor: impact: medium, score: 2.985;SIFT: impact: deleterious, score: 0.01;Polyphen-2: impact: possibly_damaging, score: 0.488	Missense_Mutation	SNP		8	NA	NA	NA	7	55210075	55210075	T	G	7:g.55210075T>G	ENST00000275493.2:c.185T>G	0.23		401	1314			5	2020-02-28
MSK-IMPACT Clinical Sequencing Cohort (MSKCC, Nat Med 2017)	P-0002647-T01-IM3	Glioblastoma Multiforme	A289T	OncoKB: Likely Oncogenic, level NA;CIViC: NA;MyCancerGenome: not present;CancerHotspot: yes;3DHotspot: yes	MutationAssessor: impact: medium, score: 2.975;SIFT: impact: deleterious, score: 0;Polyphen-2: impact: probably_damaging, score: 0.966	Missense_Mutation	SNP		50	NA	NA	NA	7	55221821	55221821	G	A	7:g.55221821G>A	ENST00000275493.2:c.865G>A	0.86		12808	2101			4	2020-07-28
MSK-IMPACT Clinical Sequencing Cohort (MSKCC, Nat Med 2017)	P-0003783-T01-IM5	Glioblastoma Multiforme	A289T	OncoKB: Likely Oncogenic, level NA;CIViC: NA;MyCancerGenome: not present;CancerHotspot: yes;3DHotspot: yes	MutationAssessor: impact: medium, score: 2.975;SIFT: impact: deleterious, score: 0;Polyphen-2: impact: probably_damaging, score: 0.966	Missense_Mutation	SNP		50	NA	NA	NA	7	55221821	55221821	G	A	7:g.55221821G>A	ENST00000275493.2:c.865G>A	0.05		622	11795			3	2020-07-28
MSK-IMPACT Clinical Sequencing Cohort (MSKCC, Nat Med 2017)	P-0007897-T01-IM5	Anaplastic Astrocytoma	A289T	OncoKB: Likely Oncogenic, level NA;CIViC: NA;MyCancerGenome: not present;CancerHotspot: yes;3DHotspot: yes	MutationAssessor: impact: medium, score: 2.975;SIFT: impact: deleterious, score: 0;Polyphen-2: impact: probably_damaging, score: 0.966	Missense_Mutation	SNP		50	NA	NA	NA	7	55221821	55221821	G	A	7:g.55221821G>A	ENST00000275493.2:c.865G>A	0.08		704	7784			4	2020-07-28
MSK-IMPACT Clinical Sequencing Cohort (MSKCC, Nat Med 2017)	P-0009048-T01-IM5	Glioblastoma Multiforme	A289T	OncoKB: Likely Oncogenic, level NA;CIViC: NA;MyCancerGenome: not present;CancerHotspot: yes;3DHotspot: yes	MutationAssessor: impact: medium, score: 2.975;SIFT: impact: deleterious, score: 0;Polyphen-2: impact: probably_damaging, score: 0.966	Missense_Mutation	SNP		50	NA	NA	NA	7	55221821	55221821	G	A	7:g.55221821G>A	ENST00000275493.2:c.865G>A	0.8		17981	4358			4	2020-07-28
MSK-IMPACT Clinical Sequencing Cohort (MSKCC, Nat Med 2017)	P-0009327-T01-IM5	Anaplastic Astrocytoma	A289T	OncoKB: Likely Oncogenic, level NA;CIViC: NA;MyCancerGenome: not present;CancerHotspot: yes;3DHotspot: yes	MutationAssessor: impact: medium, score: 2.975;SIFT: impact: deleterious, score: 0;Polyphen-2: impact: probably_damaging, score: 0.966	Missense_Mutation	SNP		50	NA	NA	NA	7	55221821	55221821	G	A	7:g.55221821G>A	ENST00000275493.2:c.865G>A	0.21		520	1917			4	2020-07-28
MSK-IMPACT Clinical Sequencing Cohort (MSKCC, Nat Med 2017)	P-0009357-T01-IM5	Lung Adenocarcinoma	A289T	OncoKB: Likely Oncogenic, level NA;CIViC: NA;MyCancerGenome: not present;CancerHotspot: yes;3DHotspot: yes	MutationAssessor: impact: medium, score: 2.975;SIFT: impact: deleterious, score: 0;Polyphen-2: impact: probably_damaging, score: 0.966	Missense_Mutation	SNP		50	NA	NA	NA	7	55221821	55221821	G	A	7:g.55221821G>A	ENST00000275493.2:c.865G>A	0.23		402	1359			5	2020-07-28
MSK-IMPACT Clinical Sequencing Cohort (MSKCC, Nat Med 2017)	P-0009587-T01-IM5	Glioblastoma Multiforme	A289T	OncoKB: Likely Oncogenic, level NA;CIViC: NA;MyCancerGenome: not present;CancerHotspot: yes;3DHotspot: yes	MutationAssessor: impact: medium, score: 2.975;SIFT: impact: deleterious, score: 0;Polyphen-2: impact: probably_damaging, score: 0.966	Missense_Mutation	SNP		50	NA	NA	NA	7	55221821	55221821	G	A	7:g.55221821G>A	ENST00000275493.2:c.865G>A	0.77		12945	3831			6	2020-07-28
MSK-IMPACT Clinical Sequencing Cohort (MSKCC, Nat Med 2017)	P-0010613-T01-IM5	Glioblastoma Multiforme	A289T	OncoKB: Likely Oncogenic, level NA;CIViC: NA;MyCancerGenome: not present;CancerHotspot: yes;3DHotspot: yes	MutationAssessor: impact: medium, score: 2.975;SIFT: impact: deleterious, score: 0;Polyphen-2: impact: probably_damaging, score: 0.966	Missense_Mutation	SNP		50	NA	NA	NA	7	55221821	55221821	G	A	7:g.55221821G>A	ENST00000275493.2:c.865G>A	0.96		14662	554			10	2020-07-28
MSK-IMPACT Clinical Sequencing Cohort (MSKCC, Nat Med 2017)	P-0000918-T01-IM3	Glioblastoma Multiforme	R108K	OncoKB: Oncogenic, level_4;CIViC: Predictive: 1;MyCancerGenome: not present;CancerHotspot: yes;3DHotspot: yes	MutationAssessor: impact: medium, score: 3.11;SIFT: impact: deleterious, score: 0;Polyphen-2: impact: probably_damaging, score: 1	Missense_Mutation	SNP		17	NA	NA	NA	7	55211080	55211080	G	A	7:g.55211080G>A	ENST00000275493.2:c.323G>A	0.91		6040	614			7	2020-03-28
MSK-IMPACT Clinical Sequencing Cohort (MSKCC, Nat Med 2017)	P-0002265-T02-IM5	Glioblastoma Multiforme	R108K	OncoKB: Oncogenic, level_4;CIViC: Predictive: 1;MyCancerGenome: not present;CancerHotspot: yes;3DHotspot: yes	MutationAssessor: impact: medium, score: 3.11;SIFT: impact: deleterious, score: 0;Polyphen-2: impact: probably_damaging, score: 1	Missense_Mutation	SNP	amp	17	NA	NA	NA	7	55211080	55211080	G	A	7:g.55211080G>A	ENST00000275493.2:c.323G>A	0.81		12158	2890			147	2020-03-28
MSK-IMPACT Clinical Sequencing Cohort (MSKCC, Nat Med 2017)	P-0003360-T01-IM5	Glioblastoma Multiforme	R108K	OncoKB: Oncogenic, level_4;CIViC: Predictive: 1;MyCancerGenome: not present;CancerHotspot: yes;3DHotspot: yes	MutationAssessor: impact: medium, score: 3.11;SIFT: impact: deleterious, score: 0;Polyphen-2: impact: probably_damaging, score: 1	Missense_Mutation	SNP		17	NA	NA	NA	7	55211080	55211080	G	A	7:g.55211080G>A	ENST00000275493.2:c.323G>A	0.98		22600	403			4	2020-03-28
MSK-IMPACT Clinical Sequencing Cohort (MSKCC, Nat Med 2017)	P-0003679-T01-IM5	Stomach Adenocarcinoma	R108K	OncoKB: Oncogenic, level NA;CIViC: Predictive: 1;MyCancerGenome: not present;CancerHotspot: yes;3DHotspot: yes	MutationAssessor: impact: medium, score: 3.11;SIFT: impact: deleterious, score: 0;Polyphen-2: impact: probably_damaging, score: 1	Missense_Mutation	SNP		17	NA	NA	NA	7	55211080	55211080	G	A	7:g.55211080G>A	ENST00000275493.2:c.323G>A	0.05		44	786			7	2020-03-28
MSK-IMPACT Clinical Sequencing Cohort (MSKCC, Nat Med 2017)	P-0004837-T01-IM5	Glioblastoma Multiforme	R108K	OncoKB: Oncogenic, level_4;CIViC: Predictive: 1;MyCancerGenome: not present;CancerHotspot: yes;3DHotspot: yes	MutationAssessor: impact: medium, score: 3.11;SIFT: impact: deleterious, score: 0;Polyphen-2: impact: probably_damaging, score: 1	Missense_Mutation	SNP		17	NA	NA	NA	7	55211080	55211080	G	A	7:g.55211080G>A	ENST00000275493.2:c.323G>A	0.2		1011	4154			4	2020-03-28
MSK-IMPACT Clinical Sequencing Cohort (MSKCC, Nat Med 2017)	P-0009048-T01-IM5	Glioblastoma Multiforme	R108K	OncoKB: Oncogenic, level_4;CIViC: Predictive: 1;MyCancerGenome: not present;CancerHotspot: yes;3DHotspot: yes	MutationAssessor: impact: medium, score: 3.11;SIFT: impact: deleterious, score: 0;Polyphen-2: impact: probably_damaging, score: 1	Missense_Mutation	SNP		17	NA	NA	NA	7	55211080	55211080	G	A	7:g.55211080G>A	ENST00000275493.2:c.323G>A	0.08		1504	17968			4	2020-03-28
MSK-IMPACT Clinical Sequencing Cohort (MSKCC, Nat Med 2017)	P-0009451-T01-IM5	Glioblastoma Multiforme	R108K	OncoKB: Oncogenic, level_4;CIViC: Predictive: 1;MyCancerGenome: not present;CancerHotspot: yes;3DHotspot: yes	MutationAssessor: impact: medium, score: 3.11;SIFT: impact: deleterious, score: 0;Polyphen-2: impact: probably_damaging, score: 1	Missense_Mutation	SNP		17	NA	NA	NA	7	55211080	55211080	G	A	7:g.55211080G>A	ENST00000275493.2:c.323G>A	0.62		7092	4309			6	2020-03-28
MSK-IMPACT Clinical Sequencing Cohort (MSKCC, Nat Med 2017)	P-0010004-T01-IM5	Glioblastoma Multiforme	R108K	OncoKB: Oncogenic, level_4;CIViC: Predictive: 1;MyCancerGenome: not present;CancerHotspot: yes;3DHotspot: yes	MutationAssessor: impact: medium, score: 3.11;SIFT: impact: deleterious, score: 0;Polyphen-2: impact: probably_damaging, score: 1	Missense_Mutation	SNP		17	NA	NA	NA	7	55211080	55211080	G	A	7:g.55211080G>A	ENST00000275493.2:c.323G>A	0.92		19412	1743			4	2020-03-28
MSK-IMPACT Clinical Sequencing Cohort (MSKCC, Nat Med 2017)	P-0011383-T01-IM5	Anaplastic Astrocytoma	R108K	OncoKB: Oncogenic, level_4;CIViC: Predictive: 1;MyCancerGenome: not present;CancerHotspot: yes;3DHotspot: yes	MutationAssessor: impact: medium, score: 3.11;SIFT: impact: deleterious, score: 0;Polyphen-2: impact: probably_damaging, score: 1	Missense_Mutation	SNP		17	NA	NA	NA	7	55211080	55211080	G	A	7:g.55211080G>A	ENST00000275493.2:c.323G>A	0.87		4189	648			7	2020-03-28
MSK-IMPACT Clinical Sequencing Cohort (MSKCC, Nat Med 2017)	P-0012360-T01-IM5	Glioblastoma Multiforme	R108K	OncoKB: Oncogenic, level_4;CIViC: Predictive: 1;MyCancerGenome: not present;CancerHotspot: yes;3DHotspot: yes	MutationAssessor: impact: medium, score: 3.11;SIFT: impact: deleterious, score: 0;Polyphen-2: impact: probably_damaging, score: 1	Missense_Mutation	SNP		17	NA	NA	NA	7	55211080	55211080	G	A	7:g.55211080G>A	ENST00000275493.2:c.323G>A	0.05		596	10742			5	2020-03-28
MSK-IMPACT Clinical Sequencing Cohort (MSKCC, Nat Med 2017)	P-0002022-T01-IM3	Glioblastoma Multiforme	R252C	OncoKB: Likely Neutral, level NA;CIViC: NA;MyCancerGenome: not present;CancerHotspot: yes;3DHotspot: yes	MutationAssessor: impact: medium, score: 3.205;SIFT: impact: deleterious, score: 0.03;Polyphen-2: impact: possibly_damaging, score: 0.882	Missense_Mutation	SNP		12	NA	NA	NA	7	55221710	55221710	C	T	7:g.55221710C>T	ENST00000275493.2:c.754C>T	0.05		30	559			6	2020-07-28
MSK-IMPACT Clinical Sequencing Cohort (MSKCC, Nat Med 2017)	P-0003456-T01-IM5	Glioblastoma Multiforme	R252C	OncoKB: Likely Neutral, level NA;CIViC: NA;MyCancerGenome: not present;CancerHotspot: yes;3DHotspot: yes	MutationAssessor: impact: medium, score: 3.205;SIFT: impact: deleterious, score: 0.03;Polyphen-2: impact: possibly_damaging, score: 0.882	Missense_Mutation	SNP		12	NA	NA	NA	7	55221710	55221710	C	T	7:g.55221710C>T	ENST00000275493.2:c.754C>T	0.09		644	6493			4	2020-07-28
MSK-IMPACT Clinical Sequencing Cohort (MSKCC, Nat Med 2017)	P-0004119-T01-IM5	Glioblastoma Multiforme	R252C	OncoKB: Likely Neutral, level NA;CIViC: NA;MyCancerGenome: not present;CancerHotspot: yes;3DHotspot: yes	MutationAssessor: impact: medium, score: 3.205;SIFT: impact: deleterious, score: 0.03;Polyphen-2: impact: possibly_damaging, score: 0.882	Missense_Mutation	SNP		12	NA	NA	NA	7	55221710	55221710	C	T	7:g.55221710C>T	ENST00000275493.2:c.754C>T	0.06		690	10367			4	2020-07-28
MSK-IMPACT Clinical Sequencing Cohort (MSKCC, Nat Med 2017)	P-0008927-T01-IM5	Anaplastic Astrocytoma	R252C	OncoKB: Likely Neutral, level NA;CIViC: NA;MyCancerGenome: not present;CancerHotspot: yes;3DHotspot: yes	MutationAssessor: impact: medium, score: 3.205;SIFT: impact: deleterious, score: 0.03;Polyphen-2: impact: possibly_damaging, score: 0.882	Missense_Mutation	SNP		12	NA	NA	NA	7	55221710	55221710	C	T	7:g.55221710C>T	ENST00000275493.2:c.754C>T	0.05		578	10727			5	2020-07-28
MSK-IMPACT Clinical Sequencing Cohort (MSKCC, Nat Med 2017)	P-0011219-T01-IM5	Glioblastoma Multiforme	S229C	OncoKB: Oncogenic, level NA;CIViC: NA;MyCancerGenome: not present;CancerHotspot: no;3DHotspot: no	MutationAssessor: impact: medium, score: 2.765;SIFT: impact: deleterious, score: 0;Polyphen-2: impact: probably_damaging, score: 0.931	Missense_Mutation	SNP		1	NA	NA	NA	7	55220295	55220295	A	T	7:g.55220295A>T	ENST00000275493.2:c.685A>T	0.12		2631	18730			5	2020-06-28
MSK-IMPACT Clinical Sequencing Cohort (MSKCC, Nat Med 2017)	P-0004846-T01-IM5	Anaplastic Astrocytoma	T363I	OncoKB: Likely Oncogenic, level NA;CIViC: NA;MyCancerGenome: not present;CancerHotspot: yes;3DHotspot: no	MutationAssessor: impact: high, score: 4.02;SIFT: impact: deleterious, score: 0;Polyphen-2: impact: probably_damaging, score: 0.992	Missense_Mutation	SNP		2	NA	NA	NA	7	55224307	55224307	C	T	7:g.55224307C>T	ENST00000275493.2:c.1088C>T	0.17		121	585			6	2020-09-28
MSK-IMPACT Clinical Sequencing Cohort (MSKCC, Nat Med 2017)	P-0001819-T01-IM3	Glioblastoma Multiforme	T263P	OncoKB: Oncogenic, level_4;CIViC: Predictive: 1;MyCancerGenome: not present;CancerHotspot: yes;3DHotspot: yes	MutationAssessor: impact: medium, score: 2.32;SIFT: impact: tolerated, score: 0.19;Polyphen-2: impact: benign, score: 0.236	Missense_Mutation	SNP		7	NA	NA	NA	7	55221743	55221743	A	C	7:g.55221743A>C	ENST00000275493.2:c.787A>C	0.05		466	8329			8	2020-07-28
MSK-IMPACT Clinical Sequencing Cohort (MSKCC, Nat Med 2017)	P-0000378-T01-IM3	Glioblastoma Multiforme	G598A	OncoKB: Likely Neutral, level NA;CIViC: NA;MyCancerGenome: not present;CancerHotspot: yes;3DHotspot: no	MutationAssessor: impact: medium, score: 3.155;SIFT: impact: deleterious, score: 0.01;Polyphen-2: impact: probably_damaging, score: 0.97	Missense_Mutation	SNP	amp	36	NA	NA	NA	7	55233043	55233043	G	C	7:g.55233043G>C	ENST00000275493.2:c.1793G>C	0.05		425	7757			6	15/28
MSK-IMPACT Clinical Sequencing Cohort (MSKCC, Nat Med 2017)	P-0000657-T02-IM5	Glioblastoma Multiforme	G598A	OncoKB: Likely Neutral, level NA;CIViC: NA;MyCancerGenome: not present;CancerHotspot: yes;3DHotspot: no	MutationAssessor: impact: medium, score: 3.155;SIFT: impact: deleterious, score: 0.01;Polyphen-2: impact: probably_damaging, score: 0.97	Missense_Mutation	SNP	amp	36	NA	NA	NA	7	55233043	55233043	G	C	7:g.55233043G>C	ENST00000275493.2:c.1793G>C	0.34		5453	10761			4	15/28
MSK-IMPACT Clinical Sequencing Cohort (MSKCC, Nat Med 2017)	P-0011503-T01-IM5	Glioblastoma Multiforme	G598A	OncoKB: Likely Neutral, level NA;CIViC: NA;MyCancerGenome: not present;CancerHotspot: yes;3DHotspot: no	MutationAssessor: impact: medium, score: 3.155;SIFT: impact: deleterious, score: 0.01;Polyphen-2: impact: probably_damaging, score: 0.97	Missense_Mutation	SNP		36	NA	NA	NA	7	55233043	55233043	G	C	7:g.55233043G>C	ENST00000275493.2:c.1793G>C	0.64		1948	1084			3	15/28
MSK-IMPACT Clinical Sequencing Cohort (MSKCC, Nat Med 2017)	P-0000630-T01-IM3	Lung Adenocarcinoma	E709K	OncoKB: Oncogenic, level NA;CIViC: NA;MyCancerGenome: not present;CancerHotspot: yes;3DHotspot: no	MutationAssessor: impact: medium, score: 2.53;SIFT: impact: deleterious, score: 0.01;Polyphen-2: impact: possibly_damaging, score: 0.618	Missense_Mutation	SNP		48	NA	NA	NA	7	55241677	55241677	G	A	7:g.55241677G>A	ENST00000275493.2:c.2125G>A	0.16		109	588			5	18/28
MSK-IMPACT Clinical Sequencing Cohort (MSKCC, Nat Med 2017)	P-0001328-T01-IM3	Large Cell Neuroendocrine Carcinoma	E709K	OncoKB: Oncogenic, level NA;CIViC: NA;MyCancerGenome: not present;CancerHotspot: yes;3DHotspot: no	MutationAssessor: impact: medium, score: 2.53;SIFT: impact: deleterious, score: 0.01;Polyphen-2: impact: possibly_damaging, score: 0.618	Missense_Mutation	SNP	amp	48	NA	NA	NA	7	55241677	55241677	G	A	7:g.55241677G>A	ENST00000275493.2:c.2125G>A	0.72		1373	527			8	18/28
MSK-IMPACT Clinical Sequencing Cohort (MSKCC, Nat Med 2017)	P-0001613-T01-IM3	Lung Adenocarcinoma	E709K	OncoKB: Oncogenic, level NA;CIViC: NA;MyCancerGenome: not present;CancerHotspot: yes;3DHotspot: no	MutationAssessor: impact: medium, score: 2.53;SIFT: impact: deleterious, score: 0.01;Polyphen-2: impact: possibly_damaging, score: 0.618	Missense_Mutation	SNP		48	NA	NA	NA	7	55241677	55241677	G	A	7:g.55241677G>A	ENST00000275493.2:c.2125G>A	0.06		42	706			5	18/28
MSK-IMPACT Clinical Sequencing Cohort (MSKCC, Nat Med 2017)	P-0002489-T01-IM3	Lung Adenocarcinoma	E709K	OncoKB: Oncogenic, level NA;CIViC: NA;MyCancerGenome: not present;CancerHotspot: yes;3DHotspot: no	MutationAssessor: impact: medium, score: 2.53;SIFT: impact: deleterious, score: 0.01;Polyphen-2: impact: possibly_damaging, score: 0.618	Missense_Mutation	SNP		48	NA	NA	NA	7	55241677	55241677	G	A	7:g.55241677G>A	ENST00000275493.2:c.2125G>A	0.57		360	272			7	18/28
MSK-IMPACT Clinical Sequencing Cohort (MSKCC, Nat Med 2017)	P-0003107-T01-IM5	Lung Adenocarcinoma	E709K	OncoKB: Oncogenic, level NA;CIViC: NA;MyCancerGenome: not present;CancerHotspot: yes;3DHotspot: no	MutationAssessor: impact: medium, score: 2.53;SIFT: impact: deleterious, score: 0.01;Polyphen-2: impact: possibly_damaging, score: 0.618	Missense_Mutation	SNP		48	NA	NA	NA	7	55241677	55241677	G	A	7:g.55241677G>A	ENST00000275493.2:c.2125G>A	0.19		275	1166			7	18/28
MSK-IMPACT Clinical Sequencing Cohort (MSKCC, Nat Med 2017)	P-0003316-T01-IM5	Lung Adenocarcinoma	E709K	OncoKB: Oncogenic, level NA;CIViC: NA;MyCancerGenome: not present;CancerHotspot: yes;3DHotspot: no	MutationAssessor: impact: medium, score: 2.53;SIFT: impact: deleterious, score: 0.01;Polyphen-2: impact: possibly_damaging, score: 0.618	Missense_Mutation	SNP		48	NA	NA	NA	7	55241677	55241677	G	A	7:g.55241677G>A	ENST00000275493.2:c.2125G>A	0.38		209	347			5	18/28
MSK-IMPACT Clinical Sequencing Cohort (MSKCC, Nat Med 2017)	P-0004066-T02-IM5	Lung Adenocarcinoma	E709K	OncoKB: Oncogenic, level NA;CIViC: NA;MyCancerGenome: not present;CancerHotspot: yes;3DHotspot: no	MutationAssessor: impact: medium, score: 2.53;SIFT: impact: deleterious, score: 0.01;Polyphen-2: impact: possibly_damaging, score: 0.618	Missense_Mutation	SNP		48	NA	NA	NA	7	55241677	55241677	G	A	7:g.55241677G>A	ENST00000275493.2:c.2125G>A	0.1		94	804			3	18/28
MSK-IMPACT Clinical Sequencing Cohort (MSKCC, Nat Med 2017)	P-0004066-T01-IM5	Lung Adenocarcinoma	E709K	OncoKB: Oncogenic, level NA;CIViC: NA;MyCancerGenome: not present;CancerHotspot: yes;3DHotspot: no	MutationAssessor: impact: medium, score: 2.53;SIFT: impact: deleterious, score: 0.01;Polyphen-2: impact: possibly_damaging, score: 0.618	Missense_Mutation	SNP		48	NA	NA	NA	7	55241677	55241677	G	A	7:g.55241677G>A	ENST00000275493.2:c.2125G>A	0.18		113	532			2	18/28
MSK-IMPACT Clinical Sequencing Cohort (MSKCC, Nat Med 2017)	P-0006003-T01-IM5	Lung Squamous Cell Carcinoma	E709K	OncoKB: Oncogenic, level NA;CIViC: NA;MyCancerGenome: not present;CancerHotspot: yes;3DHotspot: no	MutationAssessor: impact: medium, score: 2.53;SIFT: impact: deleterious, score: 0.01;Polyphen-2: impact: possibly_damaging, score: 0.618	Missense_Mutation	SNP		48	NA	NA	NA	7	55241677	55241677	G	A	7:g.55241677G>A	ENST00000275493.2:c.2125G>A	0.47		865	966			8	18/28
MSK-IMPACT Clinical Sequencing Cohort (MSKCC, Nat Med 2017)	P-0008145-T01-IM5	Breast Invasive Carcinoma, NOS	E709K	OncoKB: Oncogenic, level NA;CIViC: NA;MyCancerGenome: not present;CancerHotspot: yes;3DHotspot: no	MutationAssessor: impact: medium, score: 2.53;SIFT: impact: deleterious, score: 0.01;Polyphen-2: impact: possibly_damaging, score: 0.618	Missense_Mutation	SNP		48	NA	NA	NA	7	55241677	55241677	G	A	7:g.55241677G>A	ENST00000275493.2:c.2125G>A	0.16		108	578			7	18/28
MSK-IMPACT Clinical Sequencing Cohort (MSKCC, Nat Med 2017)	P-0008145-T02-IM5	Breast Invasive Carcinoma, NOS	E709K	OncoKB: Oncogenic, level NA;CIViC: NA;MyCancerGenome: not present;CancerHotspot: yes;3DHotspot: no	MutationAssessor: impact: medium, score: 2.53;SIFT: impact: deleterious, score: 0.01;Polyphen-2: impact: possibly_damaging, score: 0.618	Missense_Mutation	SNP		48	NA	NA	NA	7	55241677	55241677	G	A	7:g.55241677G>A	ENST00000275493.2:c.2125G>A	0.52		583	532			8	18/28
MSK-IMPACT Clinical Sequencing Cohort (MSKCC, Nat Med 2017)	P-0011269-T01-IM5	Cutaneous Melanoma	E709K	OncoKB: Oncogenic, level NA;CIViC: NA;MyCancerGenome: not present;CancerHotspot: yes;3DHotspot: no	MutationAssessor: impact: medium, score: 2.53;SIFT: impact: deleterious, score: 0.01;Polyphen-2: impact: possibly_damaging, score: 0.618	Missense_Mutation	SNP		48	NA	NA	NA	7	55241677	55241677	G	A	7:g.55241677G>A	ENST00000275493.2:c.2125G>A	0.03		21	797			30	18/28
MSK-IMPACT Clinical Sequencing Cohort (MSKCC, Nat Med 2017)	P-0000347-T01-IM3	Lung Adenocarcinoma	T790M	OncoKB: Oncogenic, level_1;CIViC: Predictive: 38, Prognostic: 2;MyCancerGenome: present;CancerHotspot: yes;3DHotspot: no	MutationAssessor: impact: neutral, score: -0.025;SIFT: impact: deleterious, score: 0;Polyphen-2: impact: probably_damaging, score: 1	Missense_Mutation	SNP	amp	355	NA	NA	NA	7	55249071	55249071	C	T	7:g.55249071C>T	ENST00000275493.2:c.2369C>T	0.66		1189	625			5	20/28
MSK-IMPACT Clinical Sequencing Cohort (MSKCC, Nat Med 2017)	P-0000580-T01-IM3	Lung Adenocarcinoma	T790M	OncoKB: Oncogenic, level_1;CIViC: Predictive: 38, Prognostic: 2;MyCancerGenome: present;CancerHotspot: yes;3DHotspot: no	MutationAssessor: impact: neutral, score: -0.025;SIFT: impact: deleterious, score: 0;Polyphen-2: impact: probably_damaging, score: 1	Missense_Mutation	SNP	diploid	355	NA	NA	NA	7	55249071	55249071	C	T	7:g.55249071C>T	ENST00000275493.2:c.2369C>T	0.13		198	1303			10	20/28
MSK-IMPACT Clinical Sequencing Cohort (MSKCC, Nat Med 2017)	P-0000583-T01-IM3	Lung Adenocarcinoma	T790M	OncoKB: Oncogenic, level_1;CIViC: Predictive: 38, Prognostic: 2;MyCancerGenome: present;CancerHotspot: yes;3DHotspot: no	MutationAssessor: impact: neutral, score: -0.025;SIFT: impact: deleterious, score: 0;Polyphen-2: impact: probably_damaging, score: 1	Missense_Mutation	SNP	diploid	355	NA	NA	NA	7	55249071	55249071	C	T	7:g.55249071C>T	ENST00000275493.2:c.2369C>T	0.46		810	968			10	20/28
MSK-IMPACT Clinical Sequencing Cohort (MSKCC, Nat Med 2017)	P-0000628-T02-IM5	Lung Adenocarcinoma	T790M	OncoKB: Oncogenic, level_1;CIViC: Predictive: 38, Prognostic: 2;MyCancerGenome: present;CancerHotspot: yes;3DHotspot: no	MutationAssessor: impact: neutral, score: -0.025;SIFT: impact: deleterious, score: 0;Polyphen-2: impact: probably_damaging, score: 1	Missense_Mutation	SNP	amp	355	NA	NA	NA	7	55249071	55249071	C	T	7:g.55249071C>T	ENST00000275493.2:c.2369C>T	0.21		2074	7742			5	20/28
MSK-IMPACT Clinical Sequencing Cohort (MSKCC, Nat Med 2017)	P-0000774-T01-IM3	Lung Adenocarcinoma	T790M	OncoKB: Oncogenic, level_1;CIViC: Predictive: 38, Prognostic: 2;MyCancerGenome: present;CancerHotspot: yes;3DHotspot: no	MutationAssessor: impact: neutral, score: -0.025;SIFT: impact: deleterious, score: 0;Polyphen-2: impact: probably_damaging, score: 1	Missense_Mutation	SNP	diploid	355	NA	NA	NA	7	55249071	55249071	C	T	7:g.55249071C>T	ENST00000275493.2:c.2369C>T	0.23		192	642			10	20/28
MSK-IMPACT Clinical Sequencing Cohort (MSKCC, Nat Med 2017)	P-0000913-T03-IM5	Lung Adenocarcinoma	T790M	OncoKB: Oncogenic, level_1;CIViC: Predictive: 38, Prognostic: 2;MyCancerGenome: present;CancerHotspot: yes;3DHotspot: no	MutationAssessor: impact: neutral, score: -0.025;SIFT: impact: deleterious, score: 0;Polyphen-2: impact: probably_damaging, score: 1	Missense_Mutation	SNP	amp	355	NA	NA	NA	7	55249071	55249071	C	T	7:g.55249071C>T	ENST00000275493.2:c.2369C>T	0.05		201	3616			7	20/28
MSK-IMPACT Clinical Sequencing Cohort (MSKCC, Nat Med 2017)	P-0001097-T02-IM5	Lung Adenocarcinoma	T790M	OncoKB: Oncogenic, level_1;CIViC: Predictive: 38, Prognostic: 2;MyCancerGenome: present;CancerHotspot: yes;3DHotspot: no	MutationAssessor: impact: neutral, score: -0.025;SIFT: impact: deleterious, score: 0;Polyphen-2: impact: probably_damaging, score: 1	Missense_Mutation	SNP	diploid	355	NA	NA	NA	7	55249071	55249071	C	T	7:g.55249071C>T	ENST00000275493.2:c.2369C>T	0.04		40	1047			2	20/28
MSK-IMPACT Clinical Sequencing Cohort (MSKCC, Nat Med 2017)	P-0001296-T02-IM5	Lung Adenocarcinoma	T790M	OncoKB: Oncogenic, level_1;CIViC: Predictive: 38, Prognostic: 2;MyCancerGenome: present;CancerHotspot: yes;3DHotspot: no	MutationAssessor: impact: neutral, score: -0.025;SIFT: impact: deleterious, score: 0;Polyphen-2: impact: probably_damaging, score: 1	Missense_Mutation	SNP	diploid	355	NA	NA	NA	7	55249071	55249071	C	T	7:g.55249071C>T	ENST00000275493.2:c.2369C>T	0.08		109	1220			4	20/28
MSK-IMPACT Clinical Sequencing Cohort (MSKCC, Nat Med 2017)	P-0001328-T01-IM3	Large Cell Neuroendocrine Carcinoma	T790M	OncoKB: Oncogenic, level_1;CIViC: Predictive: 38, Prognostic: 2;MyCancerGenome: present;CancerHotspot: yes;3DHotspot: no	MutationAssessor: impact: neutral, score: -0.025;SIFT: impact: deleterious, score: 0;Polyphen-2: impact: probably_damaging, score: 1	Missense_Mutation	SNP	amp	355	NA	NA	NA	7	55249071	55249071	C	T	7:g.55249071C>T	ENST00000275493.2:c.2369C>T	0.19		295	1296			8	20/28
MSK-IMPACT Clinical Sequencing Cohort (MSKCC, Nat Med 2017)	P-0001442-T02-IM5	Lung Adenocarcinoma	T790M	OncoKB: Oncogenic, level_1;CIViC: Predictive: 38, Prognostic: 2;MyCancerGenome: present;CancerHotspot: yes;3DHotspot: no	MutationAssessor: impact: neutral, score: -0.025;SIFT: impact: deleterious, score: 0;Polyphen-2: impact: probably_damaging, score: 1	Missense_Mutation	SNP	diploid	355	NA	NA	NA	7	55249071	55249071	C	T	7:g.55249071C>T	ENST00000275493.2:c.2369C>T	0.12		101	743			5	20/28
MSK-IMPACT Clinical Sequencing Cohort (MSKCC, Nat Med 2017)	P-0001817-T02-IM5	Lung Adenocarcinoma	T790M	OncoKB: Oncogenic, level_1;CIViC: Predictive: 38, Prognostic: 2;MyCancerGenome: present;CancerHotspot: yes;3DHotspot: no	MutationAssessor: impact: neutral, score: -0.025;SIFT: impact: deleterious, score: 0;Polyphen-2: impact: probably_damaging, score: 1	Missense_Mutation	SNP	amp	355	NA	NA	NA	7	55249071	55249071	C	T	7:g.55249071C>T	ENST00000275493.2:c.2369C>T	0.63		2477	1426			7	20/28
MSK-IMPACT Clinical Sequencing Cohort (MSKCC, Nat Med 2017)	P-0001826-T01-IM3	Lung Adenocarcinoma	T790M	OncoKB: Oncogenic, level_1;CIViC: Predictive: 38, Prognostic: 2;MyCancerGenome: present;CancerHotspot: yes;3DHotspot: no	MutationAssessor: impact: neutral, score: -0.025;SIFT: impact: deleterious, score: 0;Polyphen-2: impact: probably_damaging, score: 1	Missense_Mutation	SNP	diploid	355	NA	NA	NA	7	55249071	55249071	C	T	7:g.55249071C>T	ENST00000275493.2:c.2369C>T	0.18		238	1101			4	20/28
MSK-IMPACT Clinical Sequencing Cohort (MSKCC, Nat Med 2017)	P-0002085-T02-IM5	Lung Adenocarcinoma	T790M	OncoKB: Oncogenic, level_1;CIViC: Predictive: 38, Prognostic: 2;MyCancerGenome: present;CancerHotspot: yes;3DHotspot: no	MutationAssessor: impact: neutral, score: -0.025;SIFT: impact: deleterious, score: 0;Polyphen-2: impact: probably_damaging, score: 1	Missense_Mutation	SNP	diploid	355	NA	NA	NA	7	55249071	55249071	C	T	7:g.55249071C>T	ENST00000275493.2:c.2369C>T	0.16		154	812			10	20/28
MSK-IMPACT Clinical Sequencing Cohort (MSKCC, Nat Med 2017)	P-0002091-T02-IM5	Lung Adenocarcinoma	T790M	OncoKB: Oncogenic, level_1;CIViC: Predictive: 38, Prognostic: 2;MyCancerGenome: present;CancerHotspot: yes;3DHotspot: no	MutationAssessor: impact: neutral, score: -0.025;SIFT: impact: deleterious, score: 0;Polyphen-2: impact: probably_damaging, score: 1	Missense_Mutation	SNP	diploid	355	NA	NA	NA	7	55249071	55249071	C	T	7:g.55249071C>T	ENST00000275493.2:c.2369C>T	0.07		47	602			8	20/28
MSK-IMPACT Clinical Sequencing Cohort (MSKCC, Nat Med 2017)	P-0002218-T02-IM5	Lung Adenocarcinoma	T790M	OncoKB: Oncogenic, level_1;CIViC: Predictive: 38, Prognostic: 2;MyCancerGenome: present;CancerHotspot: yes;3DHotspot: no	MutationAssessor: impact: neutral, score: -0.025;SIFT: impact: deleterious, score: 0;Polyphen-2: impact: probably_damaging, score: 1	Missense_Mutation	SNP	amp	355	NA	NA	NA	7	55249071	55249071	C	T	7:g.55249071C>T	ENST00000275493.2:c.2369C>T	0.04		91	2463			7	20/28
MSK-IMPACT Clinical Sequencing Cohort (MSKCC, Nat Med 2017)	P-0002309-T01-IM3	Lung Adenocarcinoma	T790M	OncoKB: Oncogenic, level_1;CIViC: Predictive: 38, Prognostic: 2;MyCancerGenome: present;CancerHotspot: yes;3DHotspot: no	MutationAssessor: impact: neutral, score: -0.025;SIFT: impact: deleterious, score: 0;Polyphen-2: impact: probably_damaging, score: 1	Missense_Mutation	SNP	diploid	355	NA	NA	NA	7	55249071	55249071	C	T	7:g.55249071C>T	ENST00000275493.2:c.2369C>T	0.23		360	1192			7	20/28
MSK-IMPACT Clinical Sequencing Cohort (MSKCC, Nat Med 2017)	P-0002491-T01-IM3	Lung Adenocarcinoma	T790M	OncoKB: Oncogenic, level_1;CIViC: Predictive: 38, Prognostic: 2;MyCancerGenome: present;CancerHotspot: yes;3DHotspot: no	MutationAssessor: impact: neutral, score: -0.025;SIFT: impact: deleterious, score: 0;Polyphen-2: impact: probably_damaging, score: 1	Missense_Mutation	SNP	diploid	355	NA	NA	NA	7	55249071	55249071	C	T	7:g.55249071C>T	ENST00000275493.2:c.2369C>T	0.05		32	582			3	20/28
MSK-IMPACT Clinical Sequencing Cohort (MSKCC, Nat Med 2017)	P-0002580-T01-IM3	Lung Adenocarcinoma	T790M	OncoKB: Oncogenic, level_1;CIViC: Predictive: 38, Prognostic: 2;MyCancerGenome: present;CancerHotspot: yes;3DHotspot: no	MutationAssessor: impact: neutral, score: -0.025;SIFT: impact: deleterious, score: 0;Polyphen-2: impact: probably_damaging, score: 1	Missense_Mutation	SNP	diploid	355	NA	NA	NA	7	55249071	55249071	C	T	7:g.55249071C>T	ENST00000275493.2:c.2369C>T	0.14		143	850			2	20/28
MSK-IMPACT Clinical Sequencing Cohort (MSKCC, Nat Med 2017)	P-0002768-T01-IM3	Lung Adenocarcinoma	T790M	OncoKB: Oncogenic, level_1;CIViC: Predictive: 38, Prognostic: 2;MyCancerGenome: present;CancerHotspot: yes;3DHotspot: no	MutationAssessor: impact: neutral, score: -0.025;SIFT: impact: deleterious, score: 0;Polyphen-2: impact: probably_damaging, score: 1	Missense_Mutation	SNP	diploid	355	NA	NA	NA	7	55249071	55249071	C	T	7:g.55249071C>T	ENST00000275493.2:c.2369C>T	0.22		126	456			4	20/28
MSK-IMPACT Clinical Sequencing Cohort (MSKCC, Nat Med 2017)	P-0002780-T01-IM3	Lung Adenocarcinoma	T790M	OncoKB: Oncogenic, level_1;CIViC: Predictive: 38, Prognostic: 2;MyCancerGenome: present;CancerHotspot: yes;3DHotspot: no	MutationAssessor: impact: neutral, score: -0.025;SIFT: impact: deleterious, score: 0;Polyphen-2: impact: probably_damaging, score: 1	Missense_Mutation	SNP	diploid	355	NA	NA	NA	7	55249071	55249071	C	T	7:g.55249071C>T	ENST00000275493.2:c.2369C>T	0.15		31	173			6	20/28
MSK-IMPACT Clinical Sequencing Cohort (MSKCC, Nat Med 2017)	P-0002783-T01-IM3	Lung Adenocarcinoma	T790M	OncoKB: Oncogenic, level_1;CIViC: Predictive: 38, Prognostic: 2;MyCancerGenome: present;CancerHotspot: yes;3DHotspot: no	MutationAssessor: impact: neutral, score: -0.025;SIFT: impact: deleterious, score: 0;Polyphen-2: impact: probably_damaging, score: 1	Missense_Mutation	SNP	amp	355	NA	NA	NA	7	55249071	55249071	C	T	7:g.55249071C>T	ENST00000275493.2:c.2369C>T	0.43		1006	1320			6	20/28
MSK-IMPACT Clinical Sequencing Cohort (MSKCC, Nat Med 2017)	P-0002890-T01-IM3	Lung Adenocarcinoma	T790M	OncoKB: Oncogenic, level_1;CIViC: Predictive: 38, Prognostic: 2;MyCancerGenome: present;CancerHotspot: yes;3DHotspot: no	MutationAssessor: impact: neutral, score: -0.025;SIFT: impact: deleterious, score: 0;Polyphen-2: impact: probably_damaging, score: 1	Missense_Mutation	SNP	amp	355	NA	NA	NA	7	55249071	55249071	C	T	7:g.55249071C>T	ENST00000275493.2:c.2369C>T	0.12		139	1052			6	20/28
MSK-IMPACT Clinical Sequencing Cohort (MSKCC, Nat Med 2017)	P-0003070-T02-IM5	Lung Adenocarcinoma	T790M	OncoKB: Oncogenic, level_1;CIViC: Predictive: 38, Prognostic: 2;MyCancerGenome: present;CancerHotspot: yes;3DHotspot: no	MutationAssessor: impact: neutral, score: -0.025;SIFT: impact: deleterious, score: 0;Polyphen-2: impact: probably_damaging, score: 1	Missense_Mutation	SNP	diploid	355	NA	NA	NA	7	55249071	55249071	C	T	7:g.55249071C>T	ENST00000275493.2:c.2369C>T	0.09		88	894			5	20/28
MSK-IMPACT Clinical Sequencing Cohort (MSKCC, Nat Med 2017)	P-0003213-T01-IM5	Lung Adenocarcinoma	T790M	OncoKB: Oncogenic, level_1;CIViC: Predictive: 38, Prognostic: 2;MyCancerGenome: present;CancerHotspot: yes;3DHotspot: no	MutationAssessor: impact: neutral, score: -0.025;SIFT: impact: deleterious, score: 0;Polyphen-2: impact: probably_damaging, score: 1	Missense_Mutation	SNP	diploid	355	NA	NA	NA	7	55249071	55249071	C	T	7:g.55249071C>T	ENST00000275493.2:c.2369C>T	0.15		88	513			10	20/28
MSK-IMPACT Clinical Sequencing Cohort (MSKCC, Nat Med 2017)	P-0003274-T01-IM5	Lung Adenocarcinoma	T790M	OncoKB: Oncogenic, level_1;CIViC: Predictive: 38, Prognostic: 2;MyCancerGenome: present;CancerHotspot: yes;3DHotspot: no	MutationAssessor: impact: neutral, score: -0.025;SIFT: impact: deleterious, score: 0;Polyphen-2: impact: probably_damaging, score: 1	Missense_Mutation	SNP	diploid	355	NA	NA	NA	7	55249071	55249071	C	T	7:g.55249071C>T	ENST00000275493.2:c.2369C>T	0.36		237	422			3	20/28
MSK-IMPACT Clinical Sequencing Cohort (MSKCC, Nat Med 2017)	P-0003425-T01-IM5	Lung Adenocarcinoma	T790M	OncoKB: Oncogenic, level_1;CIViC: Predictive: 38, Prognostic: 2;MyCancerGenome: present;CancerHotspot: yes;3DHotspot: no	MutationAssessor: impact: neutral, score: -0.025;SIFT: impact: deleterious, score: 0;Polyphen-2: impact: probably_damaging, score: 1	Missense_Mutation	SNP		355	NA	NA	NA	7	55249071	55249071	C	T	7:g.55249071C>T	ENST00000275493.2:c.2369C>T	0.04		30	703			5	20/28
MSK-IMPACT Clinical Sequencing Cohort (MSKCC, Nat Med 2017)	P-0003752-T03-IM5	Lung Adenocarcinoma	T790M	OncoKB: Oncogenic, level_1;CIViC: Predictive: 38, Prognostic: 2;MyCancerGenome: present;CancerHotspot: yes;3DHotspot: no	MutationAssessor: impact: neutral, score: -0.025;SIFT: impact: deleterious, score: 0;Polyphen-2: impact: probably_damaging, score: 1	Missense_Mutation	SNP		355	NA	NA	NA	7	55249071	55249071	C	T	7:g.55249071C>T	ENST00000275493.2:c.2369C>T	0.08		70	783			7	20/28
MSK-IMPACT Clinical Sequencing Cohort (MSKCC, Nat Med 2017)	P-0003923-T01-IM5	Lung Adenocarcinoma	T790M	OncoKB: Oncogenic, level_1;CIViC: Predictive: 38, Prognostic: 2;MyCancerGenome: present;CancerHotspot: yes;3DHotspot: no	MutationAssessor: impact: neutral, score: -0.025;SIFT: impact: deleterious, score: 0;Polyphen-2: impact: probably_damaging, score: 1	Missense_Mutation	SNP		355	NA	NA	NA	7	55249071	55249071	C	T	7:g.55249071C>T	ENST00000275493.2:c.2369C>T	0.24		158	498			11	20/28
MSK-IMPACT Clinical Sequencing Cohort (MSKCC, Nat Med 2017)	P-0004496-T01-IM5	Lung Adenocarcinoma	T790M	OncoKB: Oncogenic, level_1;CIViC: Predictive: 38, Prognostic: 2;MyCancerGenome: present;CancerHotspot: yes;3DHotspot: no	MutationAssessor: impact: neutral, score: -0.025;SIFT: impact: deleterious, score: 0;Polyphen-2: impact: probably_damaging, score: 1	Missense_Mutation	SNP		355	NA	NA	NA	7	55249071	55249071	C	T	7:g.55249071C>T	ENST00000275493.2:c.2369C>T	0.11		113	886			2	20/28
MSK-IMPACT Clinical Sequencing Cohort (MSKCC, Nat Med 2017)	P-0004695-T01-IM5	Lung Adenocarcinoma	T790M	OncoKB: Oncogenic, level_1;CIViC: Predictive: 38, Prognostic: 2;MyCancerGenome: present;CancerHotspot: yes;3DHotspot: no	MutationAssessor: impact: neutral, score: -0.025;SIFT: impact: deleterious, score: 0;Polyphen-2: impact: probably_damaging, score: 1	Missense_Mutation	SNP		355	NA	NA	NA	7	55249071	55249071	C	T	7:g.55249071C>T	ENST00000275493.2:c.2369C>T	0.17		455	2229			7	20/28
MSK-IMPACT Clinical Sequencing Cohort (MSKCC, Nat Med 2017)	P-0004927-T01-IM5	Lung Adenocarcinoma	T790M	OncoKB: Oncogenic, level_1;CIViC: Predictive: 38, Prognostic: 2;MyCancerGenome: present;CancerHotspot: yes;3DHotspot: no	MutationAssessor: impact: neutral, score: -0.025;SIFT: impact: deleterious, score: 0;Polyphen-2: impact: probably_damaging, score: 1	Missense_Mutation	SNP		355	NA	NA	NA	7	55249071	55249071	C	T	7:g.55249071C>T	ENST00000275493.2:c.2369C>T	0.05		271	5599			5	20/28
MSK-IMPACT Clinical Sequencing Cohort (MSKCC, Nat Med 2017)	P-0005034-T01-IM5	Lung Adenocarcinoma	T790M	OncoKB: Oncogenic, level_1;CIViC: Predictive: 38, Prognostic: 2;MyCancerGenome: present;CancerHotspot: yes;3DHotspot: no	MutationAssessor: impact: neutral, score: -0.025;SIFT: impact: deleterious, score: 0;Polyphen-2: impact: probably_damaging, score: 1	Missense_Mutation	SNP		355	NA	NA	NA	7	55249071	55249071	C	T	7:g.55249071C>T	ENST00000275493.2:c.2369C>T	0.16		446	2278			6	20/28
MSK-IMPACT Clinical Sequencing Cohort (MSKCC, Nat Med 2017)	P-0005059-T01-IM5	Lung Adenocarcinoma	T790M	OncoKB: Oncogenic, level_1;CIViC: Predictive: 38, Prognostic: 2;MyCancerGenome: present;CancerHotspot: yes;3DHotspot: no	MutationAssessor: impact: neutral, score: -0.025;SIFT: impact: deleterious, score: 0;Polyphen-2: impact: probably_damaging, score: 1	Missense_Mutation	SNP		355	NA	NA	NA	7	55249071	55249071	C	T	7:g.55249071C>T	ENST00000275493.2:c.2369C>T	0.03		35	1037			5	20/28
MSK-IMPACT Clinical Sequencing Cohort (MSKCC, Nat Med 2017)	P-0005148-T01-IM5	Lung Adenocarcinoma	T790M	OncoKB: Oncogenic, level_1;CIViC: Predictive: 38, Prognostic: 2;MyCancerGenome: present;CancerHotspot: yes;3DHotspot: no	MutationAssessor: impact: neutral, score: -0.025;SIFT: impact: deleterious, score: 0;Polyphen-2: impact: probably_damaging, score: 1	Missense_Mutation	SNP		355	NA	NA	NA	7	55249071	55249071	C	T	7:g.55249071C>T	ENST00000275493.2:c.2369C>T	0.18		234	1089			8	20/28
MSK-IMPACT Clinical Sequencing Cohort (MSKCC, Nat Med 2017)	P-0005337-T01-IM5	Lung Adenocarcinoma	T790M	OncoKB: Oncogenic, level_1;CIViC: Predictive: 38, Prognostic: 2;MyCancerGenome: present;CancerHotspot: yes;3DHotspot: no	MutationAssessor: impact: neutral, score: -0.025;SIFT: impact: deleterious, score: 0;Polyphen-2: impact: probably_damaging, score: 1	Missense_Mutation	SNP		355	NA	NA	NA	7	55249071	55249071	C	T	7:g.55249071C>T	ENST00000275493.2:c.2369C>T	0.17		194	976			7	20/28
MSK-IMPACT Clinical Sequencing Cohort (MSKCC, Nat Med 2017)	P-0005464-T01-IM5	Lung Adenocarcinoma	T790M	OncoKB: Oncogenic, level_1;CIViC: Predictive: 38, Prognostic: 2;MyCancerGenome: present;CancerHotspot: yes;3DHotspot: no	MutationAssessor: impact: neutral, score: -0.025;SIFT: impact: deleterious, score: 0;Polyphen-2: impact: probably_damaging, score: 1	Missense_Mutation	SNP		355	NA	NA	NA	7	55249071	55249071	C	T	7:g.55249071C>T	ENST00000275493.2:c.2369C>T	0.09		94	922			7	20/28
MSK-IMPACT Clinical Sequencing Cohort (MSKCC, Nat Med 2017)	P-0005553-T01-IM5	Lung Adenocarcinoma	T790M	OncoKB: Oncogenic, level_1;CIViC: Predictive: 38, Prognostic: 2;MyCancerGenome: present;CancerHotspot: yes;3DHotspot: no	MutationAssessor: impact: neutral, score: -0.025;SIFT: impact: deleterious, score: 0;Polyphen-2: impact: probably_damaging, score: 1	Missense_Mutation	SNP		355	NA	NA	NA	7	55249071	55249071	C	T	7:g.55249071C>T	ENST00000275493.2:c.2369C>T	0.25		534	1633			5	20/28
MSK-IMPACT Clinical Sequencing Cohort (MSKCC, Nat Med 2017)	P-0005763-T01-IM5	Lung Adenocarcinoma	T790M	OncoKB: Oncogenic, level_1;CIViC: Predictive: 38, Prognostic: 2;MyCancerGenome: present;CancerHotspot: yes;3DHotspot: no	MutationAssessor: impact: neutral, score: -0.025;SIFT: impact: deleterious, score: 0;Polyphen-2: impact: probably_damaging, score: 1	Missense_Mutation	SNP		355	NA	NA	NA	7	55249071	55249071	C	T	7:g.55249071C>T	ENST00000275493.2:c.2369C>T	0.17		232	1137			4	20/28
MSK-IMPACT Clinical Sequencing Cohort (MSKCC, Nat Med 2017)	P-0006105-T01-IM5	Lung Adenocarcinoma	T790M	OncoKB: Oncogenic, level_1;CIViC: Predictive: 38, Prognostic: 2;MyCancerGenome: present;CancerHotspot: yes;3DHotspot: no	MutationAssessor: impact: neutral, score: -0.025;SIFT: impact: deleterious, score: 0;Polyphen-2: impact: probably_damaging, score: 1	Missense_Mutation	SNP		355	NA	NA	NA	7	55249071	55249071	C	T	7:g.55249071C>T	ENST00000275493.2:c.2369C>T	0.12		129	972			5	20/28
MSK-IMPACT Clinical Sequencing Cohort (MSKCC, Nat Med 2017)	P-0006171-T01-IM5	Lung Adenocarcinoma	T790M	OncoKB: Oncogenic, level_1;CIViC: Predictive: 38, Prognostic: 2;MyCancerGenome: present;CancerHotspot: yes;3DHotspot: no	MutationAssessor: impact: neutral, score: -0.025;SIFT: impact: deleterious, score: 0;Polyphen-2: impact: probably_damaging, score: 1	Missense_Mutation	SNP		355	NA	NA	NA	7	55249071	55249071	C	T	7:g.55249071C>T	ENST00000275493.2:c.2369C>T	0.07		138	1962			2	20/28
MSK-IMPACT Clinical Sequencing Cohort (MSKCC, Nat Med 2017)	P-0007088-T02-IM5	Lung Adenocarcinoma	T790M	OncoKB: Oncogenic, level_1;CIViC: Predictive: 38, Prognostic: 2;MyCancerGenome: present;CancerHotspot: yes;3DHotspot: no	MutationAssessor: impact: neutral, score: -0.025;SIFT: impact: deleterious, score: 0;Polyphen-2: impact: probably_damaging, score: 1	Missense_Mutation	SNP		355	NA	NA	NA	7	55249071	55249071	C	T	7:g.55249071C>T	ENST00000275493.2:c.2369C>T	0.25		240	711			5	20/28
MSK-IMPACT Clinical Sequencing Cohort (MSKCC, Nat Med 2017)	P-0007681-T01-IM5	Lung Adenocarcinoma	T790M	OncoKB: Oncogenic, level_1;CIViC: Predictive: 38, Prognostic: 2;MyCancerGenome: present;CancerHotspot: yes;3DHotspot: no	MutationAssessor: impact: neutral, score: -0.025;SIFT: impact: deleterious, score: 0;Polyphen-2: impact: probably_damaging, score: 1	Missense_Mutation	SNP		355	NA	NA	NA	7	55249071	55249071	C	T	7:g.55249071C>T	ENST00000275493.2:c.2369C>T	0.14		223	1362			5	20/28
MSK-IMPACT Clinical Sequencing Cohort (MSKCC, Nat Med 2017)	P-0007864-T01-IM5	Lung Adenocarcinoma	T790M	OncoKB: Oncogenic, level_1;CIViC: Predictive: 38, Prognostic: 2;MyCancerGenome: present;CancerHotspot: yes;3DHotspot: no	MutationAssessor: impact: neutral, score: -0.025;SIFT: impact: deleterious, score: 0;Polyphen-2: impact: probably_damaging, score: 1	Missense_Mutation	SNP		355	NA	NA	NA	7	55249071	55249071	C	T	7:g.55249071C>T	ENST00000275493.2:c.2369C>T	0.08		74	856			6	20/28
MSK-IMPACT Clinical Sequencing Cohort (MSKCC, Nat Med 2017)	P-0007870-T01-IM5	Lung Adenocarcinoma	T790M	OncoKB: Oncogenic, level_1;CIViC: Predictive: 38, Prognostic: 2;MyCancerGenome: present;CancerHotspot: yes;3DHotspot: no	MutationAssessor: impact: neutral, score: -0.025;SIFT: impact: deleterious, score: 0;Polyphen-2: impact: probably_damaging, score: 1	Missense_Mutation	SNP		355	NA	NA	NA	7	55249071	55249071	C	T	7:g.55249071C>T	ENST00000275493.2:c.2369C>T	0.15		257	1489			7	20/28
MSK-IMPACT Clinical Sequencing Cohort (MSKCC, Nat Med 2017)	P-0008310-T01-IM5	Lung Adenocarcinoma	T790M	OncoKB: Oncogenic, level_1;CIViC: Predictive: 38, Prognostic: 2;MyCancerGenome: present;CancerHotspot: yes;3DHotspot: no	MutationAssessor: impact: neutral, score: -0.025;SIFT: impact: deleterious, score: 0;Polyphen-2: impact: probably_damaging, score: 1	Missense_Mutation	SNP		355	NA	NA	NA	7	55249071	55249071	C	T	7:g.55249071C>T	ENST00000275493.2:c.2369C>T	0.09		103	1069			4	20/28
MSK-IMPACT Clinical Sequencing Cohort (MSKCC, Nat Med 2017)	P-0008917-T01-IM5	Lung Adenocarcinoma	T790M	OncoKB: Oncogenic, level_1;CIViC: Predictive: 38, Prognostic: 2;MyCancerGenome: present;CancerHotspot: yes;3DHotspot: no	MutationAssessor: impact: neutral, score: -0.025;SIFT: impact: deleterious, score: 0;Polyphen-2: impact: probably_damaging, score: 1	Missense_Mutation	SNP		355	NA	NA	NA	7	55249071	55249071	C	T	7:g.55249071C>T	ENST00000275493.2:c.2369C>T	0.11		279	2188			8	20/28
MSK-IMPACT Clinical Sequencing Cohort (MSKCC, Nat Med 2017)	P-0009346-T01-IM5	Lung Adenocarcinoma	T790M	OncoKB: Oncogenic, level_1;CIViC: Predictive: 38, Prognostic: 2;MyCancerGenome: present;CancerHotspot: yes;3DHotspot: no	MutationAssessor: impact: neutral, score: -0.025;SIFT: impact: deleterious, score: 0;Polyphen-2: impact: probably_damaging, score: 1	Missense_Mutation	SNP		355	NA	NA	NA	7	55249071	55249071	C	T	7:g.55249071C>T	ENST00000275493.2:c.2369C>T	0.17		337	1640			4	20/28
MSK-IMPACT Clinical Sequencing Cohort (MSKCC, Nat Med 2017)	P-0009535-T01-IM5	Lung Adenocarcinoma	T790M	OncoKB: Oncogenic, level_1;CIViC: Predictive: 38, Prognostic: 2;MyCancerGenome: present;CancerHotspot: yes;3DHotspot: no	MutationAssessor: impact: neutral, score: -0.025;SIFT: impact: deleterious, score: 0;Polyphen-2: impact: probably_damaging, score: 1	Missense_Mutation	SNP		355	NA	NA	NA	7	55249071	55249071	C	T	7:g.55249071C>T	ENST00000275493.2:c.2369C>T	0.3		567	1314			4	20/28
MSK-IMPACT Clinical Sequencing Cohort (MSKCC, Nat Med 2017)	P-0009655-T01-IM5	Lung Adenocarcinoma	T790M	OncoKB: Oncogenic, level_1;CIViC: Predictive: 38, Prognostic: 2;MyCancerGenome: present;CancerHotspot: yes;3DHotspot: no	MutationAssessor: impact: neutral, score: -0.025;SIFT: impact: deleterious, score: 0;Polyphen-2: impact: probably_damaging, score: 1	Missense_Mutation	SNP		355	NA	NA	NA	7	55249071	55249071	C	T	7:g.55249071C>T	ENST00000275493.2:c.2369C>T	0.04		77	2040			3	20/28
MSK-IMPACT Clinical Sequencing Cohort (MSKCC, Nat Med 2017)	P-0009824-T01-IM5	Lung Adenocarcinoma	T790M	OncoKB: Oncogenic, level_1;CIViC: Predictive: 38, Prognostic: 2;MyCancerGenome: present;CancerHotspot: yes;3DHotspot: no	MutationAssessor: impact: neutral, score: -0.025;SIFT: impact: deleterious, score: 0;Polyphen-2: impact: probably_damaging, score: 1	Missense_Mutation	SNP		355	NA	NA	NA	7	55249071	55249071	C	T	7:g.55249071C>T	ENST00000275493.2:c.2369C>T	0.12		200	1445			9	20/28
MSK-IMPACT Clinical Sequencing Cohort (MSKCC, Nat Med 2017)	P-0010181-T01-IM5	Lung Adenocarcinoma	T790M	OncoKB: Oncogenic, level_1;CIViC: Predictive: 38, Prognostic: 2;MyCancerGenome: present;CancerHotspot: yes;3DHotspot: no	MutationAssessor: impact: neutral, score: -0.025;SIFT: impact: deleterious, score: 0;Polyphen-2: impact: probably_damaging, score: 1	Missense_Mutation	SNP		355	NA	NA	NA	7	55249071	55249071	C	T	7:g.55249071C>T	ENST00000275493.2:c.2369C>T	0.06		102	1543			8	20/28
MSK-IMPACT Clinical Sequencing Cohort (MSKCC, Nat Med 2017)	P-0010247-T01-IM5	Lung Adenocarcinoma	T790M	OncoKB: Oncogenic, level_1;CIViC: Predictive: 38, Prognostic: 2;MyCancerGenome: present;CancerHotspot: yes;3DHotspot: no	MutationAssessor: impact: neutral, score: -0.025;SIFT: impact: deleterious, score: 0;Polyphen-2: impact: probably_damaging, score: 1	Missense_Mutation	SNP		355	NA	NA	NA	7	55249071	55249071	C	T	7:g.55249071C>T	ENST00000275493.2:c.2369C>T	0.09		97	965			2	20/28
MSK-IMPACT Clinical Sequencing Cohort (MSKCC, Nat Med 2017)	P-0010566-T01-IM5	Lung Adenocarcinoma	T790M	OncoKB: Oncogenic, level_1;CIViC: Predictive: 38, Prognostic: 2;MyCancerGenome: present;CancerHotspot: yes;3DHotspot: no	MutationAssessor: impact: neutral, score: -0.025;SIFT: impact: deleterious, score: 0;Polyphen-2: impact: probably_damaging, score: 1	Missense_Mutation	SNP		355	NA	NA	NA	7	55249071	55249071	C	T	7:g.55249071C>T	ENST00000275493.2:c.2369C>T	0.2		698	2880			4	20/28
MSK-IMPACT Clinical Sequencing Cohort (MSKCC, Nat Med 2017)	P-0010750-T01-IM5	Lung Adenocarcinoma	T790M	OncoKB: Oncogenic, level_1;CIViC: Predictive: 38, Prognostic: 2;MyCancerGenome: present;CancerHotspot: yes;3DHotspot: no	MutationAssessor: impact: neutral, score: -0.025;SIFT: impact: deleterious, score: 0;Polyphen-2: impact: probably_damaging, score: 1	Missense_Mutation	SNP		355	NA	NA	NA	7	55249071	55249071	C	T	7:g.55249071C>T	ENST00000275493.2:c.2369C>T	0.26		412	1152			8	20/28
MSK-IMPACT Clinical Sequencing Cohort (MSKCC, Nat Med 2017)	P-0010765-T01-IM5	Non-Small Cell Lung Cancer	T790M	OncoKB: Oncogenic, level_1;CIViC: Predictive: 38, Prognostic: 2;MyCancerGenome: present;CancerHotspot: yes;3DHotspot: no	MutationAssessor: impact: neutral, score: -0.025;SIFT: impact: deleterious, score: 0;Polyphen-2: impact: probably_damaging, score: 1	Missense_Mutation	SNP		355	NA	NA	NA	7	55249071	55249071	C	T	7:g.55249071C>T	ENST00000275493.2:c.2369C>T	0.11		120	996			21	20/28
MSK-IMPACT Clinical Sequencing Cohort (MSKCC, Nat Med 2017)	P-0010793-T01-IM5	Lung Adenocarcinoma	T790M	OncoKB: Oncogenic, level_1;CIViC: Predictive: 38, Prognostic: 2;MyCancerGenome: present;CancerHotspot: yes;3DHotspot: no	MutationAssessor: impact: neutral, score: -0.025;SIFT: impact: deleterious, score: 0;Polyphen-2: impact: probably_damaging, score: 1	Missense_Mutation	SNP		355	NA	NA	NA	7	55249071	55249071	C	T	7:g.55249071C>T	ENST00000275493.2:c.2369C>T	0.15		287	1624			6	20/28
MSK-IMPACT Clinical Sequencing Cohort (MSKCC, Nat Med 2017)	P-0011189-T01-IM5	Lung Adenocarcinoma	T790M	OncoKB: Oncogenic, level_1;CIViC: Predictive: 38, Prognostic: 2;MyCancerGenome: present;CancerHotspot: yes;3DHotspot: no	MutationAssessor: impact: neutral, score: -0.025;SIFT: impact: deleterious, score: 0;Polyphen-2: impact: probably_damaging, score: 1	Missense_Mutation	SNP		355	NA	NA	NA	7	55249071	55249071	C	T	7:g.55249071C>T	ENST00000275493.2:c.2369C>T	0.11		158	1271			8	20/28
MSK-IMPACT Clinical Sequencing Cohort (MSKCC, Nat Med 2017)	P-0006960-T01-IM5	Colorectal Adenocarcinoma	V843I	OncoKB: Likely Oncogenic, level NA;CIViC: NA;MyCancerGenome: not present;CancerHotspot: no;3DHotspot: no	MutationAssessor: impact: neutral, score: 0.41;SIFT: impact: deleterious, score: 0.04;Polyphen-2: impact: possibly_damaging, score: 0.874	Missense_Mutation	SNP		7	NA	NA	NA	7	55259469	55259469	G	A	7:g.55259469G>A	ENST00000275493.2:c.2527G>A	0.06		48	819			351	21/28
MSK-IMPACT Clinical Sequencing Cohort (MSKCC, Nat Med 2017)	P-0006960-T01-IM5	Colorectal Adenocarcinoma	D761N	OncoKB: Likely Oncogenic, level NA;CIViC: Predictive: 2;MyCancerGenome: not present;CancerHotspot: no;3DHotspot: no	MutationAssessor: impact: neutral, score: 0.37;SIFT: impact: deleterious, score: 0;Polyphen-2: impact: probably_damaging, score: 0.923	Missense_Mutation	SNP		10	NA	NA	NA	7	55242511	55242511	G	A	7:g.55242511G>A	ENST00000275493.2:c.2281G>A	0.43		281	376			351	19/28
MSK-IMPACT Clinical Sequencing Cohort (MSKCC, Nat Med 2017)	P-0002999-T01-IM3	Prostate Adenocarcinoma	R252H	OncoKB: Likely Oncogenic, level NA;CIViC: NA;MyCancerGenome: not present;CancerHotspot: yes;3DHotspot: yes	MutationAssessor: impact: medium, score: 2.31;SIFT: impact: tolerated, score: 0.12;Polyphen-2: impact: benign, score: 0.022	Missense_Mutation	SNP		12	NA	NA	NA	7	55221711	55221711	G	A	7:g.55221711G>A	ENST00000275493.2:c.755G>A	0.02		14	601			4	2020-07-28
MSK-IMPACT Clinical Sequencing Cohort (MSKCC, Nat Med 2017)	P-0009830-T01-IM5	Colon Adenocarcinoma	R252H	OncoKB: Likely Oncogenic, level NA;CIViC: NA;MyCancerGenome: not present;CancerHotspot: yes;3DHotspot: yes	MutationAssessor: impact: medium, score: 2.31;SIFT: impact: tolerated, score: 0.12;Polyphen-2: impact: benign, score: 0.022	Missense_Mutation	SNP		12	NA	NA	NA	7	55221711	55221711	G	A	7:g.55221711G>A	ENST00000275493.2:c.755G>A	0.16		110	571			45	2020-07-28
MSK-IMPACT Clinical Sequencing Cohort (MSKCC, Nat Med 2017)	P-0003104-T01-IM5	Cutaneous Squamous Cell Carcinoma	P596L	OncoKB: Likely Oncogenic, level NA;CIViC: NA;MyCancerGenome: not present;CancerHotspot: yes;3DHotspot: no	MutationAssessor: impact: medium, score: 3.375;SIFT: impact: deleterious, score: 0;Polyphen-2: impact: probably_damaging, score: 0.999	Missense_Mutation	SNP		8	NA	NA	NA	7	55233037	55233037	C	T	7:g.55233037C>T	ENST00000275493.2:c.1787C>T	0.2		135	554			57	15/28
MSK-IMPACT Clinical Sequencing Cohort (MSKCC, Nat Med 2017)	P-0009048-T01-IM5	Glioblastoma Multiforme	G588S	OncoKB: Likely Oncogenic, level NA;CIViC: NA;MyCancerGenome: not present;CancerHotspot: no;3DHotspot: no	MutationAssessor: impact: medium, score: 2.16;SIFT: impact: deleterious, score: 0.03;Polyphen-2: impact: possibly_damaging, score: 0.792	Missense_Mutation	SNP			NA	NA	NA	7	55233012	55233012	G	A	7:g.55233012G>A	ENST00000275493.2:c.1762G>A	0.94		15422	1025			4	15/28
MSK-IMPACT Clinical Sequencing Cohort (MSKCC, Nat Med 2017)	P-0008083-T01-IM5	Colon Adenocarcinoma	R776H	OncoKB: Likely Oncogenic, level NA;CIViC: NA;MyCancerGenome: not present;CancerHotspot: no;3DHotspot: no	MutationAssessor: impact: low, score: 1.865;SIFT: impact: deleterious, score: 0;Polyphen-2: impact: probably_damaging, score: 0.998	Missense_Mutation	SNP		10	NA	NA	NA	7	55249029	55249029	G	A	7:g.55249029G>A	ENST00000275493.2:c.2327G>A	0.09		38	372			13	20/28
MSK-IMPACT Clinical Sequencing Cohort (MSKCC, Nat Med 2017)	P-0005945-T01-IM5	Follicular Lymphoma	V148M	OncoKB: Likely Oncogenic, level NA;CIViC: NA;MyCancerGenome: not present;CancerHotspot: no;3DHotspot: no	MutationAssessor: impact: medium, score: 2.65;SIFT: impact: deleterious, score: 0;Polyphen-2: impact: probably_damaging, score: 0.998	Missense_Mutation	SNP		1	NA	NA	NA	7	55214316	55214316	G	A	7:g.55214316G>A	ENST00000275493.2:c.442G>A	0.48		465	511			9	2020-04-28
MSK-IMPACT Clinical Sequencing Cohort (MSKCC, Nat Med 2017)	P-0004837-T01-IM5	Glioblastoma Multiforme	R108G	OncoKB: Likely Oncogenic, level NA;CIViC: NA;MyCancerGenome: not present;CancerHotspot: yes;3DHotspot: yes	MutationAssessor: impact: medium, score: 3.07;SIFT: impact: deleterious, score: 0;Polyphen-2: impact: probably_damaging, score: 1	Missense_Mutation	SNP		17	NA	NA	NA	7	55211079	55211079	A	G	7:g.55211079A>G	ENST00000275493.2:c.322A>G	0.32		1655	3532			4	2020-03-28
MSK-IMPACT Clinical Sequencing Cohort (MSKCC, Nat Med 2017)	P-0000918-T01-IM3	Glioblastoma Multiforme	P589L	OncoKB: Likely Oncogenic, level NA;CIViC: NA;MyCancerGenome: not present;CancerHotspot: no;3DHotspot: no	MutationAssessor: impact: medium, score: 2.095;SIFT: impact: tolerated, score: 0.13;Polyphen-2: impact: possibly_damaging, score: 0.488	Missense_Mutation	SNP		2	NA	NA	NA	7	55233016	55233016	C	T	7:g.55233016C>T	ENST00000275493.2:c.1766C>T	0.92		4227	389			7	15/28
MSK-IMPACT Clinical Sequencing Cohort (MSKCC, Nat Med 2017)	P-0002329-T01-IM3	Lung Adenocarcinoma	G719C	OncoKB: Oncogenic, level_1;CIViC: NA;MyCancerGenome: present;CancerHotspot: yes;3DHotspot: no	MutationAssessor: impact: high, score: 3.995;SIFT: impact: deleterious, score: 0;Polyphen-2: impact: probably_damaging, score: 1	Missense_Mutation	SNP		125	NA	NA	NA	7	55241707	55241707	G	T	7:g.55241707G>T	ENST00000275493.2:c.2155G>T	0.2		123	483			5	18/28
MSK-IMPACT Clinical Sequencing Cohort (MSKCC, Nat Med 2017)	P-0003572-T01-IM5	Lung Adenocarcinoma	G719C	OncoKB: Oncogenic, level_1;CIViC: NA;MyCancerGenome: present;CancerHotspot: yes;3DHotspot: no	MutationAssessor: impact: high, score: 3.995;SIFT: impact: deleterious, score: 0;Polyphen-2: impact: probably_damaging, score: 1	Missense_Mutation	SNP		125	NA	NA	NA	7	55241707	55241707	G	T	7:g.55241707G>T	ENST00000275493.2:c.2155G>T	0.27		233	633			5	18/28
MSK-IMPACT Clinical Sequencing Cohort (MSKCC, Nat Med 2017)	P-0003923-T01-IM5	Lung Adenocarcinoma	G719C	OncoKB: Oncogenic, level_1;CIViC: NA;MyCancerGenome: present;CancerHotspot: yes;3DHotspot: no	MutationAssessor: impact: high, score: 3.995;SIFT: impact: deleterious, score: 0;Polyphen-2: impact: probably_damaging, score: 1	Missense_Mutation	SNP		125	NA	NA	NA	7	55241707	55241707	G	T	7:g.55241707G>T	ENST00000275493.2:c.2155G>T	0.21		103	387			11	18/28
MSK-IMPACT Clinical Sequencing Cohort (MSKCC, Nat Med 2017)	P-0005701-T01-IM5	Glioblastoma Multiforme	G719C	OncoKB: Oncogenic, level_3b;CIViC: NA;MyCancerGenome: present;CancerHotspot: yes;3DHotspot: no	MutationAssessor: impact: high, score: 3.995;SIFT: impact: deleterious, score: 0;Polyphen-2: impact: probably_damaging, score: 1	Missense_Mutation	SNP	amp	125	NA	NA	NA	7	55241707	55241707	G	T	7:g.55241707G>T	ENST00000275493.2:c.2155G>T	0.18		2255	10003			5	18/28
MSK-IMPACT Clinical Sequencing Cohort (MSKCC, Nat Med 2017)	P-0010345-T01-IM5	Lung Adenocarcinoma	G719C	OncoKB: Oncogenic, level_1;CIViC: NA;MyCancerGenome: present;CancerHotspot: yes;3DHotspot: no	MutationAssessor: impact: high, score: 3.995;SIFT: impact: deleterious, score: 0;Polyphen-2: impact: probably_damaging, score: 1	Missense_Mutation	SNP		125	NA	NA	NA	7	55241707	55241707	G	T	7:g.55241707G>T	ENST00000275493.2:c.2155G>T	0.15		111	606			5	18/28
MSK-IMPACT Clinical Sequencing Cohort (MSKCC, Nat Med 2017)	P-0012043-T01-IM5	Lung Adenocarcinoma	G719C	OncoKB: Oncogenic, level_1;CIViC: NA;MyCancerGenome: present;CancerHotspot: yes;3DHotspot: no	MutationAssessor: impact: high, score: 3.995;SIFT: impact: deleterious, score: 0;Polyphen-2: impact: probably_damaging, score: 1	Missense_Mutation	SNP		125	NA	NA	NA	7	55241707	55241707	G	T	7:g.55241707G>T	ENST00000275493.2:c.2155G>T	0.73		2095	777			8	18/28
MSK-IMPACT Clinical Sequencing Cohort (MSKCC, Nat Med 2017)	P-0006863-T01-IM5	Mucinous Adenocarcinoma of the Colon and Rectum	G724S	OncoKB: Oncogenic, level NA;CIViC: Predictive: 1;MyCancerGenome: not present;CancerHotspot: no;3DHotspot: no	MutationAssessor: impact: medium, score: 2.245;SIFT: impact: deleterious, score: 0.03;Polyphen-2: impact: probably_damaging, score: 1	Missense_Mutation	SNP		7	NA	NA	NA	7	55241722	55241722	G	A	7:g.55241722G>A	ENST00000275493.2:c.2170G>A	0.16		104	540			73	18/28
MSK-IMPACT Clinical Sequencing Cohort (MSKCC, Nat Med 2017)	P-0003702-T02-IM5	Breast Invasive Ductal Carcinoma	E330K	OncoKB: Oncogenic, level NA;CIViC: NA;MyCancerGenome: not present;CancerHotspot: no;3DHotspot: no	MutationAssessor: impact: medium, score: 2.01;SIFT: impact: tolerated, score: 0.71;Polyphen-2: impact: benign, score: 0.029	Missense_Mutation	SNP		1	NA	NA	NA	7	55223621	55223621	G	A	7:g.55223621G>A	ENST00000275493.2:c.988G>A	0.13		11	75			5	2020-08-28
MSK-IMPACT Clinical Sequencing Cohort (MSKCC, Nat Med 2017)	P-0001303-T01-IM3	Lung Adenocarcinoma	V689M	OncoKB: Likely Oncogenic, level NA;CIViC: NA;MyCancerGenome: not present;CancerHotspot: no;3DHotspot: no	MutationAssessor: impact: medium, score: 2.58;SIFT: impact: deleterious, score: 0;Polyphen-2: impact: possibly_damaging, score: 0.905	Missense_Mutation	SNP	diploid	1	NA	NA	NA	7	55241617	55241617	G	A	7:g.55241617G>A	ENST00000275493.2:c.2065G>A	0.32		437	911			9	18/28
MSK-IMPACT Clinical Sequencing Cohort (MSKCC, Nat Med 2017)	P-0001303-T02-IM3	Lung Adenocarcinoma	V689M	OncoKB: Likely Oncogenic, level NA;CIViC: NA;MyCancerGenome: not present;CancerHotspot: no;3DHotspot: no	MutationAssessor: impact: medium, score: 2.58;SIFT: impact: deleterious, score: 0;Polyphen-2: impact: possibly_damaging, score: 0.905	Missense_Mutation	SNP	diploid	1	NA	NA	NA	7	55241617	55241617	G	A	7:g.55241617G>A	ENST00000275493.2:c.2065G>A	0.23		265	907			9	18/28
MSK-IMPACT Clinical Sequencing Cohort (MSKCC, Nat Med 2017)	P-0001303-T03-IM5	Lung Adenocarcinoma	V689M	OncoKB: Likely Oncogenic, level NA;CIViC: NA;MyCancerGenome: not present;CancerHotspot: no;3DHotspot: no	MutationAssessor: impact: medium, score: 2.58;SIFT: impact: deleterious, score: 0;Polyphen-2: impact: possibly_damaging, score: 0.905	Missense_Mutation	SNP	diploid	1	NA	NA	NA	7	55241617	55241617	G	A	7:g.55241617G>A	ENST00000275493.2:c.2065G>A	0.31		334	734			7	18/28
MSK-IMPACT Clinical Sequencing Cohort (MSKCC, Nat Med 2017)	P-0002614-T02-IM5	Upper Tract Urothelial Carcinoma	E709A	OncoKB: Oncogenic, level NA;CIViC: NA;MyCancerGenome: not present;CancerHotspot: yes;3DHotspot: no	MutationAssessor: impact: medium, score: 2.88;SIFT: impact: deleterious, score: 0;Polyphen-2: impact: probably_damaging, score: 0.964	Missense_Mutation	SNP		48	NA	NA	NA	7	55241678	55241678	A	C	7:g.55241678A>C	ENST00000275493.2:c.2126A>C	0.25		138	410			4	18/28
MSK-IMPACT Clinical Sequencing Cohort (MSKCC, Nat Med 2017)	P-0002614-T01-IM3	Upper Tract Urothelial Carcinoma	E709A	OncoKB: Oncogenic, level NA;CIViC: NA;MyCancerGenome: not present;CancerHotspot: yes;3DHotspot: no	MutationAssessor: impact: medium, score: 2.88;SIFT: impact: deleterious, score: 0;Polyphen-2: impact: probably_damaging, score: 0.964	Missense_Mutation	SNP		48	NA	NA	NA	7	55241678	55241678	A	C	7:g.55241678A>C	ENST00000275493.2:c.2126A>C	0.36		190	335			7	18/28
MSK-IMPACT Clinical Sequencing Cohort (MSKCC, Nat Med 2017)	P-0006402-T01-IM5	Lung Adenocarcinoma	E709A	OncoKB: Oncogenic, level NA;CIViC: NA;MyCancerGenome: not present;CancerHotspot: yes;3DHotspot: no	MutationAssessor: impact: medium, score: 2.88;SIFT: impact: deleterious, score: 0;Polyphen-2: impact: probably_damaging, score: 0.964	Missense_Mutation	SNP		48	NA	NA	NA	7	55241678	55241678	A	C	7:g.55241678A>C	ENST00000275493.2:c.2126A>C	0.45		906	1097			8	18/28
MSK-IMPACT Clinical Sequencing Cohort (MSKCC, Nat Med 2017)	P-0002085-T02-IM5	Lung Adenocarcinoma	T854S	OncoKB: Likely Oncogenic, level NA;CIViC: NA;MyCancerGenome: not present;CancerHotspot: no;3DHotspot: no	MutationAssessor: impact: neutral, score: 0.125;SIFT: impact: deleterious, score: 0.02;Polyphen-2: impact: possibly_damaging, score: 0.802	Missense_Mutation	SNP	diploid	5	NA	NA	NA	7	55259502	55259502	A	T	7:g.55259502A>T	ENST00000275493.2:c.2560A>T	0.27		346	919			10	21/28
MSK-IMPACT Clinical Sequencing Cohort (MSKCC, Nat Med 2017)	P-0002085-T01-IM3	Lung Adenocarcinoma	T854S	OncoKB: Likely Oncogenic, level NA;CIViC: NA;MyCancerGenome: not present;CancerHotspot: no;3DHotspot: no	MutationAssessor: impact: neutral, score: 0.125;SIFT: impact: deleterious, score: 0.02;Polyphen-2: impact: possibly_damaging, score: 0.802	Missense_Mutation	SNP		5	NA	NA	NA	7	55259502	55259502	A	T	7:g.55259502A>T	ENST00000275493.2:c.2560A>T	0.19		116	496			7	21/28
MSK-IMPACT Clinical Sequencing Cohort (MSKCC, Nat Med 2017)	P-0006789-T01-IM5	Lung Adenocarcinoma	A755G	OncoKB: Likely Oncogenic, level NA;CIViC: NA;MyCancerGenome: not present;CancerHotspot: no;3DHotspot: no	MutationAssessor: impact: low, score: 1.525;SIFT: impact: deleterious, score: 0.01;Polyphen-2: impact: possibly_damaging, score: 0.76	Missense_Mutation	SNP		1	NA	NA	NA	7	55242494	55242494	C	G	7:g.55242494C>G	ENST00000275493.2:c.2264C>G	0.46		506	604			4	19/28
MSK-IMPACT Clinical Sequencing Cohort (MSKCC, Nat Med 2017)	P-0008849-T01-IM5	Lung Adenocarcinoma	A755G	OncoKB: Likely Oncogenic, level NA;CIViC: NA;MyCancerGenome: not present;CancerHotspot: no;3DHotspot: no	MutationAssessor: impact: low, score: 1.525;SIFT: impact: deleterious, score: 0.01;Polyphen-2: impact: possibly_damaging, score: 0.76	Missense_Mutation	SNP		1	NA	NA	NA	7	55242494	55242494	C	G	7:g.55242494C>G	ENST00000275493.2:c.2264C>G	0.42		396	537			6	19/28
MSK-IMPACT Clinical Sequencing Cohort (MSKCC, Nat Med 2017)	P-0003108-T01-IM5	Breast Invasive Lobular Carcinoma	R222H	OncoKB: Likely Oncogenic, level NA;CIViC: NA;MyCancerGenome: not present;CancerHotspot: yes;3DHotspot: no	MutationAssessor: impact: medium, score: 2.94;SIFT: impact: deleterious, score: 0.04;Polyphen-2: impact: probably_damaging, score: 0.992	Missense_Mutation	SNP		8	NA	NA	NA	7	55220275	55220275	G	A	7:g.55220275G>A	ENST00000275493.2:c.665G>A	0.66		240	125			7	2020-06-28
MSK-IMPACT Clinical Sequencing Cohort (MSKCC, Nat Med 2017)	P-0000370-T01-IM3	Lung Adenocarcinoma	MD277IY	OncoKB: Likely Oncogenic, level NA;CIViC: NA;MyCancerGenome: not present;CancerHotspot: no;3DHotspot: no	MutationAssessor: NA;SIFT: NA;Polyphen-2: NA	Missense_Mutation	DNP	diploid		NA	NA	NA	7	55221787	55221788	GG	TT	7:g.55221787_55221788delinsTT	ENST00000275493.2:c.831_832delinsTT	0.54		31	26			9	2020-07-28
MSK-IMPACT Clinical Sequencing Cohort (MSKCC, Nat Med 2017)	P-0001442-T02-IM5	Lung Adenocarcinoma	D761Y	OncoKB: Likely Oncogenic, level_4;CIViC: Predictive: 1;MyCancerGenome: not present;CancerHotspot: no;3DHotspot: no	MutationAssessor: impact: low, score: 1.64;SIFT: impact: deleterious, score: 0;Polyphen-2: impact: probably_damaging, score: 0.999	Missense_Mutation	SNP	diploid	10	NA	NA	NA	7	55242511	55242511	G	T	7:g.55242511G>T	ENST00000275493.2:c.2281G>T	0.11		76	622			5	19/28
MSK-IMPACT Clinical Sequencing Cohort (MSKCC, Nat Med 2017)	P-0001442-T01-IM3	Lung Adenocarcinoma	D761Y	OncoKB: Likely Oncogenic, level_4;CIViC: Predictive: 1;MyCancerGenome: not present;CancerHotspot: no;3DHotspot: no	MutationAssessor: impact: low, score: 1.64;SIFT: impact: deleterious, score: 0;Polyphen-2: impact: probably_damaging, score: 0.999	Missense_Mutation	SNP	diploid	10	NA	NA	NA	7	55242511	55242511	G	T	7:g.55242511G>T	ENST00000275493.2:c.2281G>T	0.25		114	343			4	19/28
MSK-IMPACT Clinical Sequencing Cohort (MSKCC, Nat Med 2017)	P-0001914-T01-IM3	Astrocytoma	T725M	OncoKB: Likely Oncogenic, level NA;CIViC: Predictive: 1;MyCancerGenome: not present;CancerHotspot: no;3DHotspot: no	MutationAssessor: impact: medium, score: 1.98;SIFT: impact: deleterious, score: 0.01;Polyphen-2: impact: probably_damaging, score: 0.99	Missense_Mutation	SNP		4	NA	NA	NA	7	55241726	55241726	C	T	7:g.55241726C>T	ENST00000275493.2:c.2174C>T	0.12		63	451			4	18/28
MSK-IMPACT Clinical Sequencing Cohort (MSKCC, Nat Med 2017)	P-0007084-T02-IM5	Lung Adenocarcinoma	T725M	OncoKB: Likely Oncogenic, level NA;CIViC: Predictive: 1;MyCancerGenome: not present;CancerHotspot: no;3DHotspot: no	MutationAssessor: impact: medium, score: 1.98;SIFT: impact: deleterious, score: 0.01;Polyphen-2: impact: probably_damaging, score: 0.99	Missense_Mutation	SNP		4	NA	NA	NA	7	55241726	55241726	C	T	7:g.55241726C>T	ENST00000275493.2:c.2174C>T	0.4		105	155			9	18/28
MSK-IMPACT Clinical Sequencing Cohort (MSKCC, Nat Med 2017)	P-0000348-T01-IM3	Lung Adenocarcinoma	L747P	OncoKB: Oncogenic, level_4;CIViC: Predictive: 1;MyCancerGenome: not present;CancerHotspot: yes;3DHotspot: no	MutationAssessor: NA;SIFT: impact: deleterious, score: 0;Polyphen-2: impact: probably_damaging, score: 1	Missense_Mutation	DNP		18	NA	NA	NA	7	55242469	55242470	TT	CC	7:g.55242469_55242470delinsCC	ENST00000275493.2:c.2239_2240delinsCC	0.82		1932	438			3	19/28
MSK-IMPACT Clinical Sequencing Cohort (MSKCC, Nat Med 2017)	P-0002038-T01-IM3	Lung Adenocarcinoma	L747P	OncoKB: Oncogenic, level_4;CIViC: Predictive: 1;MyCancerGenome: not present;CancerHotspot: yes;3DHotspot: no	MutationAssessor: NA;SIFT: impact: deleterious, score: 0;Polyphen-2: impact: probably_damaging, score: 1	Missense_Mutation	DNP		18	NA	NA	NA	7	55242469	55242470	TT	CC	7:g.55242469_55242470delinsCC	ENST00000275493.2:c.2239_2240delinsCC	0.16		113	591			5	19/28
MSK-IMPACT Clinical Sequencing Cohort (MSKCC, Nat Med 2017)	P-0003495-T01-IM5	Lung Adenocarcinoma	L747P	OncoKB: Oncogenic, level_4;CIViC: Predictive: 1;MyCancerGenome: not present;CancerHotspot: yes;3DHotspot: no	MutationAssessor: NA;SIFT: impact: deleterious, score: 0;Polyphen-2: impact: probably_damaging, score: 1	Missense_Mutation	DNP		18	NA	NA	NA	7	55242469	55242470	TT	CC	7:g.55242469_55242470delinsCC	ENST00000275493.2:c.2239_2240delinsCC	0.18		97	437			4	19/28
MSK-IMPACT Clinical Sequencing Cohort (MSKCC, Nat Med 2017)	P-0000316-T01-IM3	Lung Adenocarcinoma	M277E	OncoKB: Likely Oncogenic, level NA;CIViC: NA;MyCancerGenome: not present;CancerHotspot: no;3DHotspot: no	MutationAssessor: NA;SIFT: impact: deleterious, score: 0.02;Polyphen-2: impact: benign, score: 0.111	Missense_Mutation	DNP			NA	NA	NA	7	55221785	55221786	AT	GA	7:g.55221785_55221786delinsGA	ENST00000275493.2:c.829_830delinsGA	0.64		691	384			3	2020-07-28
MSK-IMPACT Clinical Sequencing Cohort (MSKCC, Nat Med 2017)	P-0006886-T01-IM5	Lung Adenocarcinoma	V834L	OncoKB: Likely Oncogenic, level NA;CIViC: NA;MyCancerGenome: not present;CancerHotspot: no;3DHotspot: no	MutationAssessor: impact: low, score: 1.57;SIFT: impact: deleterious, score: 0.03;Polyphen-2: impact: probably_damaging, score: 0.98	Missense_Mutation	SNP		10	NA	NA	NA	7	55259442	55259442	G	T	7:g.55259442G>T	ENST00000275493.2:c.2500G>T	0.7		768	327			6	21/28
MSK-IMPACT Clinical Sequencing Cohort (MSKCC, Nat Med 2017)	P-0006924-T01-IM5	Lung Adenocarcinoma	H773R	OncoKB: Likely Oncogenic, level NA;CIViC: NA;MyCancerGenome: not present;CancerHotspot: no;3DHotspot: no	MutationAssessor: impact: low, score: 1.9;SIFT: impact: deleterious, score: 0;Polyphen-2: impact: benign, score: 0.431	Missense_Mutation	SNP		7	NA	NA	NA	7	55249020	55249020	A	G	7:g.55249020A>G	ENST00000275493.2:c.2318A>G	0.17		120	593			2	20/28
MSK-IMPACT Clinical Sequencing Cohort (MSKCC, Nat Med 2017)	P-0004117-T01-IM5	Lung Adenocarcinoma	L747S	OncoKB: Likely Oncogenic, level NA;CIViC: NA;MyCancerGenome: not present;CancerHotspot: yes;3DHotspot: no	MutationAssessor: impact: medium, score: 2.405;SIFT: impact: deleterious, score: 0;Polyphen-2: impact: probably_damaging, score: 1	Missense_Mutation	SNP		18	NA	NA	NA	7	55242470	55242470	T	C	7:g.55242470T>C	ENST00000275493.2:c.2240T>C	0.2		122	483			4	19/28
MSK-IMPACT Clinical Sequencing Cohort (MSKCC, Nat Med 2017)	P-0004666-T01-IM5	Colon Adenocarcinoma	S492R	OncoKB: Oncogenic, level NA;CIViC: Predictive: 5;MyCancerGenome: not present;CancerHotspot: no;3DHotspot: no	MutationAssessor: impact: neutral, score: 0.58;SIFT: impact: tolerated, score: 0.26;Polyphen-2: impact: benign, score: 0.001	Missense_Mutation	SNP		5	NA	NA	NA	7	55228007	55228007	A	C	7:g.55228007A>C	ENST00000275493.2:c.1474A>C	0.23		252	867			6	2020-12-28
MSK-IMPACT Clinical Sequencing Cohort (MSKCC, Nat Med 2017)	P-0008757-T01-IM5	Lung Adenocarcinoma	L747F	OncoKB: Likely Oncogenic, level NA;CIViC: NA;MyCancerGenome: not present;CancerHotspot: yes;3DHotspot: no	MutationAssessor: impact: low, score: 1.655;SIFT: impact: deleterious, score: 0;Polyphen-2: impact: probably_damaging, score: 0.999	Missense_Mutation	SNP		18	NA	NA	NA	7	55242471	55242471	A	C	7:g.55242471A>C	ENST00000275493.2:c.2241A>C	0.26		285	806			4	19/28
MSK-IMPACT Clinical Sequencing Cohort (MSKCC, Nat Med 2017)	P-0011149-T01-IM5	Cancer of Unknown Primary	Q787L	OncoKB: Likely Oncogenic, level NA;CIViC: NA;MyCancerGenome: not present;CancerHotspot: no;3DHotspot: no	MutationAssessor: impact: neutral, score: -0.55;SIFT: impact: deleterious, score: 0;Polyphen-2: impact: probably_damaging, score: 1	Missense_Mutation	SNP		1	NA	NA	NA	7	55249062	55249062	A	T	7:g.55249062A>T	ENST00000275493.2:c.2360A>T	0.12		100	709			12	20/28
MSK-IMPACT Clinical Sequencing Cohort (MSKCC, Nat Med 2017)	P-0000435-T01-IM3	Breast Invasive Ductal Carcinoma	L833M	OncoKB: Likely Oncogenic, level NA;CIViC: NA;MyCancerGenome: not present;CancerHotspot: yes;3DHotspot: yes	MutationAssessor: impact: low, score: 1.285;SIFT: impact: tolerated, score: 0.09;Polyphen-2: impact: probably_damaging, score: 0.918	Missense_Mutation	SNP		25	NA	NA	NA	7	55259439	55259439	T	A	7:g.55259439T>A	ENST00000275493.2:c.2497T>A	0.24		116	369			3	21/28
MSK-IMPACT Clinical Sequencing Cohort (MSKCC, Nat Med 2017)	P-0002124-T01-IM3	Breast Invasive Lobular Carcinoma	R669Q	OncoKB: Likely Oncogenic, level NA;CIViC: NA;MyCancerGenome: not present;CancerHotspot: no;3DHotspot: no	MutationAssessor: impact: medium, score: 3.02;SIFT: impact: deleterious, score: 0;Polyphen-2: impact: probably_damaging, score: 0.999	Missense_Mutation	SNP			NA	NA	NA	7	55240762	55240762	G	A	7:g.55240762G>A	ENST00000275493.2:c.2006G>A	0.38		252	417			39	17/28
MSK-IMPACT Clinical Sequencing Cohort (MSKCC, Nat Med 2017)	P-0007100-T01-IM5	Breast Invasive Lobular Carcinoma	T1041A	OncoKB: Likely Oncogenic, level NA;CIViC: NA;MyCancerGenome: not present;CancerHotspot: no;3DHotspot: no	MutationAssessor: impact: low, score: 1.78;SIFT: impact: tolerated, score: 0.85;Polyphen-2: impact: benign, score: 0	Missense_Mutation	SNP			NA	NA	NA	7	55269434	55269434	A	G	7:g.55269434A>G	ENST00000275493.2:c.3121A>G	0.17		164	811			5	26/28
MSK-IMPACT Clinical Sequencing Cohort (MSKCC, Nat Med 2017)	P-0008257-T01-IM5	Glioblastoma Multiforme	V292L	OncoKB: Likely Oncogenic, level NA;CIViC: NA;MyCancerGenome: not present;CancerHotspot: no;3DHotspot: no	MutationAssessor: impact: low, score: 1.54;SIFT: impact: deleterious, score: 0.02;Polyphen-2: impact: possibly_damaging, score: 0.646	Missense_Mutation	SNP		1	NA	NA	NA	7	55221830	55221830	G	T	7:g.55221830G>T	ENST00000275493.2:c.874G>T	0.94		14661	955			8	2020-07-28
MSK-IMPACT Clinical Sequencing Cohort (MSKCC, Nat Med 2017)	P-0000657-T01-IM3	Glioblastoma Multiforme	D587N	OncoKB: Likely Oncogenic, level NA;CIViC: NA;MyCancerGenome: not present;CancerHotspot: no;3DHotspot: no	MutationAssessor: impact: medium, score: 2.2;SIFT: impact: deleterious, score: 0.01;Polyphen-2: impact: probably_damaging, score: 0.992	Missense_Mutation	SNP			NA	NA	NA	7	55233009	55233009	G	A	7:g.55233009G>A	ENST00000275493.2:c.1759G>A	0.09		1054	11174			20	15/28
MSK-IMPACT Clinical Sequencing Cohort (MSKCC, Nat Med 2017)	P-0003068-T01-IM5	Glioblastoma Multiforme	T363N	OncoKB: Likely Neutral, level NA;CIViC: NA;MyCancerGenome: not present;CancerHotspot: yes;3DHotspot: no	MutationAssessor: impact: medium, score: 3.215;SIFT: impact: deleterious, score: 0.03;Polyphen-2: impact: probably_damaging, score: 0.988	Missense_Mutation	SNP		2	NA	NA	NA	7	55224307	55224307	C	A	7:g.55224307C>A	ENST00000275493.2:c.1088C>A	0.97		13092	449			4	2020-09-28
MSK-IMPACT Clinical Sequencing Cohort (MSKCC, Nat Med 2017)	P-0005076-T01-IM5	Bladder Urothelial Carcinoma	E884K	OncoKB: Oncogenic, level NA;CIViC: Predictive: 1;MyCancerGenome: not present;CancerHotspot: no;3DHotspot: no	MutationAssessor: impact: high, score: 4.055;SIFT: impact: deleterious, score: 0;Polyphen-2: impact: probably_damaging, score: 0.995	Missense_Mutation	SNP		5	NA	NA	NA	7	55260483	55260483	G	A	7:g.55260483G>A	ENST00000275493.2:c.2650G>A	0.22		121	421			9	22/28
MSK-IMPACT Clinical Sequencing Cohort (MSKCC, Nat Med 2017)	P-0005511-T01-IM5	Bladder Urothelial Carcinoma	T785S	OncoKB: Likely Oncogenic, level NA;CIViC: NA;MyCancerGenome: not present;CancerHotspot: no;3DHotspot: no	MutationAssessor: impact: neutral, score: 0.785;SIFT: impact: tolerated, score: 0.17;Polyphen-2: impact: benign, score: 0.193	Missense_Mutation	SNP		5	NA	NA	NA	7	55249056	55249056	C	G	7:g.55249056C>G	ENST00000275493.2:c.2354C>G	0.15		197	1084			29	20/28
MSK-IMPACT Clinical Sequencing Cohort (MSKCC, Nat Med 2017)	P-0005511-T02-IM5	Bladder Urothelial Carcinoma	T785S	OncoKB: Likely Oncogenic, level NA;CIViC: NA;MyCancerGenome: not present;CancerHotspot: no;3DHotspot: no	MutationAssessor: impact: neutral, score: 0.785;SIFT: impact: tolerated, score: 0.17;Polyphen-2: impact: benign, score: 0.193	Missense_Mutation	SNP		5	NA	NA	NA	7	55249056	55249056	C	G	7:g.55249056C>G	ENST00000275493.2:c.2354C>G	0.17		199	1001			30	20/28
MSK-IMPACT Clinical Sequencing Cohort (MSKCC, Nat Med 2017)	P-0009042-T01-IM5	Lung Adenocarcinoma	A750P	OncoKB: Oncogenic, level NA;CIViC: NA;MyCancerGenome: not present;CancerHotspot: yes;3DHotspot: no	MutationAssessor: impact: low, score: 1.345;SIFT: impact: tolerated, score: 0.18;Polyphen-2: impact: probably_damaging, score: 0.942	Missense_Mutation	SNP		2	NA	NA	NA	7	55242478	55242478	G	C	7:g.55242478G>C	ENST00000275493.2:c.2248G>C	0.13		94	655			7	19/28
MSK-IMPACT Clinical Sequencing Cohort (MSKCC, Nat Med 2017)	P-0009260-T01-IM5	Lung Adenocarcinoma	R776C	OncoKB: Likely Oncogenic, level NA;CIViC: Predictive: 2;MyCancerGenome: not present;CancerHotspot: no;3DHotspot: no	MutationAssessor: impact: medium, score: 2.23;SIFT: impact: deleterious, score: 0;Polyphen-2: impact: probably_damaging, score: 1	Missense_Mutation	SNP		10	NA	NA	NA	7	55249028	55249028	C	T	7:g.55249028C>T	ENST00000275493.2:c.2326C>T	0.21		176	647			2	20/28
MSK-IMPACT Clinical Sequencing Cohort (MSKCC, Nat Med 2017)	P-0010345-T02-IM5	Lung Adenocarcinoma	L833_V834delinsFL	OncoKB: Likely Oncogenic, level NA;CIViC: NA;MyCancerGenome: not present;CancerHotspot: yes;3DHotspot: yes	MutationAssessor: NA;SIFT: NA;Polyphen-2: NA	Missense_Mutation	DNP			NA	NA	NA	7	55259441	55259442	GG	TT	7:g.55259441_55259442delinsTT	ENST00000275493.2:c.2499_2500delinsTT	0.07		46	585			2	21/28
MSK-IMPACT Clinical Sequencing Cohort (MSKCC, Nat Med 2017)	P-0010995-T01-IM5	Lung Adenocarcinoma	H773_V774delinsLM	OncoKB: Oncogenic, level NA;CIViC: NA;MyCancerGenome: not present;CancerHotspot: no;3DHotspot: no	MutationAssessor: NA;SIFT: NA;Polyphen-2: NA	Missense_Mutation	TNP			NA	NA	NA	7	55249020	55249022	ACG	TCA	7:g.55249020_55249022delinsTCA	ENST00000275493.2:c.2318_2320delinsTCA	0.21		223	839			4	20/28
MSK-IMPACT Clinical Sequencing Cohort (MSKCC, Nat Med 2017)	P-0011543-T01-IM5	Lung Adenocarcinoma	H773_V774delinsLM	OncoKB: Oncogenic, level NA;CIViC: NA;MyCancerGenome: not present;CancerHotspot: no;3DHotspot: no	MutationAssessor: NA;SIFT: NA;Polyphen-2: NA	Missense_Mutation	TNP			NA	NA	NA	7	55249020	55249022	ACG	TCA	7:g.55249020_55249022delinsTCA	ENST00000275493.2:c.2318_2320delinsTCA	0.11		105	886			3	20/28
MSK-IMPACT Clinical Sequencing Cohort (MSKCC, Nat Med 2017)	P-0012404-T01-IM5	Lung Adenocarcinoma	S768_V769delinsIL	OncoKB: Oncogenic, level_1;CIViC: NA;MyCancerGenome: not present;CancerHotspot: yes;3DHotspot: yes	MutationAssessor: NA;SIFT: NA;Polyphen-2: NA	Missense_Mutation	TNP			NA	NA	NA	7	55249005	55249007	GCG	TCC	7:g.55249005_55249007delinsTCC	ENST00000275493.2:c.2303_2305delinsTCC	0.26		265	756			1	20/28
MSK-IMPACT Clinical Sequencing Cohort (MSKCC, Nat Med 2017)	P-0007580-T01-IM5	Lung Adenocarcinoma	S720F	OncoKB: Likely Neutral, level NA;CIViC: NA;MyCancerGenome: not present;CancerHotspot: no;3DHotspot: no	MutationAssessor: impact: medium, score: 2.285;SIFT: impact: deleterious, score: 0;Polyphen-2: impact: possibly_damaging, score: 0.8	Missense_Mutation	SNP		9	NA	NA	NA	7	55241711	55241711	C	T	7:g.55241711C>T	ENST00000275493.2:c.2159C>T	0.44		109	139			3	18/28
MSK-IMPACT Clinical Sequencing Cohort (MSKCC, Nat Med 2017)	P-0007088-T02-IM5	Lung Adenocarcinoma	L707W	OncoKB: Unknown, level NA;CIViC: NA;MyCancerGenome: not present;CancerHotspot: no;3DHotspot: no	MutationAssessor: impact: medium, score: 2.98;SIFT: impact: deleterious, score: 0;Polyphen-2: impact: probably_damaging, score: 1	Missense_Mutation	SNP		3	NA	NA	NA	7	55241672	55241672	T	G	7:g.55241672T>G	ENST00000275493.2:c.2120T>G	0.4		454	667			5	18/28
MSK-IMPACT Clinical Sequencing Cohort (MSKCC, Nat Med 2017)	P-0003705-T01-IM5	Mucinous Adenocarcinoma of the Appendix	A597T	OncoKB: Unknown, level NA;CIViC: NA;MyCancerGenome: not present;CancerHotspot: no;3DHotspot: no	MutationAssessor: impact: low, score: 1.12;SIFT: impact: tolerated, score: 0.21;Polyphen-2: impact: benign, score: 0.001	Missense_Mutation	SNP		2	NA	NA	NA	7	55233039	55233039	G	A	7:g.55233039G>A	ENST00000275493.2:c.1789G>A	0.12		84	630			3	15/28
MSK-IMPACT Clinical Sequencing Cohort (MSKCC, Nat Med 2017)	P-0008179-T01-IM5	Breast Invasive Ductal Carcinoma	V592I	OncoKB: Likely Neutral, level NA;CIViC: NA;MyCancerGenome: not present;CancerHotspot: no;3DHotspot: no	MutationAssessor: impact: medium, score: 2.395;SIFT: impact: tolerated, score: 0.05;Polyphen-2: impact: benign, score: 0.274	Missense_Mutation	SNP		1	NA	NA	NA	7	55233024	55233024	G	A	7:g.55233024G>A	ENST00000275493.2:c.1774G>A	0.35		444	833			2	15/28
MSK-IMPACT Clinical Sequencing Cohort (MSKCC, Nat Med 2017)	P-0010340-T01-IM5	Melanoma of Unknown Primary	V592I	OncoKB: Likely Neutral, level NA;CIViC: NA;MyCancerGenome: not present;CancerHotspot: no;3DHotspot: no	MutationAssessor: impact: medium, score: 2.395;SIFT: impact: tolerated, score: 0.05;Polyphen-2: impact: benign, score: 0.274	Missense_Mutation	SNP		1	NA	NA	NA	7	55233024	55233024	G	A	7:g.55233024G>A	ENST00000275493.2:c.1774G>A	0.37		241	402			54	15/28
MSK-IMPACT Clinical Sequencing Cohort (MSKCC, Nat Med 2017)	P-0001914-T01-IM3	Astrocytoma	V774M	OncoKB: Unknown, level NA;CIViC: Predictive: 1;MyCancerGenome: not present;CancerHotspot: no;3DHotspot: no	MutationAssessor: impact: medium, score: 2.935;SIFT: impact: deleterious, score: 0;Polyphen-2: impact: probably_damaging, score: 0.996	Missense_Mutation	SNP		8	NA	NA	NA	7	55249022	55249022	G	A	7:g.55249022G>A	ENST00000275493.2:c.2320G>A	0.15		76	443			4	20/28
MSK-IMPACT Clinical Sequencing Cohort (MSKCC, Nat Med 2017)	P-0002450-T01-IM3	Malignant Phyllodes Tumor of the Breast	V774M	OncoKB: Unknown, level NA;CIViC: Predictive: 1;MyCancerGenome: not present;CancerHotspot: no;3DHotspot: no	MutationAssessor: impact: medium, score: 2.935;SIFT: impact: deleterious, score: 0;Polyphen-2: impact: probably_damaging, score: 0.996	Missense_Mutation	SNP		8	NA	NA	NA	7	55249022	55249022	G	A	7:g.55249022G>A	ENST00000275493.2:c.2320G>A	0.4		273	403			4	20/28
MSK-IMPACT Clinical Sequencing Cohort (MSKCC, Nat Med 2017)	P-0006441-T01-IM5	Glioblastoma Multiforme	G63R	OncoKB: Unknown, level NA;CIViC: NA;MyCancerGenome: not present;CancerHotspot: no;3DHotspot: no	MutationAssessor: impact: high, score: 3.615;SIFT: impact: deleterious, score: 0;Polyphen-2: impact: probably_damaging, score: 0.999	Missense_Mutation	SNP		5	NA	NA	NA	7	55210077	55210077	G	A	7:g.55210077G>A	ENST00000275493.2:c.187G>A	0.08		124	1342			5	2020-02-28
MSK-IMPACT Clinical Sequencing Cohort (MSKCC, Nat Med 2017)	P-0006437-T01-IM5	Skin Adnexal Carcinoma	R98Q	OncoKB: Likely Neutral, level NA;CIViC: NA;MyCancerGenome: not present;CancerHotspot: no;3DHotspot: no	MutationAssessor: impact: low, score: 1.005;SIFT: impact: tolerated, score: 0.32;Polyphen-2: impact: benign, score: 0.007	Missense_Mutation	SNP			NA	NA	NA	7	55211050	55211050	G	A	7:g.55211050G>A	ENST00000275493.2:c.293G>A	0.22		181	629			98	2020-03-28
MSK-IMPACT Clinical Sequencing Cohort (MSKCC, Nat Med 2017)	P-0010130-T01-IM5	Lung Adenocarcinoma	R98Q	OncoKB: Likely Neutral, level NA;CIViC: NA;MyCancerGenome: not present;CancerHotspot: no;3DHotspot: no	MutationAssessor: impact: low, score: 1.005;SIFT: impact: tolerated, score: 0.32;Polyphen-2: impact: benign, score: 0.007	Missense_Mutation	SNP			NA	NA	NA	7	55211050	55211050	G	A	7:g.55211050G>A	ENST00000275493.2:c.293G>A	0.05		46	823			21	2020-03-28
MSK-IMPACT Clinical Sequencing Cohort (MSKCC, Nat Med 2017)	P-0011240-T01-IM5	Cholangiocarcinoma	Y1069C	OncoKB: Unknown, level NA;CIViC: NA;MyCancerGenome: not present;CancerHotspot: no;3DHotspot: no	MutationAssessor: impact: medium, score: 3.395;SIFT: impact: deleterious, score: 0;Polyphen-2: impact: benign, score: 0.376	Missense_Mutation	SNP			NA	NA	NA	7	55270253	55270253	A	G	7:g.55270253A>G	ENST00000275493.2:c.3206A>G	0.13		149	974			5	27/28
MSK-IMPACT Clinical Sequencing Cohort (MSKCC, Nat Med 2017)	P-0003693-T02-IM5	Glioblastoma Multiforme	H1124Q	OncoKB: Unknown, level NA;CIViC: NA;MyCancerGenome: not present;CancerHotspot: no;3DHotspot: no	MutationAssessor: impact: low, score: 1.04;SIFT: impact: tolerated, score: 0.41;Polyphen-2: impact: benign, score: 0	Missense_Mutation	SNP			NA	NA	NA	7	55273049	55273049	C	G	7:g.55273049C>G	ENST00000275493.2:c.3372C>G	0.09		83	865			6	28/28
MSK-IMPACT Clinical Sequencing Cohort (MSKCC, Nat Med 2017)	P-0003693-T01-IM5	Glioblastoma Multiforme	H1124Q	OncoKB: Unknown, level NA;CIViC: NA;MyCancerGenome: not present;CancerHotspot: no;3DHotspot: no	MutationAssessor: impact: low, score: 1.04;SIFT: impact: tolerated, score: 0.41;Polyphen-2: impact: benign, score: 0	Missense_Mutation	SNP			NA	NA	NA	7	55273049	55273049	C	G	7:g.55273049C>G	ENST00000275493.2:c.3372C>G	0.3		309	713			7	28/28
MSK-IMPACT Clinical Sequencing Cohort (MSKCC, Nat Med 2017)	P-0001649-T01-IM3	Mucinous Adenocarcinoma of the Colon and Rectum	L815F	OncoKB: Unknown, level NA;CIViC: NA;MyCancerGenome: not present;CancerHotspot: no;3DHotspot: no	MutationAssessor: impact: medium, score: 2.005;SIFT: impact: deleterious, score: 0.01;Polyphen-2: impact: probably_damaging, score: 1	Missense_Mutation	SNP			NA	NA	NA	7	55249145	55249145	C	T	7:g.55249145C>T	ENST00000275493.2:c.2443C>T	0.25		155	467			38	20/28
MSK-IMPACT Clinical Sequencing Cohort (MSKCC, Nat Med 2017)	P-0005127-T02-IM5	Cancer of Unknown Primary	E758K	OncoKB: Unknown, level NA;CIViC: NA;MyCancerGenome: not present;CancerHotspot: no;3DHotspot: no	MutationAssessor: impact: low, score: 1.31;SIFT: impact: deleterious, score: 0;Polyphen-2: impact: possibly_damaging, score: 0.865	Missense_Mutation	SNP		2	NA	NA	NA	7	55242502	55242502	G	A	7:g.55242502G>A	ENST00000275493.2:c.2272G>A	0.46		361	421			93	19/28
MSK-IMPACT Clinical Sequencing Cohort (MSKCC, Nat Med 2017)	P-0005127-T01-IM5	Cancer of Unknown Primary	E758K	OncoKB: Unknown, level NA;CIViC: NA;MyCancerGenome: not present;CancerHotspot: no;3DHotspot: no	MutationAssessor: impact: low, score: 1.31;SIFT: impact: deleterious, score: 0;Polyphen-2: impact: possibly_damaging, score: 0.865	Missense_Mutation	SNP		2	NA	NA	NA	7	55242502	55242502	G	A	7:g.55242502G>A	ENST00000275493.2:c.2272G>A	0.37		218	368			97	19/28
MSK-IMPACT Clinical Sequencing Cohort (MSKCC, Nat Med 2017)	P-0001703-T01-IM3	Upper Tract Urothelial Carcinoma	D247N	OncoKB: Unknown, level NA;CIViC: NA;MyCancerGenome: not present;CancerHotspot: no;3DHotspot: no	MutationAssessor: impact: low, score: 1.58;SIFT: impact: deleterious, score: 0.02;Polyphen-2: impact: possibly_damaging, score: 0.643	Missense_Mutation	SNP		1	NA	NA	NA	7	55220349	55220349	G	A	7:g.55220349G>A	ENST00000275493.2:c.739G>A	0.19		101	425			76	2020-06-28
MSK-IMPACT Clinical Sequencing Cohort (MSKCC, Nat Med 2017)	P-0006541-T01-IM5	Melanoma of Unknown Primary	P694S	OncoKB: Unknown, level NA;CIViC: NA;MyCancerGenome: not present;CancerHotspot: no;3DHotspot: no	MutationAssessor: impact: medium, score: 2.995;SIFT: impact: deleterious, score: 0;Polyphen-2: impact: probably_damaging, score: 0.994	Missense_Mutation	SNP		5	NA	NA	NA	7	55241632	55241632	C	T	7:g.55241632C>T	ENST00000275493.2:c.2080C>T	0.24		218	688			34	18/28
MSK-IMPACT Clinical Sequencing Cohort (MSKCC, Nat Med 2017)	P-0006541-T02-IM5	Melanoma of Unknown Primary	P694S	OncoKB: Unknown, level NA;CIViC: NA;MyCancerGenome: not present;CancerHotspot: no;3DHotspot: no	MutationAssessor: impact: medium, score: 2.995;SIFT: impact: deleterious, score: 0;Polyphen-2: impact: probably_damaging, score: 0.994	Missense_Mutation	SNP		5	NA	NA	NA	7	55241632	55241632	C	T	7:g.55241632C>T	ENST00000275493.2:c.2080C>T	0.3		102	233			32	18/28
MSK-IMPACT Clinical Sequencing Cohort (MSKCC, Nat Med 2017)	P-0003512-T01-IM5	Synovial Sarcoma	P794H	OncoKB: Unknown, level NA;CIViC: NA;MyCancerGenome: not present;CancerHotspot: no;3DHotspot: no	MutationAssessor: impact: low, score: 1.475;SIFT: impact: deleterious, score: 0;Polyphen-2: impact: probably_damaging, score: 0.999	Missense_Mutation	SNP		1	NA	NA	NA	7	55249083	55249083	C	A	7:g.55249083C>A	ENST00000275493.2:c.2381C>A	0.24		86	273			1	20/28
MSK-IMPACT Clinical Sequencing Cohort (MSKCC, Nat Med 2017)	P-0000573-T01-IM3	Oral Cavity Squamous Cell Carcinoma	A743T	OncoKB: Likely Neutral, level NA;CIViC: NA;MyCancerGenome: not present;CancerHotspot: no;3DHotspot: no	MutationAssessor: impact: medium, score: 3.315;SIFT: impact: deleterious, score: 0;Polyphen-2: impact: probably_damaging, score: 0.998	Missense_Mutation	SNP		4	NA	NA	NA	7	55242457	55242457	G	A	7:g.55242457G>A	ENST00000275493.2:c.2227G>A	0.2		139	552			20	19/28
MSK-IMPACT Clinical Sequencing Cohort (MSKCC, Nat Med 2017)	P-0002998-T01-IM3	Cutaneous Squamous Cell Carcinoma	C595G	OncoKB: Unknown, level NA;CIViC: NA;MyCancerGenome: not present;CancerHotspot: no;3DHotspot: no	MutationAssessor: impact: high, score: 4.6;SIFT: impact: deleterious, score: 0;Polyphen-2: impact: probably_damaging, score: 0.993	Missense_Mutation	SNP			NA	NA	NA	7	55233033	55233033	T	G	7:g.55233033T>G	ENST00000275493.2:c.1783T>G	0.13		108	723			53	15/28
MSK-IMPACT Clinical Sequencing Cohort (MSKCC, Nat Med 2017)	P-0003016-T01-IM3	Cutaneous Squamous Cell Carcinoma	T130I	OncoKB: Unknown, level NA;CIViC: NA;MyCancerGenome: not present;CancerHotspot: no;3DHotspot: no	MutationAssessor: impact: medium, score: 2.645;SIFT: impact: tolerated, score: 0.44;Polyphen-2: impact: benign, score: 0.04	Missense_Mutation	SNP			NA	NA	NA	7	55211146	55211146	C	T	7:g.55211146C>T	ENST00000275493.2:c.389C>T	0.07		39	529			4	2020-03-28
MSK-IMPACT Clinical Sequencing Cohort (MSKCC, Nat Med 2017)	P-0005725-T01-IM5	Melanoma of Unknown Primary	P100S	OncoKB: Unknown, level NA;CIViC: NA;MyCancerGenome: not present;CancerHotspot: no;3DHotspot: no	MutationAssessor: impact: medium, score: 2.435;SIFT: impact: deleterious, score: 0.01;Polyphen-2: impact: probably_damaging, score: 0.922	Missense_Mutation	SNP			NA	NA	NA	7	55211055	55211055	C	T	7:g.55211055C>T	ENST00000275493.2:c.298C>T	0.42		356	498			27	2020-03-28
MSK-IMPACT Clinical Sequencing Cohort (MSKCC, Nat Med 2017)	P-0003739-T01-IM5	Angiosarcoma	P622S	OncoKB: Unknown, level NA;CIViC: NA;MyCancerGenome: not present;CancerHotspot: no;3DHotspot: no	MutationAssessor: impact: low, score: 1.54;SIFT: impact: tolerated, score: 0.49;Polyphen-2: impact: benign, score: 0	Missense_Mutation	SNP		1	NA	NA	NA	7	55233114	55233114	C	T	7:g.55233114C>T	ENST00000275493.2:c.1864C>T	0.1		38	339			15	15/28
MSK-IMPACT Clinical Sequencing Cohort (MSKCC, Nat Med 2017)	P-0002599-T01-IM3	Bladder Urothelial Carcinoma	S511Y	OncoKB: Unknown, level NA;CIViC: NA;MyCancerGenome: not present;CancerHotspot: no;3DHotspot: no	MutationAssessor: impact: medium, score: 2.65;SIFT: impact: deleterious, score: 0;Polyphen-2: impact: probably_damaging, score: 0.993	Missense_Mutation	SNP			NA	NA	NA	7	55229225	55229225	C	A	7:g.55229225C>A	ENST00000275493.2:c.1532C>A	0.28		65	170			9	13/28
MSK-IMPACT Clinical Sequencing Cohort (MSKCC, Nat Med 2017)	P-0012402-T01-IM5	Colon Adenocarcinoma	V398I	OncoKB: Unknown, level NA;CIViC: NA;MyCancerGenome: not present;CancerHotspot: no;3DHotspot: no	MutationAssessor: impact: low, score: 0.93;SIFT: impact: tolerated, score: 0.07;Polyphen-2: impact: benign, score: 0.061	Missense_Mutation	SNP			NA	NA	NA	7	55224510	55224510	G	A	7:g.55224510G>A	ENST00000275493.2:c.1192G>A	0.14		121	762			240	2020-10-28
MSK-IMPACT Clinical Sequencing Cohort (MSKCC, Nat Med 2017)	P-0006399-T01-IM5	Pancreatic Adenocarcinoma	S177L	OncoKB: Unknown, level NA;CIViC: NA;MyCancerGenome: not present;CancerHotspot: no;3DHotspot: no	MutationAssessor: impact: low, score: 1.445;SIFT: impact: tolerated, score: 0.31;Polyphen-2: impact: benign, score: 0.003	Missense_Mutation	SNP			NA	NA	NA	7	55214404	55214404	C	T	7:g.55214404C>T	ENST00000275493.2:c.530C>T	0.12		54	403			4	2020-04-28
MSK-IMPACT Clinical Sequencing Cohort (MSKCC, Nat Med 2017)	P-0006612-T01-IM5	Colon Adenocarcinoma	S177L	OncoKB: Unknown, level NA;CIViC: NA;MyCancerGenome: not present;CancerHotspot: no;3DHotspot: no	MutationAssessor: impact: low, score: 1.445;SIFT: impact: tolerated, score: 0.31;Polyphen-2: impact: benign, score: 0.003	Missense_Mutation	SNP			NA	NA	NA	7	55214404	55214404	C	T	7:g.55214404C>T	ENST00000275493.2:c.530C>T	0.14		119	710			357	2020-04-28
MSK-IMPACT Clinical Sequencing Cohort (MSKCC, Nat Med 2017)	P-0010864-T01-IM5	Glioblastoma Multiforme	P373S	OncoKB: Unknown, level NA;CIViC: NA;MyCancerGenome: not present;CancerHotspot: no;3DHotspot: no	MutationAssessor: impact: neutral, score: 0.43;SIFT: impact: tolerated, score: 0.75;Polyphen-2: impact: benign, score: 0.079	Missense_Mutation	SNP			NA	NA	NA	7	55224336	55224336	C	T	7:g.55224336C>T	ENST00000275493.2:c.1117C>T	0.17		183	899			4	2020-09-28
MSK-IMPACT Clinical Sequencing Cohort (MSKCC, Nat Med 2017)	P-0000944-T01-IM3	Glioblastoma Multiforme	L1139F	OncoKB: Unknown, level NA;CIViC: NA;MyCancerGenome: not present;CancerHotspot: no;3DHotspot: no	MutationAssessor: impact: medium, score: 3.005;SIFT: impact: deleterious, score: 0;Polyphen-2: impact: possibly_damaging, score: 0.901	Missense_Mutation	SNP	amp		NA	NA	NA	7	55273092	55273092	C	T	7:g.55273092C>T	ENST00000275493.2:c.3415C>T	0.05		714	13155			111	28/28
MSK-IMPACT Clinical Sequencing Cohort (MSKCC, Nat Med 2017)	P-0009752-T01-IM5	Cutaneous Melanoma	L1139F	OncoKB: Unknown, level NA;CIViC: NA;MyCancerGenome: not present;CancerHotspot: no;3DHotspot: no	MutationAssessor: impact: medium, score: 3.005;SIFT: impact: deleterious, score: 0;Polyphen-2: impact: possibly_damaging, score: 0.901	Missense_Mutation	SNP			NA	NA	NA	7	55273092	55273092	C	T	7:g.55273092C>T	ENST00000275493.2:c.3415C>T	0.1		102	910			246	28/28
MSK-IMPACT Clinical Sequencing Cohort (MSKCC, Nat Med 2017)	P-0011540-T01-IM5	Small Bowel Cancer	V323I	OncoKB: Unknown, level NA;CIViC: NA;MyCancerGenome: not present;CancerHotspot: no;3DHotspot: no	MutationAssessor: impact: neutral, score: 0.71;SIFT: impact: tolerated, score: 1;Polyphen-2: impact: benign, score: 0.001	Missense_Mutation	SNP		2	NA	NA	NA	7	55223600	55223600	G	A	7:g.55223600G>A	ENST00000275493.2:c.967G>A	0.21		139	532			40	2020-08-28
MSK-IMPACT Clinical Sequencing Cohort (MSKCC, Nat Med 2017)	P-0001582-T01-IM3	Glioblastoma Multiforme	D303H	OncoKB: Unknown, level NA;CIViC: NA;MyCancerGenome: not present;CancerHotspot: no;3DHotspot: no	MutationAssessor: impact: medium, score: 2.22;SIFT: impact: deleterious, score: 0;Polyphen-2: impact: benign, score: 0.153	Missense_Mutation	SNP	amp	2	NA	NA	NA	7	55223540	55223540	G	C	7:g.55223540G>C	ENST00000275493.2:c.907G>C	0.16		785	4211			4	2020-08-28
MSK-IMPACT Clinical Sequencing Cohort (MSKCC, Nat Med 2017)	P-0005889-T01-IM5	Seminoma	G485D	OncoKB: Unknown, level NA;CIViC: NA;MyCancerGenome: not present;CancerHotspot: no;3DHotspot: no	MutationAssessor: impact: neutral, score: 0.55;SIFT: impact: tolerated, score: 0.67;Polyphen-2: impact: benign, score: 0	Missense_Mutation	SNP			NA	NA	NA	7	55227987	55227987	G	A	7:g.55227987G>A	ENST00000275493.2:c.1454G>A	0.1		49	466			13	2020-12-28
MSK-IMPACT Clinical Sequencing Cohort (MSKCC, Nat Med 2017)	P-0002296-T01-IM3	Prostate Small Cell Carcinoma	L760P	OncoKB: Unknown, level NA;CIViC: NA;MyCancerGenome: not present;CancerHotspot: no;3DHotspot: no	MutationAssessor: impact: medium, score: 2.55;SIFT: impact: deleterious, score: 0;Polyphen-2: impact: probably_damaging, score: 0.995	Missense_Mutation	SNP			NA	NA	NA	7	55242509	55242509	T	C	7:g.55242509T>C	ENST00000275493.2:c.2279T>C	0.09		80	837			8	19/28
MSK-IMPACT Clinical Sequencing Cohort (MSKCC, Nat Med 2017)	P-0006029-T01-IM5	Prostate Adenocarcinoma	S912A	OncoKB: Unknown, level NA;CIViC: NA;MyCancerGenome: not present;CancerHotspot: no;3DHotspot: no	MutationAssessor: impact: neutral, score: 0.11;SIFT: impact: tolerated, score: 1;Polyphen-2: impact: benign, score: 0.024	Missense_Mutation	SNP			NA	NA	NA	7	55266442	55266442	T	G	7:g.55266442T>G	ENST00000275493.2:c.2734T>G	0.05		49	923			7	23/28
MSK-IMPACT Clinical Sequencing Cohort (MSKCC, Nat Med 2017)	P-0006713-T01-IM5	Lung Adenocarcinoma	A24S	OncoKB: Unknown, level NA;CIViC: NA;MyCancerGenome: not present;CancerHotspot: no;3DHotspot: no	MutationAssessor: impact: neutral, score: 0.69;SIFT: impact: tolerated, score: 0.56;Polyphen-2: impact: benign, score: 0.046	Missense_Mutation	SNP			NA	NA	NA	7	55087040	55087040	G	T	7:g.55087040G>T	ENST00000275493.2:c.70G>T	0.32		211	454			46	2020-01-28
MSK-IMPACT Clinical Sequencing Cohort (MSKCC, Nat Med 2017)	P-0009830-T01-IM5	Colon Adenocarcinoma	A972V	OncoKB: Unknown, level NA;CIViC: NA;MyCancerGenome: not present;CancerHotspot: no;3DHotspot: no	MutationAssessor: impact: neutral, score: 0.335;SIFT: impact: deleterious, score: 0;Polyphen-2: impact: probably_damaging, score: 0.94	Missense_Mutation	SNP			NA	NA	NA	7	55268075	55268075	C	T	7:g.55268075C>T	ENST00000275493.2:c.2915C>T	0.11		84	672			45	24/28
MSK-IMPACT Clinical Sequencing Cohort (MSKCC, Nat Med 2017)	P-0000785-T01-IM3	Lung Adenocarcinoma	G221V	OncoKB: Unknown, level NA;CIViC: NA;MyCancerGenome: not present;CancerHotspot: no;3DHotspot: no	MutationAssessor: impact: medium, score: 2.47;SIFT: impact: deleterious, score: 0.02;Polyphen-2: impact: benign, score: 0.397	Missense_Mutation	SNP	diploid		NA	NA	NA	7	55220272	55220272	G	T	7:g.55220272G>T	ENST00000275493.2:c.662G>T	0.62		744	448			14	2020-06-28
MSK-IMPACT Clinical Sequencing Cohort (MSKCC, Nat Med 2017)	P-0007813-T01-IM5	Lung Adenocarcinoma	G221V	OncoKB: Unknown, level NA;CIViC: NA;MyCancerGenome: not present;CancerHotspot: no;3DHotspot: no	MutationAssessor: impact: medium, score: 2.47;SIFT: impact: deleterious, score: 0.02;Polyphen-2: impact: benign, score: 0.397	Missense_Mutation	SNP			NA	NA	NA	7	55220272	55220272	G	T	7:g.55220272G>T	ENST00000275493.2:c.662G>T	0.15		181	1033			16	2020-06-28
MSK-IMPACT Clinical Sequencing Cohort (MSKCC, Nat Med 2017)	P-0010499-T01-IM5	Cancer of Unknown Primary	A1201V	OncoKB: Unknown, level NA;CIViC: NA;MyCancerGenome: not present;CancerHotspot: no;3DHotspot: no	MutationAssessor: impact: medium, score: 2.015;SIFT: impact: deleterious, score: 0.01;Polyphen-2: impact: benign, score: 0.284	Missense_Mutation	SNP			NA	NA	NA	7	55273279	55273279	C	T	7:g.55273279C>T	ENST00000275493.2:c.3602C>T	0.18		111	518			156	28/28
MSK-IMPACT Clinical Sequencing Cohort (MSKCC, Nat Med 2017)	P-0001821-T01-IM3	Uterine Epithelioid Leiomyosarcoma	R932H	OncoKB: Unknown, level NA;CIViC: NA;MyCancerGenome: not present;CancerHotspot: no;3DHotspot: no	MutationAssessor: impact: medium, score: 2.635;SIFT: impact: deleterious, score: 0;Polyphen-2: impact: probably_damaging, score: 1	Missense_Mutation	SNP			NA	NA	NA	7	55266503	55266503	G	A	7:g.55266503G>A	ENST00000275493.2:c.2795G>A	0.32		164	344			65	23/28
MSK-IMPACT Clinical Sequencing Cohort (MSKCC, Nat Med 2017)	P-0001215-T01-IM3	Mucinous Adenocarcinoma of the Colon and Rectum	F1207C	OncoKB: Unknown, level NA;CIViC: NA;MyCancerGenome: not present;CancerHotspot: no;3DHotspot: no	MutationAssessor: impact: low, score: 1.1;SIFT: impact: deleterious_low_confidence, score: 0.01;Polyphen-2: impact: benign, score: 0.315	Missense_Mutation	SNP			NA	NA	NA	7	55273297	55273297	T	G	7:g.55273297T>G	ENST00000275493.2:c.3620T>G	0.11		42	340			249	28/28
MSK-IMPACT Clinical Sequencing Cohort (MSKCC, Nat Med 2017)	P-0006612-T01-IM5	Colon Adenocarcinoma	F1065L	OncoKB: Unknown, level NA;CIViC: NA;MyCancerGenome: not present;CancerHotspot: no;3DHotspot: no	MutationAssessor: impact: medium, score: 1.975;SIFT: impact: tolerated, score: 0.65;Polyphen-2: impact: benign, score: 0	Missense_Mutation	SNP			NA	NA	NA	7	55270242	55270242	C	A	7:g.55270242C>A	ENST00000275493.2:c.3195C>A	0.23		183	607			357	27/28
MSK-IMPACT Clinical Sequencing Cohort (MSKCC, Nat Med 2017)	P-0011226-T01-IM5	Colon Adenocarcinoma	D537V	OncoKB: Unknown, level NA;CIViC: NA;MyCancerGenome: not present;CancerHotspot: no;3DHotspot: no	MutationAssessor: impact: neutral, score: 0.535;SIFT: impact: tolerated, score: 0.07;Polyphen-2: impact: benign, score: 0.021	Missense_Mutation	SNP			NA	NA	NA	7	55229303	55229303	A	T	7:g.55229303A>T	ENST00000275493.2:c.1610A>T	0.14		164	986			76	13/28
MSK-IMPACT Clinical Sequencing Cohort (MSKCC, Nat Med 2017)	P-0004523-T01-IM5	Breast Invasive Lobular Carcinoma	K860I	OncoKB: Unknown, level NA;CIViC: NA;MyCancerGenome: not present;CancerHotspot: no;3DHotspot: no	MutationAssessor: impact: medium, score: 2.37;SIFT: impact: deleterious, score: 0;Polyphen-2: impact: probably_damaging, score: 0.995	Missense_Mutation	SNP		1	NA	NA	NA	7	55259521	55259521	A	T	7:g.55259521A>T	ENST00000275493.2:c.2579A>T	0.16		122	646			3	21/28
MSK-IMPACT Clinical Sequencing Cohort (MSKCC, Nat Med 2017)	P-0005114-T01-IM5	Lung Adenocarcinoma	K860I	OncoKB: Unknown, level NA;CIViC: NA;MyCancerGenome: not present;CancerHotspot: no;3DHotspot: no	MutationAssessor: impact: medium, score: 2.37;SIFT: impact: deleterious, score: 0;Polyphen-2: impact: probably_damaging, score: 0.995	Missense_Mutation	SNP		1	NA	NA	NA	7	55259521	55259521	A	T	7:g.55259521A>T	ENST00000275493.2:c.2579A>T	0.12		52	396			3	21/28
MSK-IMPACT Clinical Sequencing Cohort (MSKCC, Nat Med 2017)	P-0008514-T01-IM5	Lung Squamous Cell Carcinoma	K860I	OncoKB: Unknown, level NA;CIViC: NA;MyCancerGenome: not present;CancerHotspot: no;3DHotspot: no	MutationAssessor: impact: medium, score: 2.37;SIFT: impact: deleterious, score: 0;Polyphen-2: impact: probably_damaging, score: 0.995	Missense_Mutation	SNP		1	NA	NA	NA	7	55259521	55259521	A	T	7:g.55259521A>T	ENST00000275493.2:c.2579A>T	0.94		8822	565			4	21/28
MSK-IMPACT Clinical Sequencing Cohort (MSKCC, Nat Med 2017)	P-0004442-T01-IM5	Lung Adenocarcinoma	V765L	OncoKB: Unknown, level NA;CIViC: NA;MyCancerGenome: not present;CancerHotspot: no;3DHotspot: no	MutationAssessor: impact: neutral, score: 0.725;SIFT: impact: deleterious, score: 0.01;Polyphen-2: impact: possibly_damaging, score: 0.901	Missense_Mutation	SNP		7	NA	NA	NA	7	55248995	55248995	G	T	7:g.55248995G>T	ENST00000275493.2:c.2293G>T	0.24		73	233			35	20/28
MSK-IMPACT Clinical Sequencing Cohort (MSKCC, Nat Med 2017)	P-0009243-T01-IM5	Lung Adenocarcinoma	P1108R	OncoKB: Unknown, level NA;CIViC: NA;MyCancerGenome: not present;CancerHotspot: no;3DHotspot: no	MutationAssessor: impact: medium, score: 2.98;SIFT: impact: tolerated, score: 0.05;Polyphen-2: impact: benign, score: 0.062	Missense_Mutation	SNP			NA	NA	NA	7	55273000	55273000	C	G	7:g.55273000C>G	ENST00000275493.2:c.3323C>G	0.39		246	377			13	28/28
MSK-IMPACT Clinical Sequencing Cohort (MSKCC, Nat Med 2017)	P-0006758-T01-IM5	Mucinous Adenocarcinoma of the Colon and Rectum	N623H	OncoKB: Unknown, level NA;CIViC: NA;MyCancerGenome: not present;CancerHotspot: no;3DHotspot: no	MutationAssessor: impact: medium, score: 2.65;SIFT: impact: deleterious, score: 0;Polyphen-2: impact: possibly_damaging, score: 0.778	Missense_Mutation	SNP			NA	NA	NA	7	55233117	55233117	A	C	7:g.55233117A>C	ENST00000275493.2:c.1867A>C	0.08		48	535			26	15/28
MSK-IMPACT Clinical Sequencing Cohort (MSKCC, Nat Med 2017)	P-0000894-T01-IM3	Lung Adenocarcinoma	S306L	OncoKB: Likely Neutral, level NA;CIViC: NA;MyCancerGenome: not present;CancerHotspot: no;3DHotspot: no	MutationAssessor: impact: medium, score: 2.92;SIFT: impact: deleterious, score: 0;Polyphen-2: impact: probably_damaging, score: 0.999	Missense_Mutation	SNP	diploid		NA	NA	NA	7	55223550	55223550	C	T	7:g.55223550C>T	ENST00000275493.2:c.917C>T	0.45		215	264			5	2020-08-28
MSK-IMPACT Clinical Sequencing Cohort (MSKCC, Nat Med 2017)	P-0002490-T01-IM3	Melanoma of Unknown Primary	S306L	OncoKB: Likely Neutral, level NA;CIViC: NA;MyCancerGenome: not present;CancerHotspot: no;3DHotspot: no	MutationAssessor: impact: medium, score: 2.92;SIFT: impact: deleterious, score: 0;Polyphen-2: impact: probably_damaging, score: 0.999	Missense_Mutation	SNP			NA	NA	NA	7	55223550	55223550	C	T	7:g.55223550C>T	ENST00000275493.2:c.917C>T	0.38		160	265			113	2020-08-28
MSK-IMPACT Clinical Sequencing Cohort (MSKCC, Nat Med 2017)	P-0008450-T01-IM5	Cutaneous Melanoma	S306L	OncoKB: Likely Neutral, level NA;CIViC: NA;MyCancerGenome: not present;CancerHotspot: no;3DHotspot: no	MutationAssessor: impact: medium, score: 2.92;SIFT: impact: deleterious, score: 0;Polyphen-2: impact: probably_damaging, score: 0.999	Missense_Mutation	SNP			NA	NA	NA	7	55223550	55223550	C	T	7:g.55223550C>T	ENST00000275493.2:c.917C>T	0.19		93	399			1	2020-08-28
MSK-IMPACT Clinical Sequencing Cohort (MSKCC, Nat Med 2017)	P-0008343-T01-IM5	Colon Adenocarcinoma	R677H	OncoKB: Unknown, level NA;CIViC: NA;MyCancerGenome: not present;CancerHotspot: no;3DHotspot: no	MutationAssessor: impact: medium, score: 1.97;SIFT: impact: tolerated, score: 0.11;Polyphen-2: impact: benign, score: 0.382	Missense_Mutation	SNP		5	NA	NA	NA	7	55240786	55240786	G	A	7:g.55240786G>A	ENST00000275493.2:c.2030G>A	0.02		11	530			6	17/28
MSK-IMPACT Clinical Sequencing Cohort (MSKCC, Nat Med 2017)	P-0000894-T01-IM3	Lung Adenocarcinoma	H870R	OncoKB: Likely Neutral, level NA;CIViC: NA;MyCancerGenome: not present;CancerHotspot: no;3DHotspot: no	MutationAssessor: impact: neutral, score: -0.275;SIFT: impact: deleterious, score: 0.03;Polyphen-2: impact: benign, score: 0.229	Missense_Mutation	SNP	diploid	4	NA	NA	NA	7	55259551	55259551	A	G	7:g.55259551A>G	ENST00000275493.2:c.2609A>G	0.4		143	218			5	21/28
MSK-IMPACT Clinical Sequencing Cohort (MSKCC, Nat Med 2017)	P-0001328-T01-IM3	Large Cell Neuroendocrine Carcinoma	G5A	OncoKB: Unknown, level NA;CIViC: NA;MyCancerGenome: not present;CancerHotspot: no;3DHotspot: no	MutationAssessor: impact: neutral, score: -0.09;SIFT: impact: tolerated_low_confidence, score: 0.8;Polyphen-2: impact: benign, score: 0.099	Missense_Mutation	SNP	amp		NA	NA	NA	7	55086984	55086984	G	C	7:g.55086984G>C	ENST00000275493.2:c.14G>C	0.07		96	1273			8	2020-01-28
MSK-IMPACT Clinical Sequencing Cohort (MSKCC, Nat Med 2017)	P-0003222-T01-IM5	Lung Adenocarcinoma	E282D	OncoKB: Unknown, level NA;CIViC: NA;MyCancerGenome: not present;CancerHotspot: no;3DHotspot: no	MutationAssessor: impact: neutral, score: -0.415;SIFT: impact: tolerated, score: 0.93;Polyphen-2: impact: benign, score: 0	Missense_Mutation	SNP		1	NA	NA	NA	7	55221802	55221802	G	T	7:g.55221802G>T	ENST00000275493.2:c.846G>T	0.25		309	940			36	2020-07-28
MSK-IMPACT Clinical Sequencing Cohort (MSKCC, Nat Med 2017)	P-0006290-T01-IM5	Lung Adenocarcinoma	K642N	OncoKB: Unknown, level NA;CIViC: NA;MyCancerGenome: not present;CancerHotspot: no;3DHotspot: no	MutationAssessor: impact: medium, score: 2.015;SIFT: impact: tolerated, score: 0.39;Polyphen-2: impact: benign, score: 0.012	Missense_Mutation	SNP			NA	NA	NA	7	55240682	55240682	G	T	7:g.55240682G>T	ENST00000275493.2:c.1926G>T	0.22		35	124			14	17/28
MSK-IMPACT Clinical Sequencing Cohort (MSKCC, Nat Med 2017)	P-0009272-T01-IM5	Lung Adenocarcinoma	N1094Y	OncoKB: Unknown, level NA;CIViC: NA;MyCancerGenome: not present;CancerHotspot: no;3DHotspot: no	MutationAssessor: impact: medium, score: 3.03;SIFT: impact: deleterious, score: 0;Polyphen-2: impact: benign, score: 0.328	Missense_Mutation	SNP			NA	NA	NA	7	55272957	55272957	A	T	7:g.55272957A>T	ENST00000275493.2:c.3280A>T	0.18		134	611			12	28/28
MSK-IMPACT Clinical Sequencing Cohort (MSKCC, Nat Med 2017)	P-0007084-T02-IM5	Lung Adenocarcinoma	A13T	OncoKB: Unknown, level NA;CIViC: NA;MyCancerGenome: not present;CancerHotspot: no;3DHotspot: no	MutationAssessor: impact: low, score: 1.1;SIFT: impact: tolerated, score: 0.41;Polyphen-2: impact: benign, score: 0	Missense_Mutation	SNP			NA	NA	NA	7	55087007	55087007	G	A	7:g.55087007G>A	ENST00000275493.2:c.37G>A	0.48		75	82			9	2020-01-28
MSK-IMPACT Clinical Sequencing Cohort (MSKCC, Nat Med 2017)	P-0005114-T01-IM5	Lung Adenocarcinoma	K867T	OncoKB: Unknown, level NA;CIViC: NA;MyCancerGenome: not present;CancerHotspot: no;3DHotspot: no	MutationAssessor: impact: neutral, score: -0.135;SIFT: impact: tolerated, score: 0.51;Polyphen-2: impact: possibly_damaging, score: 0.546	Missense_Mutation	SNP			NA	NA	NA	7	55259542	55259542	A	C	7:g.55259542A>C	ENST00000275493.2:c.2600A>C	0.1		47	418			3	21/28
MSK-IMPACT Clinical Sequencing Cohort (MSKCC, Nat Med 2017)	P-0003923-T01-IM5	Lung Adenocarcinoma	C775Y	OncoKB: Unknown, level NA;CIViC: NA;MyCancerGenome: not present;CancerHotspot: no;3DHotspot: no	MutationAssessor: impact: neutral, score: 0.665;SIFT: impact: deleterious, score: 0;Polyphen-2: impact: probably_damaging, score: 0.992	Missense_Mutation	SNP		2	NA	NA	NA	7	55249026	55249026	G	A	7:g.55249026G>A	ENST00000275493.2:c.2324G>A	0.19		104	457			11	20/28
MSK-IMPACT Clinical Sequencing Cohort (MSKCC, Nat Med 2017)	P-0002105-T01-IM3	Lung Adenocarcinoma	I213M	OncoKB: Unknown, level NA;CIViC: NA;MyCancerGenome: not present;CancerHotspot: no;3DHotspot: no	MutationAssessor: impact: low, score: 1.545;SIFT: impact: tolerated, score: 0.15;Polyphen-2: impact: benign, score: 0.12	Missense_Mutation	SNP			NA	NA	NA	7	55220249	55220249	C	G	7:g.55220249C>G	ENST00000275493.2:c.639C>G	0.22		68	238			34	2020-06-28
MSK-IMPACT Clinical Sequencing Cohort (MSKCC, Nat Med 2017)	P-0003116-T01-IM5	Lung Adenocarcinoma	D1014V	OncoKB: Unknown, level NA;CIViC: NA;MyCancerGenome: not present;CancerHotspot: no;3DHotspot: no	MutationAssessor: impact: medium, score: 3.085;SIFT: impact: deleterious, score: 0;Polyphen-2: impact: probably_damaging, score: 0.986	Missense_Mutation	SNP			NA	NA	NA	7	55268975	55268975	A	T	7:g.55268975A>T	ENST00000275493.2:c.3041A>T	0.2		150	589			12	25/28
MSK-IMPACT Clinical Sequencing Cohort (MSKCC, Nat Med 2017)	P-0003116-T02-IM5	Lung Adenocarcinoma	D1014V	OncoKB: Unknown, level NA;CIViC: NA;MyCancerGenome: not present;CancerHotspot: no;3DHotspot: no	MutationAssessor: impact: medium, score: 3.085;SIFT: impact: deleterious, score: 0;Polyphen-2: impact: probably_damaging, score: 0.986	Missense_Mutation	SNP			NA	NA	NA	7	55268975	55268975	A	T	7:g.55268975A>T	ENST00000275493.2:c.3041A>T	0.06		53	764			5	25/28
MSK-IMPACT Clinical Sequencing Cohort (MSKCC, Nat Med 2017)	P-0001171-T01-IM3	Lung Adenocarcinoma	V616L	OncoKB: Unknown, level NA;CIViC: NA;MyCancerGenome: not present;CancerHotspot: no;3DHotspot: no	MutationAssessor: impact: low, score: 1.425;SIFT: impact: tolerated, score: 0.67;Polyphen-2: impact: benign, score: 0	Missense_Mutation	SNP			NA	NA	NA	7	55233096	55233096	G	T	7:g.55233096G>T	ENST00000275493.2:c.1846G>T	0.34		302	583			89	15/28
MSK-IMPACT Clinical Sequencing Cohort (MSKCC, Nat Med 2017)	P-0007381-T01-IM5	Colon Adenocarcinoma	I445M	OncoKB: Unknown, level NA;CIViC: NA;MyCancerGenome: not present;CancerHotspot: no;3DHotspot: no	MutationAssessor: impact: low, score: 1.85;SIFT: impact: deleterious, score: 0.02;Polyphen-2: impact: possibly_damaging, score: 0.891	Missense_Mutation	SNP			NA	NA	NA	7	55227868	55227868	A	G	7:g.55227868A>G	ENST00000275493.2:c.1335A>G	0.52		5010	4535			6	2020-12-28
MSK-IMPACT Clinical Sequencing Cohort (MSKCC, Nat Med 2017)	P-0004795-T01-IM5	Colon Adenocarcinoma	R977H	OncoKB: Unknown, level NA;CIViC: NA;MyCancerGenome: not present;CancerHotspot: no;3DHotspot: no	MutationAssessor: impact: medium, score: 2.095;SIFT: impact: deleterious, score: 0;Polyphen-2: impact: probably_damaging, score: 0.99	Missense_Mutation	SNP			NA	NA	NA	7	55268090	55268090	G	A	7:g.55268090G>A	ENST00000275493.2:c.2930G>A	0.12		80	583			10	24/28
MSK-IMPACT Clinical Sequencing Cohort (MSKCC, Nat Med 2017)	P-0007771-T01-IM5	Colon Adenocarcinoma	V441G	OncoKB: Unknown, level NA;CIViC: Predictive: 1;MyCancerGenome: not present;CancerHotspot: no;3DHotspot: no	MutationAssessor: impact: medium, score: 3.015;SIFT: impact: tolerated, score: 0.38;Polyphen-2: impact: possibly_damaging, score: 0.553	Missense_Mutation	SNP		1	NA	NA	NA	7	55227855	55227855	T	G	7:g.55227855T>G	ENST00000275493.2:c.1322T>G	0.35		304	576			5	2020-12-28
MSK-IMPACT Clinical Sequencing Cohort (MSKCC, Nat Med 2017)	P-0005261-T01-IM5	Lung Adenocarcinoma	G779F	OncoKB: Unknown, level NA;CIViC: NA;MyCancerGenome: not present;CancerHotspot: no;3DHotspot: no	MutationAssessor: NA;SIFT: impact: deleterious, score: 0;Polyphen-2: impact: probably_damaging, score: 1	Missense_Mutation	DNP		6	NA	NA	NA	7	55249037	55249038	GG	TT	7:g.55249037_55249038delinsTT	ENST00000275493.2:c.2335_2336delinsTT	0.2		136	533			9	20/28
MSK-IMPACT Clinical Sequencing Cohort (MSKCC, Nat Med 2017)	P-0009856-T01-IM5	Lung Adenocarcinoma	T274A	OncoKB: Unknown, level NA;CIViC: NA;MyCancerGenome: not present;CancerHotspot: no;3DHotspot: no	MutationAssessor: impact: medium, score: 2.455;SIFT: impact: deleterious, score: 0.03;Polyphen-2: impact: benign, score: 0.089	Missense_Mutation	SNP		1	NA	NA	NA	7	55221776	55221776	A	G	7:g.55221776A>G	ENST00000275493.2:c.820A>G	0.09		151	1462			9	2020-07-28
MSK-IMPACT Clinical Sequencing Cohort (MSKCC, Nat Med 2017)	P-0000400-T01-IM3	Urethral Adenocarcinoma	D837N	OncoKB: Unknown, level NA;CIViC: NA;MyCancerGenome: not present;CancerHotspot: no;3DHotspot: no	MutationAssessor: impact: medium, score: 2.99;SIFT: impact: tolerated, score: 0.11;Polyphen-2: impact: possibly_damaging, score: 0.872	Missense_Mutation	SNP		1	NA	NA	NA	7	55259451	55259451	G	A	7:g.55259451G>A	ENST00000275493.2:c.2509G>A	0.13		71	483			5	21/28
MSK-IMPACT Clinical Sequencing Cohort (MSKCC, Nat Med 2017)	P-0002490-T01-IM3	Melanoma of Unknown Primary	S447F	OncoKB: Unknown, level NA;CIViC: NA;MyCancerGenome: not present;CancerHotspot: no;3DHotspot: no	MutationAssessor: impact: medium, score: 2.525;SIFT: impact: tolerated, score: 0.24;Polyphen-2: impact: probably_damaging, score: 0.993	Missense_Mutation	SNP		1	NA	NA	NA	7	55227873	55227873	C	T	7:g.55227873C>T	ENST00000275493.2:c.1340C>T	0.4		217	324			113	2020-12-28
MSK-IMPACT Clinical Sequencing Cohort (MSKCC, Nat Med 2017)	P-0002965-T01-IM3	Lung Squamous Cell Carcinoma	C1049R	OncoKB: Unknown, level NA;CIViC: NA;MyCancerGenome: not present;CancerHotspot: no;3DHotspot: no	MutationAssessor: impact: medium, score: 2.98;SIFT: impact: tolerated, score: 0.17;Polyphen-2: impact: benign, score: 0.177	Missense_Mutation	SNP			NA	NA	NA	7	55269458	55269458	T	C	7:g.55269458T>C	ENST00000275493.2:c.3145T>C	0.17		224	1112			7	26/28
MSK-IMPACT Clinical Sequencing Cohort (MSKCC, Nat Med 2017)	P-0005228-T01-IM5	Cutaneous Melanoma	D1152N	OncoKB: Unknown, level NA;CIViC: NA;MyCancerGenome: not present;CancerHotspot: no;3DHotspot: no	MutationAssessor: impact: low, score: 1.855;SIFT: impact: tolerated, score: 0.15;Polyphen-2: impact: benign, score: 0	Missense_Mutation	SNP		1	NA	NA	NA	7	55273131	55273131	G	A	7:g.55273131G>A	ENST00000275493.2:c.3454G>A	0.23		124	406			94	28/28
MSK-IMPACT Clinical Sequencing Cohort (MSKCC, Nat Med 2017)	P-0005943-T01-IM5	Breast Invasive Lobular Carcinoma	R1068Q	OncoKB: Unknown, level NA;CIViC: NA;MyCancerGenome: not present;CancerHotspot: no;3DHotspot: no	MutationAssessor: impact: medium, score: 3.38;SIFT: impact: deleterious, score: 0.03;Polyphen-2: impact: benign, score: 0.241	Missense_Mutation	SNP			NA	NA	NA	7	55270250	55270250	G	A	7:g.55270250G>A	ENST00000275493.2:c.3203G>A	0.26		214	619			18	27/28
MSK-IMPACT Clinical Sequencing Cohort (MSKCC, Nat Med 2017)	P-0006115-T01-IM5	Lung Adenocarcinoma	E967K	OncoKB: Unknown, level NA;CIViC: NA;MyCancerGenome: not present;CancerHotspot: no;3DHotspot: no	MutationAssessor: impact: low, score: 1.53;SIFT: impact: deleterious, score: 0.02;Polyphen-2: impact: possibly_damaging, score: 0.903	Missense_Mutation	SNP			NA	NA	NA	7	55268059	55268059	G	A	7:g.55268059G>A	ENST00000275493.2:c.2899G>A	0.11		143	1139			32	24/28
MSK-IMPACT Clinical Sequencing Cohort (MSKCC, Nat Med 2017)	P-0006124-T01-IM5	Bladder Urothelial Carcinoma	F359L	OncoKB: Unknown, level NA;CIViC: NA;MyCancerGenome: not present;CancerHotspot: no;3DHotspot: no	MutationAssessor: impact: low, score: 1.85;SIFT: impact: deleterious, score: 0;Polyphen-2: impact: probably_damaging, score: 0.979	Missense_Mutation	SNP			NA	NA	NA	7	55224296	55224296	C	G	7:g.55224296C>G	ENST00000275493.2:c.1077C>G	0.13		102	674			76	2020-09-28
MSK-IMPACT Clinical Sequencing Cohort (MSKCC, Nat Med 2017)	P-0006714-T01-IM5	Bladder Urothelial Carcinoma	P877A	OncoKB: Unknown, level NA;CIViC: NA;MyCancerGenome: not present;CancerHotspot: no;3DHotspot: no	MutationAssessor: impact: medium, score: 2.36;SIFT: impact: deleterious, score: 0.04;Polyphen-2: impact: probably_damaging, score: 0.926	Missense_Mutation	SNP			NA	NA	NA	7	55260462	55260462	C	G	7:g.55260462C>G	ENST00000275493.2:c.2629C>G	0.32		364	763			62	22/28
MSK-IMPACT Clinical Sequencing Cohort (MSKCC, Nat Med 2017)	P-0006952-T01-IM5	Cutaneous Melanoma	A419V	OncoKB: Unknown, level NA;CIViC: NA;MyCancerGenome: not present;CancerHotspot: no;3DHotspot: no	MutationAssessor: NA;SIFT: impact: tolerated, score: 1;Polyphen-2: impact: benign, score: 0	Missense_Mutation	DNP			NA	NA	NA	7	55225404	55225405	CC	TT	7:g.55225404_55225405delinsTT	ENST00000275493.2:c.1256_1257delinsTT	0.06		61	955			18	2020-11-28
MSK-IMPACT Clinical Sequencing Cohort (MSKCC, Nat Med 2017)	P-0007319-T01-IM5	Basaloid Penile Squamous Cell Carcinoma	D368N	OncoKB: Unknown, level NA;CIViC: NA;MyCancerGenome: not present;CancerHotspot: no;3DHotspot: no	MutationAssessor: impact: neutral, score: -0.595;SIFT: impact: tolerated, score: 1;Polyphen-2: impact: benign, score: 0.081	Missense_Mutation	SNP			NA	NA	NA	7	55224321	55224321	G	A	7:g.55224321G>A	ENST00000275493.2:c.1102G>A	0.19		150	652			421	2020-09-28
MSK-IMPACT Clinical Sequencing Cohort (MSKCC, Nat Med 2017)	P-0009752-T01-IM5	Cutaneous Melanoma	G63E	OncoKB: Unknown, level NA;CIViC: NA;MyCancerGenome: not present;CancerHotspot: no;3DHotspot: no	MutationAssessor: impact: low, score: 1.19;SIFT: impact: tolerated, score: 0.28;Polyphen-2: impact: probably_damaging, score: 0.997	Missense_Mutation	SNP		5	NA	NA	NA	7	55210078	55210078	G	A	7:g.55210078G>A	ENST00000275493.2:c.188G>A	0.19		258	1073			246	2020-02-28
MSK-IMPACT Clinical Sequencing Cohort (MSKCC, Nat Med 2017)	P-0012113-T01-IM5	Uterine Endometrioid Carcinoma	L469V	OncoKB: Unknown, level NA;CIViC: NA;MyCancerGenome: not present;CancerHotspot: no;3DHotspot: no	MutationAssessor: impact: high, score: 4.24;SIFT: impact: deleterious, score: 0;Polyphen-2: impact: probably_damaging, score: 1	Missense_Mutation	SNP			NA	NA	NA	7	55227938	55227938	T	G	7:g.55227938T>G	ENST00000275493.2:c.1405T>G	0.2		172	710			244	2020-12-28
MSK-IMPACT Clinical Sequencing Cohort (MSKCC, Nat Med 2017)	P-0012262-T01-IM5	Head and Neck Squamous Cell Carcinoma	S1096F	OncoKB: Unknown, level NA;CIViC: NA;MyCancerGenome: not present;CancerHotspot: no;3DHotspot: no	MutationAssessor: impact: neutral, score: 0.6;SIFT: impact: tolerated, score: 0.18;Polyphen-2: impact: benign, score: 0	Missense_Mutation	SNP		1	NA	NA	NA	7	55272964	55272964	C	T	7:g.55272964C>T	ENST00000275493.2:c.3287C>T	0.09		49	492			82	28/28
MSK-IMPACT Clinical Sequencing Cohort (MSKCC, Nat Med 2017)	P-0012358-T01-IM5	Uterine Endometrioid Carcinoma	A1000V	OncoKB: Unknown, level NA;CIViC: NA;MyCancerGenome: not present;CancerHotspot: no;3DHotspot: no	MutationAssessor: impact: medium, score: 2.38;SIFT: impact: deleterious, score: 0.04;Polyphen-2: impact: benign, score: 0.011	Missense_Mutation	SNP			NA	NA	NA	7	55268933	55268933	C	T	7:g.55268933C>T	ENST00000275493.2:c.2999C>T	0.4		168	250			455	25/28
MSK-IMPACT Clinical Sequencing Cohort (MSKCC, Nat Med 2017)	P-0001248-T01-IM3	Uterine Endometrioid Carcinoma	A237V	OncoKB: Unknown, level NA;CIViC: NA;MyCancerGenome: not present;CancerHotspot: no;3DHotspot: no	MutationAssessor: impact: medium, score: 2.83;SIFT: impact: deleterious, score: 0;Polyphen-2: impact: probably_damaging, score: 0.983	Missense_Mutation	SNP		1	NA	NA	NA	7	55220320	55220320	C	T	7:g.55220320C>T	ENST00000275493.2:c.710C>T	0.18		100	463			31	2020-06-28
MSK-IMPACT Clinical Sequencing Cohort (MSKCC, Nat Med 2017)	P-0002200-T01-IM3	Gallbladder Cancer	N1112S	OncoKB: Unknown, level NA;CIViC: NA;MyCancerGenome: not present;CancerHotspot: no;3DHotspot: no	MutationAssessor: impact: low, score: 1.2;SIFT: impact: tolerated, score: 0.48;Polyphen-2: impact: possibly_damaging, score: 0.449	Missense_Mutation	SNP			NA	NA	NA	7	55273012	55273012	A	G	7:g.55273012A>G	ENST00000275493.2:c.3335A>G	0.51		362	350			11	28/28
MSK-IMPACT Clinical Sequencing Cohort (MSKCC, Nat Med 2017)	P-0002649-T01-IM3	Breast Invasive Lobular Carcinoma	R958H	OncoKB: Unknown, level NA;CIViC: NA;MyCancerGenome: not present;CancerHotspot: no;3DHotspot: no	MutationAssessor: impact: high, score: 4.495;SIFT: impact: deleterious, score: 0;Polyphen-2: impact: probably_damaging, score: 1	Missense_Mutation	SNP		1	NA	NA	NA	7	55268033	55268033	G	A	7:g.55268033G>A	ENST00000275493.2:c.2873G>A	0.09		24	242			6	24/28
MSK-IMPACT Clinical Sequencing Cohort (MSKCC, Nat Med 2017)	P-0003393-T01-IM5	Breast Invasive Ductal Carcinoma	A17V	OncoKB: Unknown, level NA;CIViC: NA;MyCancerGenome: not present;CancerHotspot: no;3DHotspot: no	MutationAssessor: impact: low, score: 1.04;SIFT: impact: tolerated, score: 0.36;Polyphen-2: impact: benign, score: 0	Missense_Mutation	SNP			NA	NA	NA	7	55087020	55087020	C	T	7:g.55087020C>T	ENST00000275493.2:c.50C>T	0.06		12	195			5	2020-01-28
MSK-IMPACT Clinical Sequencing Cohort (MSKCC, Nat Med 2017)	P-0004104-T01-IM5	Breast Invasive Ductal Carcinoma	C636W	OncoKB: Unknown, level NA;CIViC: NA;MyCancerGenome: not present;CancerHotspot: no;3DHotspot: no	MutationAssessor: impact: high, score: 4.245;SIFT: impact: deleterious, score: 0;Polyphen-2: impact: probably_damaging, score: 1	Missense_Mutation	SNP		2	NA	NA	NA	7	55238895	55238895	T	G	7:g.55238895T>G	ENST00000275493.2:c.1908T>G	0.18		88	397			8	16/28
MSK-IMPACT Clinical Sequencing Cohort (MSKCC, Nat Med 2017)	P-0004379-T01-IM5	Uterine Endometrioid Carcinoma	N466T	OncoKB: Unknown, level NA;CIViC: NA;MyCancerGenome: not present;CancerHotspot: no;3DHotspot: no	MutationAssessor: impact: high, score: 3.54;SIFT: impact: deleterious, score: 0.01;Polyphen-2: impact: probably_damaging, score: 0.999	Missense_Mutation	SNP			NA	NA	NA	7	55227930	55227930	A	C	7:g.55227930A>C	ENST00000275493.2:c.1397A>C	0.33		224	453			439	2020-12-28
MSK-IMPACT Clinical Sequencing Cohort (MSKCC, Nat Med 2017)	P-0006622-T01-IM5	Breast Invasive Ductal Carcinoma	E545K	OncoKB: Unknown, level NA;CIViC: NA;MyCancerGenome: not present;CancerHotspot: no;3DHotspot: no	MutationAssessor: impact: medium, score: 2.4;SIFT: impact: tolerated, score: 0.09;Polyphen-2: impact: benign, score: 0.033	Missense_Mutation	SNP			NA	NA	NA	7	55231427	55231427	G	A	7:g.55231427G>A	ENST00000275493.2:c.1633G>A	0.05		52	943			3	14/28
MSK-IMPACT Clinical Sequencing Cohort (MSKCC, Nat Med 2017)	P-0007037-T01-IM5	Breast Invasive Ductal Carcinoma	N413K	OncoKB: Unknown, level NA;CIViC: NA;MyCancerGenome: not present;CancerHotspot: no;3DHotspot: no	MutationAssessor: impact: medium, score: 3.12;SIFT: impact: deleterious, score: 0.01;Polyphen-2: impact: possibly_damaging, score: 0.773	Missense_Mutation	SNP			NA	NA	NA	7	55225387	55225387	C	A	7:g.55225387C>A	ENST00000275493.2:c.1239C>A	0.27		97	261			14	2020-11-28
MSK-IMPACT Clinical Sequencing Cohort (MSKCC, Nat Med 2017)	P-0008215-T01-IM5	Breast Invasive Ductal Carcinoma	G322S	OncoKB: Unknown, level NA;CIViC: NA;MyCancerGenome: not present;CancerHotspot: no;3DHotspot: no	MutationAssessor: impact: medium, score: 2.4;SIFT: impact: deleterious, score: 0.04;Polyphen-2: impact: possibly_damaging, score: 0.853	Missense_Mutation	SNP			NA	NA	NA	7	55223597	55223597	G	A	7:g.55223597G>A	ENST00000275493.2:c.964G>A	0.1		32	299			6	2020-08-28
MSK-IMPACT Clinical Sequencing Cohort (MSKCC, Nat Med 2017)	P-0008346-T01-IM5	Breast Invasive Ductal Carcinoma	R138G	OncoKB: Unknown, level NA;CIViC: NA;MyCancerGenome: not present;CancerHotspot: no;3DHotspot: no	MutationAssessor: impact: medium, score: 2.36;SIFT: impact: deleterious, score: 0.04;Polyphen-2: impact: possibly_damaging, score: 0.813	Missense_Mutation	SNP			NA	NA	NA	7	55211169	55211169	A	G	7:g.55211169A>G	ENST00000275493.2:c.412A>G	0.13		72	488			9	2020-03-28
MSK-IMPACT Clinical Sequencing Cohort (MSKCC, Nat Med 2017)	P-0010754-T01-IM5	Breast Invasive Ductal Carcinoma	A882T	OncoKB: Unknown, level NA;CIViC: NA;MyCancerGenome: not present;CancerHotspot: no;3DHotspot: no	MutationAssessor: impact: high, score: 3.735;SIFT: impact: deleterious, score: 0;Polyphen-2: impact: probably_damaging, score: 0.999	Missense_Mutation	SNP			NA	NA	NA	7	55260477	55260477	G	A	7:g.55260477G>A	ENST00000275493.2:c.2644G>A	0.24		43	136			6	22/28
MSK-IMPACT Clinical Sequencing Cohort (MSKCC, Nat Med 2017)	P-0010967-T01-IM5	Uterine Endometrioid Carcinoma	R138I	OncoKB: Unknown, level NA;CIViC: NA;MyCancerGenome: not present;CancerHotspot: no;3DHotspot: no	MutationAssessor: impact: medium, score: 2.45;SIFT: impact: deleterious, score: 0.02;Polyphen-2: impact: possibly_damaging, score: 0.762	Missense_Mutation	SNP			NA	NA	NA	7	55211170	55211170	G	T	7:g.55211170G>T	ENST00000275493.2:c.413G>T	0.1		44	378			162	2020-03-28
MSK-IMPACT Clinical Sequencing Cohort (MSKCC, Nat Med 2017)	P-0011262-T01-IM5	Uterine Mixed Endometrial Carcinoma	V660M	OncoKB: Unknown, level NA;CIViC: NA;MyCancerGenome: not present;CancerHotspot: no;3DHotspot: no	MutationAssessor: impact: low, score: 1.14;SIFT: impact: tolerated, score: 0.25;Polyphen-2: impact: benign, score: 0.022	Missense_Mutation	SNP			NA	NA	NA	7	55240734	55240734	G	A	7:g.55240734G>A	ENST00000275493.2:c.1978G>A	0.18		125	557			51	17/28
MSK-IMPACT Clinical Sequencing Cohort (MSKCC, Nat Med 2017)	P-0000154-T01-IM3	Intrahepatic Cholangiocarcinoma	I425L	OncoKB: Unknown, level NA;CIViC: NA;MyCancerGenome: not present;CancerHotspot: no;3DHotspot: no	MutationAssessor: impact: medium, score: 1.955;SIFT: impact: tolerated, score: 0.14;Polyphen-2: impact: benign, score: 0.125	Missense_Mutation	SNP			NA	NA	NA	7	55225421	55225421	A	C	7:g.55225421A>C	ENST00000275493.2:c.1273A>C	0.12		98	706			3	2020-11-28
MSK-IMPACT Clinical Sequencing Cohort (MSKCC, Nat Med 2017)	P-0000686-T01-IM3	Cutaneous Melanoma	P637S	OncoKB: Unknown, level NA;CIViC: NA;MyCancerGenome: not present;CancerHotspot: no;3DHotspot: no	MutationAssessor: impact: low, score: 1.715;SIFT: impact: tolerated, score: 0.23;Polyphen-2: impact: benign, score: 0.043	Missense_Mutation	SNP			NA	NA	NA	7	55238896	55238896	C	T	7:g.55238896C>T	ENST00000275493.2:c.1909C>T	0.56		252	195			163	16/28
MSK-IMPACT Clinical Sequencing Cohort (MSKCC, Nat Med 2017)	P-0000686-T01-IM3	Cutaneous Melanoma	P1019S	OncoKB: Unknown, level NA;CIViC: NA;MyCancerGenome: not present;CancerHotspot: no;3DHotspot: no	MutationAssessor: impact: medium, score: 3.435;SIFT: impact: deleterious, score: 0;Polyphen-2: impact: probably_damaging, score: 0.991	Missense_Mutation	SNP		1	NA	NA	NA	7	55268989	55268989	C	T	7:g.55268989C>T	ENST00000275493.2:c.3055C>T	0.19		85	352			163	25/28
MSK-IMPACT Clinical Sequencing Cohort (MSKCC, Nat Med 2017)	P-0004650-T01-IM5	Melanoma of Unknown Primary	P1019S	OncoKB: Unknown, level NA;CIViC: NA;MyCancerGenome: not present;CancerHotspot: no;3DHotspot: no	MutationAssessor: impact: medium, score: 3.435;SIFT: impact: deleterious, score: 0;Polyphen-2: impact: probably_damaging, score: 0.991	Missense_Mutation	SNP		1	NA	NA	NA	7	55268989	55268989	C	T	7:g.55268989C>T	ENST00000275493.2:c.3055C>T	0.15		149	866			59	25/28
MSK-IMPACT Clinical Sequencing Cohort (MSKCC, Nat Med 2017)	P-0000922-T01-IM3	Cutaneous Melanoma	G901E	OncoKB: Unknown, level NA;CIViC: NA;MyCancerGenome: not present;CancerHotspot: no;3DHotspot: no	MutationAssessor: impact: high, score: 4.34;SIFT: impact: deleterious, score: 0;Polyphen-2: impact: probably_damaging, score: 1	Missense_Mutation	SNP		1	NA	NA	NA	7	55266410	55266410	G	A	7:g.55266410G>A	ENST00000275493.2:c.2702G>A	0.1		94	877			4	23/28
MSK-IMPACT Clinical Sequencing Cohort (MSKCC, Nat Med 2017)	P-0003350-T01-IM5	Glioblastoma Multiforme	C219G	OncoKB: Unknown, level NA;CIViC: NA;MyCancerGenome: not present;CancerHotspot: no;3DHotspot: no	MutationAssessor: impact: medium, score: 3.09;SIFT: impact: deleterious, score: 0;Polyphen-2: impact: probably_damaging, score: 0.999	Missense_Mutation	SNP		3	NA	NA	NA	7	55220265	55220265	T	G	7:g.55220265T>G	ENST00000275493.2:c.655T>G	0.93		10757	762			4	2020-06-28
MSK-IMPACT Clinical Sequencing Cohort (MSKCC, Nat Med 2017)	P-0003417-T01-IM5	Renal Clear Cell Carcinoma	C219G	OncoKB: Unknown, level NA;CIViC: NA;MyCancerGenome: not present;CancerHotspot: no;3DHotspot: no	MutationAssessor: impact: medium, score: 3.09;SIFT: impact: deleterious, score: 0;Polyphen-2: impact: probably_damaging, score: 0.999	Missense_Mutation	SNP		3	NA	NA	NA	7	55220265	55220265	T	G	7:g.55220265T>G	ENST00000275493.2:c.655T>G	0.1		84	732			10	2020-06-28
MSK-IMPACT Clinical Sequencing Cohort (MSKCC, Nat Med 2017)	P-0003871-T01-IM5	Cutaneous Melanoma	E1004K	OncoKB: Unknown, level NA;CIViC: NA;MyCancerGenome: not present;CancerHotspot: no;3DHotspot: no	MutationAssessor: impact: medium, score: 3.245;SIFT: impact: deleterious, score: 0.02;Polyphen-2: impact: possibly_damaging, score: 0.802	Missense_Mutation	SNP			NA	NA	NA	7	55268944	55268944	G	A	7:g.55268944G>A	ENST00000275493.2:c.3010G>A	0.21		119	449			92	25/28
MSK-IMPACT Clinical Sequencing Cohort (MSKCC, Nat Med 2017)	P-0004706-T01-IM5	Uveal Melanoma	R675Q	OncoKB: Unknown, level NA;CIViC: NA;MyCancerGenome: not present;CancerHotspot: no;3DHotspot: no	MutationAssessor: impact: medium, score: 2.885;SIFT: impact: deleterious, score: 0;Polyphen-2: impact: probably_damaging, score: 0.978	Missense_Mutation	SNP			NA	NA	NA	7	55240780	55240780	G	A	7:g.55240780G>A	ENST00000275493.2:c.2024G>A	0.33		181	362			4	17/28
MSK-IMPACT Clinical Sequencing Cohort (MSKCC, Nat Med 2017)	P-0005913-T01-IM5	Renal Clear Cell Carcinoma	R1199T	OncoKB: Unknown, level NA;CIViC: NA;MyCancerGenome: not present;CancerHotspot: no;3DHotspot: no	MutationAssessor: impact: low, score: 1.79;SIFT: impact: tolerated, score: 0.21;Polyphen-2: impact: benign, score: 0.321	Missense_Mutation	SNP			NA	NA	NA	7	55273273	55273273	G	C	7:g.55273273G>C	ENST00000275493.2:c.3596G>C	0.37		133	231			9	28/28
MSK-IMPACT Clinical Sequencing Cohort (MSKCC, Nat Med 2017)	P-0003955-T01-IM3	Bladder Urothelial Carcinoma	G652R	OncoKB: Unknown, level NA;CIViC: NA;MyCancerGenome: not present;CancerHotspot: no;3DHotspot: no	MutationAssessor: impact: medium, score: 2.915;SIFT: impact: deleterious, score: 0;Polyphen-2: impact: probably_damaging, score: 0.924	Missense_Mutation	SNP		1	NA	NA	NA	7	55240710	55240710	G	A	7:g.55240710G>A	ENST00000275493.2:c.1954G>A	0.16		87	458			7	17/28
MSK-IMPACT Clinical Sequencing Cohort (MSKCC, Nat Med 2017)	P-0006155-T02-IM5	Cutaneous Melanoma	S1028L	OncoKB: Unknown, level NA;CIViC: NA;MyCancerGenome: not present;CancerHotspot: no;3DHotspot: no	MutationAssessor: NA;SIFT: impact: tolerated, score: 0.08;Polyphen-2: impact: benign, score: 0.053	Missense_Mutation	DNP			NA	NA	NA	7	55269017	55269018	CC	TG	7:g.55269017_55269018delinsTG	ENST00000275493.2:c.3083_3084delinsTG	0.32		100	214			74	25/28
MSK-IMPACT Clinical Sequencing Cohort (MSKCC, Nat Med 2017)	P-0007994-T01-IM5	Bladder Urothelial Carcinoma	A127E	OncoKB: Unknown, level NA;CIViC: NA;MyCancerGenome: not present;CancerHotspot: no;3DHotspot: no	MutationAssessor: impact: neutral, score: 0.6;SIFT: impact: tolerated, score: 0.86;Polyphen-2: impact: benign, score: 0.017	Missense_Mutation	SNP			NA	NA	NA	7	55211137	55211137	C	A	7:g.55211137C>A	ENST00000275493.2:c.380C>A	0.09		94	917			8	2020-03-28
MSK-IMPACT Clinical Sequencing Cohort (MSKCC, Nat Med 2017)	P-0009311-T01-IM5	Cutaneous Melanoma	T909I	OncoKB: Unknown, level NA;CIViC: NA;MyCancerGenome: not present;CancerHotspot: no;3DHotspot: no	MutationAssessor: impact: medium, score: 2.69;SIFT: impact: deleterious, score: 0;Polyphen-2: impact: probably_damaging, score: 1	Missense_Mutation	SNP			NA	NA	NA	7	55266434	55266434	C	T	7:g.55266434C>T	ENST00000275493.2:c.2726C>T	0.27		357	968			31	23/28
MSK-IMPACT Clinical Sequencing Cohort (MSKCC, Nat Med 2017)	P-0009527-T01-IM5	Cutaneous Melanoma	A118V	OncoKB: Unknown, level NA;CIViC: NA;MyCancerGenome: not present;CancerHotspot: no;3DHotspot: no	MutationAssessor: NA;SIFT: impact: deleterious, score: 0;Polyphen-2: impact: probably_damaging, score: 0.998	Missense_Mutation	DNP			NA	NA	NA	7	55211110	55211111	CC	TT	7:g.55211110_55211111delinsTT	ENST00000275493.2:c.353_354delinsTT	0.48		650	696			14	2020-03-28
MSK-IMPACT Clinical Sequencing Cohort (MSKCC, Nat Med 2017)	P-0000236-T01-IM3	High-Grade Serous Ovarian Cancer	V845E	OncoKB: Unknown, level NA;CIViC: NA;MyCancerGenome: not present;CancerHotspot: no;3DHotspot: no	MutationAssessor: impact: high, score: 4.035;SIFT: impact: deleterious, score: 0;Polyphen-2: impact: probably_damaging, score: 0.993	Missense_Mutation	SNP		2	NA	NA	NA	7	55259476	55259476	T	A	7:g.55259476T>A	ENST00000275493.2:c.2534T>A	0.16		80	427			4	21/28
MSK-IMPACT Clinical Sequencing Cohort (MSKCC, Nat Med 2017)	P-0000378-T01-IM3	Glioblastoma Multiforme	G239C	OncoKB: Unknown, level NA;CIViC: NA;MyCancerGenome: not present;CancerHotspot: no;3DHotspot: no	MutationAssessor: impact: high, score: 3.875;SIFT: impact: deleterious, score: 0;Polyphen-2: impact: probably_damaging, score: 1	Missense_Mutation	SNP	amp		NA	NA	NA	7	55220325	55220325	G	T	7:g.55220325G>T	ENST00000275493.2:c.715G>T	0.3		1694	3870			6	2020-06-28
MSK-IMPACT Clinical Sequencing Cohort (MSKCC, Nat Med 2017)	P-0000609-T01-IM3	Desmoplastic Small-Round-Cell Tumor	M971V	OncoKB: Unknown, level NA;CIViC: NA;MyCancerGenome: not present;CancerHotspot: no;3DHotspot: no	MutationAssessor: impact: low, score: 1.245;SIFT: impact: deleterious, score: 0;Polyphen-2: impact: probably_damaging, score: 0.922	Missense_Mutation	SNP			NA	NA	NA	7	55268071	55268071	A	G	7:g.55268071A>G	ENST00000275493.2:c.2911A>G	0.13		162	1118			2	24/28
MSK-IMPACT Clinical Sequencing Cohort (MSKCC, Nat Med 2017)	P-0000677-T01-IM3	Glioblastoma Multiforme	F381L	OncoKB: Unknown, level NA;CIViC: NA;MyCancerGenome: not present;CancerHotspot: no;3DHotspot: no	MutationAssessor: impact: medium, score: 2.135;SIFT: impact: tolerated, score: 0.24;Polyphen-2: impact: benign, score: 0.1	Missense_Mutation	SNP			NA	NA	NA	7	55224461	55224461	C	G	7:g.55224461C>G	ENST00000275493.2:c.1143C>G	0.95		11077	578			3	2020-10-28
MSK-IMPACT Clinical Sequencing Cohort (MSKCC, Nat Med 2017)	P-0001042-T01-IM3	Cutaneous Squamous Cell Carcinoma	T446I	OncoKB: Unknown, level NA;CIViC: NA;MyCancerGenome: not present;CancerHotspot: no;3DHotspot: no	MutationAssessor: impact: medium, score: 2.545;SIFT: impact: tolerated, score: 0.06;Polyphen-2: impact: possibly_damaging, score: 0.564	Missense_Mutation	SNP			NA	NA	NA	7	55227870	55227870	C	T	7:g.55227870C>T	ENST00000275493.2:c.1337C>T	0.27		183	493			263	2020-12-28
MSK-IMPACT Clinical Sequencing Cohort (MSKCC, Nat Med 2017)	P-0001124-T01-IM3	Small Cell Lung Cancer	Q217L	OncoKB: Unknown, level NA;CIViC: NA;MyCancerGenome: not present;CancerHotspot: no;3DHotspot: no	MutationAssessor: impact: low, score: 1.915;SIFT: impact: tolerated, score: 0.09;Polyphen-2: impact: benign, score: 0.003	Missense_Mutation	SNP			NA	NA	NA	7	55220260	55220260	A	T	7:g.55220260A>T	ENST00000275493.2:c.650A>T	0.41		99	140			5	2020-06-28
MSK-IMPACT Clinical Sequencing Cohort (MSKCC, Nat Med 2017)	P-0001193-T01-IM3	Gastrointestinal Stromal Tumor	M111T	OncoKB: Unknown, level NA;CIViC: NA;MyCancerGenome: not present;CancerHotspot: no;3DHotspot: no	MutationAssessor: impact: neutral, score: -0.84;SIFT: impact: tolerated, score: 0.29;Polyphen-2: impact: benign, score: 0	Missense_Mutation	SNP			NA	NA	NA	7	55211089	55211089	T	C	7:g.55211089T>C	ENST00000275493.2:c.332T>C	0.05		86	1529			1	2020-03-28
MSK-IMPACT Clinical Sequencing Cohort (MSKCC, Nat Med 2017)	P-0001278-T01-IM3	Lung Squamous Cell Carcinoma	N103I	OncoKB: Unknown, level NA;CIViC: NA;MyCancerGenome: not present;CancerHotspot: no;3DHotspot: no	MutationAssessor: impact: high, score: 4.27;SIFT: impact: deleterious, score: 0;Polyphen-2: impact: possibly_damaging, score: 0.891	Missense_Mutation	SNP			NA	NA	NA	7	55211065	55211065	A	T	7:g.55211065A>T	ENST00000275493.2:c.308A>T	0.6		555	363			8	2020-03-28
MSK-IMPACT Clinical Sequencing Cohort (MSKCC, Nat Med 2017)	P-0001506-T01-IM3	Lung Squamous Cell Carcinoma	G911A	OncoKB: Unknown, level NA;CIViC: NA;MyCancerGenome: not present;CancerHotspot: no;3DHotspot: no	MutationAssessor: impact: medium, score: 2.105;SIFT: impact: deleterious, score: 0;Polyphen-2: impact: probably_damaging, score: 1	Missense_Mutation	SNP			NA	NA	NA	7	55266440	55266440	G	C	7:g.55266440G>C	ENST00000275493.2:c.2732G>C	0.07		157	2151			7	23/28
MSK-IMPACT Clinical Sequencing Cohort (MSKCC, Nat Med 2017)	P-0001506-T01-IM3	Lung Squamous Cell Carcinoma	M945I	OncoKB: Unknown, level NA;CIViC: NA;MyCancerGenome: not present;CancerHotspot: no;3DHotspot: no	MutationAssessor: impact: neutral, score: 0.515;SIFT: impact: deleterious, score: 0;Polyphen-2: impact: possibly_damaging, score: 0.89	Missense_Mutation	SNP			NA	NA	NA	7	55266543	55266543	G	A	7:g.55266543G>A	ENST00000275493.2:c.2835G>A	0.07		128	1638			7	23/28
MSK-IMPACT Clinical Sequencing Cohort (MSKCC, Nat Med 2017)	P-0002054-T01-IM3	Lung Adenocarcinoma	A955T	OncoKB: Unknown, level NA;CIViC: NA;MyCancerGenome: not present;CancerHotspot: no;3DHotspot: no	MutationAssessor: impact: low, score: 1.655;SIFT: impact: deleterious, score: 0.02;Polyphen-2: impact: possibly_damaging, score: 0.875	Missense_Mutation	SNP			NA	NA	NA	7	55268023	55268023	G	A	7:g.55268023G>A	ENST00000275493.2:c.2863G>A	0.25		97	292			21	24/28
MSK-IMPACT Clinical Sequencing Cohort (MSKCC, Nat Med 2017)	P-0000657-T01-IM3	Glioblastoma Multiforme	N444I	OncoKB: Unknown, level NA;CIViC: NA;MyCancerGenome: not present;CancerHotspot: no;3DHotspot: no	MutationAssessor: impact: medium, score: 2.54;SIFT: impact: tolerated, score: 0.06;Polyphen-2: impact: benign, score: 0.282	Missense_Mutation	SNP			NA	NA	NA	7	55227864	55227864	A	T	7:g.55227864A>T	ENST00000275493.2:c.1331A>T	0.17		2147	10462			20	2020-12-28
MSK-IMPACT Clinical Sequencing Cohort (MSKCC, Nat Med 2017)	P-0000657-T01-IM3	Glioblastoma Multiforme	H590Q	OncoKB: Unknown, level NA;CIViC: NA;MyCancerGenome: not present;CancerHotspot: no;3DHotspot: no	MutationAssessor: impact: low, score: 0.975;SIFT: impact: tolerated, score: 0.27;Polyphen-2: impact: benign, score: 0.023	Missense_Mutation	SNP			NA	NA	NA	7	55233020	55233020	C	A	7:g.55233020C>A	ENST00000275493.2:c.1770C>A	0.09		1051	10884			20	15/28
MSK-IMPACT Clinical Sequencing Cohort (MSKCC, Nat Med 2017)	P-0002659-T01-IM3	Bladder Urothelial Carcinoma	S350C	OncoKB: Unknown, level NA;CIViC: NA;MyCancerGenome: not present;CancerHotspot: no;3DHotspot: no	MutationAssessor: impact: medium, score: 3.35;SIFT: impact: deleterious, score: 0.01;Polyphen-2: impact: probably_damaging, score: 0.981	Missense_Mutation	SNP			NA	NA	NA	7	55224268	55224268	C	G	7:g.55224268C>G	ENST00000275493.2:c.1049C>G	0.07		61	756			26	2020-09-28
MSK-IMPACT Clinical Sequencing Cohort (MSKCC, Nat Med 2017)	P-0002689-T01-IM3	Lung Squamous Cell Carcinoma	R1052G	OncoKB: Unknown, level NA;CIViC: NA;MyCancerGenome: not present;CancerHotspot: no;3DHotspot: no	MutationAssessor: impact: medium, score: 2.685;SIFT: impact: tolerated, score: 0.26;Polyphen-2: impact: benign, score: 0	Missense_Mutation	SNP		1	NA	NA	NA	7	55269467	55269467	A	G	7:g.55269467A>G	ENST00000275493.2:c.3154A>G	0.35		187	340			15	26/28
MSK-IMPACT Clinical Sequencing Cohort (MSKCC, Nat Med 2017)	P-0002695-T01-IM3	Glioblastoma Multiforme	P1088S	OncoKB: Unknown, level NA;CIViC: NA;MyCancerGenome: not present;CancerHotspot: no;3DHotspot: no	MutationAssessor: impact: low, score: 1.63;SIFT: impact: tolerated, score: 0.09;Polyphen-2: impact: benign, score: 0	Missense_Mutation	SNP			NA	NA	NA	7	55270309	55270309	C	T	7:g.55270309C>T	ENST00000275493.2:c.3262C>T	0.22		152	531			93	27/28
MSK-IMPACT Clinical Sequencing Cohort (MSKCC, Nat Med 2017)	P-0002709-T01-IM3	Large Cell Lung Carcinoma	V1010L	OncoKB: Unknown, level NA;CIViC: NA;MyCancerGenome: not present;CancerHotspot: no;3DHotspot: no	MutationAssessor: impact: low, score: 0.835;SIFT: impact: tolerated, score: 1;Polyphen-2: impact: benign, score: 0	Missense_Mutation	SNP			NA	NA	NA	7	55268962	55268962	G	T	7:g.55268962G>T	ENST00000275493.2:c.3028G>T	0.5		311	305			30	25/28
MSK-IMPACT Clinical Sequencing Cohort (MSKCC, Nat Med 2017)	P-0002964-T02-IM3	Papillary Renal Cell Carcinoma	D1008Y	OncoKB: Unknown, level NA;CIViC: NA;MyCancerGenome: not present;CancerHotspot: no;3DHotspot: no	MutationAssessor: impact: low, score: 1.76;SIFT: impact: deleterious, score: 0.01;Polyphen-2: impact: benign, score: 0.266	Missense_Mutation	SNP			NA	NA	NA	7	55268956	55268956	G	T	7:g.55268956G>T	ENST00000275493.2:c.3022G>T	0.18		150	663			47	25/28
MSK-IMPACT Clinical Sequencing Cohort (MSKCC, Nat Med 2017)	P-0003062-T01-IM3	Cutaneous Melanoma	E1137K	OncoKB: Unknown, level NA;CIViC: NA;MyCancerGenome: not present;CancerHotspot: no;3DHotspot: no	MutationAssessor: impact: medium, score: 3.34;SIFT: impact: deleterious, score: 0.01;Polyphen-2: impact: possibly_damaging, score: 0.57	Missense_Mutation	SNP			NA	NA	NA	7	55273086	55273086	G	A	7:g.55273086G>A	ENST00000275493.2:c.3409G>A	0.38		278	455			21	28/28
MSK-IMPACT Clinical Sequencing Cohort (MSKCC, Nat Med 2017)	P-0003175-T01-IM5	Cancer of Unknown Primary	R686S	OncoKB: Unknown, level NA;CIViC: NA;MyCancerGenome: not present;CancerHotspot: no;3DHotspot: no	MutationAssessor: impact: medium, score: 2.425;SIFT: impact: tolerated, score: 0.17;Polyphen-2: impact: benign, score: 0.017	Missense_Mutation	SNP			NA	NA	NA	7	55240814	55240814	G	C	7:g.55240814G>C	ENST00000275493.2:c.2058G>C	0.08		16	173			22	17/28
MSK-IMPACT Clinical Sequencing Cohort (MSKCC, Nat Med 2017)	P-0003170-T01-IM5	Glioblastoma Multiforme	C311R	OncoKB: Unknown, level NA;CIViC: NA;MyCancerGenome: not present;CancerHotspot: no;3DHotspot: no	MutationAssessor: impact: high, score: 3.95;SIFT: impact: deleterious, score: 0;Polyphen-2: impact: probably_damaging, score: 0.999	Missense_Mutation	SNP		2	NA	NA	NA	7	55223564	55223564	T	C	7:g.55223564T>C	ENST00000275493.2:c.931T>C	0.77		19073	5754			3	2020-08-28
MSK-IMPACT Clinical Sequencing Cohort (MSKCC, Nat Med 2017)	P-0003311-T01-IM5	Lung Adenocarcinoma	Q1106L	OncoKB: Unknown, level NA;CIViC: NA;MyCancerGenome: not present;CancerHotspot: no;3DHotspot: no	MutationAssessor: impact: low, score: 1.655;SIFT: impact: tolerated, score: 0.7;Polyphen-2: impact: benign, score: 0.021	Missense_Mutation	SNP			NA	NA	NA	7	55272994	55272994	A	T	7:g.55272994A>T	ENST00000275493.2:c.3317A>T	0.26		164	469			40	28/28
MSK-IMPACT Clinical Sequencing Cohort (MSKCC, Nat Med 2017)	P-0003529-T01-IM5	Glioblastoma Multiforme	P1108L	OncoKB: Unknown, level NA;CIViC: NA;MyCancerGenome: not present;CancerHotspot: no;3DHotspot: no	MutationAssessor: impact: medium, score: 3.325;SIFT: impact: deleterious, score: 0;Polyphen-2: impact: possibly_damaging, score: 0.51	Missense_Mutation	SNP			NA	NA	NA	7	55273000	55273000	C	T	7:g.55273000C>T	ENST00000275493.2:c.3323C>T	0.07		56	721			196	28/28
MSK-IMPACT Clinical Sequencing Cohort (MSKCC, Nat Med 2017)	P-0003891-T01-IM5	Cutaneous Squamous Cell Carcinoma	S925F	OncoKB: Unknown, level NA;CIViC: NA;MyCancerGenome: not present;CancerHotspot: no;3DHotspot: no	MutationAssessor: impact: low, score: 1.05;SIFT: impact: deleterious, score: 0;Polyphen-2: impact: possibly_damaging, score: 0.826	Missense_Mutation	SNP			NA	NA	NA	7	55266482	55266482	C	T	7:g.55266482C>T	ENST00000275493.2:c.2774C>T	0.21		169	639			67	23/28
MSK-IMPACT Clinical Sequencing Cohort (MSKCC, Nat Med 2017)	P-0004225-T01-IM5	Gastrointestinal Stromal Tumor	H433Q	OncoKB: Unknown, level NA;CIViC: NA;MyCancerGenome: not present;CancerHotspot: no;3DHotspot: no	MutationAssessor: impact: neutral, score: 0.285;SIFT: impact: tolerated, score: 0.32;Polyphen-2: impact: benign, score: 0.039	Missense_Mutation	SNP			NA	NA	NA	7	55227832	55227832	T	A	7:g.55227832T>A	ENST00000275493.2:c.1299T>A	0.09		48	478			2	2020-12-28
MSK-IMPACT Clinical Sequencing Cohort (MSKCC, Nat Med 2017)	P-0004227-T01-IM5	Acinar Cell Carcinoma of the Pancreas	A1181P	OncoKB: Unknown, level NA;CIViC: NA;MyCancerGenome: not present;CancerHotspot: no;3DHotspot: no	MutationAssessor: impact: neutral, score: 0.49;SIFT: impact: tolerated, score: 0.19;Polyphen-2: impact: benign, score: 0	Missense_Mutation	SNP			NA	NA	NA	7	55273218	55273218	G	C	7:g.55273218G>C	ENST00000275493.2:c.3541G>C	0.38		285	457			7	28/28
MSK-IMPACT Clinical Sequencing Cohort (MSKCC, Nat Med 2017)	P-0004688-T01-IM5	Upper Tract Urothelial Carcinoma	E26K	OncoKB: Unknown, level NA;CIViC: NA;MyCancerGenome: not present;CancerHotspot: no;3DHotspot: no	MutationAssessor: impact: low, score: 1.32;SIFT: impact: tolerated, score: 0.77;Polyphen-2: impact: benign, score: 0.021	Missense_Mutation	SNP			NA	NA	NA	7	55087046	55087046	G	A	7:g.55087046G>A	ENST00000275493.2:c.76G>A	0.06		26	407			413	2020-01-28
MSK-IMPACT Clinical Sequencing Cohort (MSKCC, Nat Med 2017)	P-0004688-T01-IM5	Upper Tract Urothelial Carcinoma	R932C	OncoKB: Unknown, level NA;CIViC: NA;MyCancerGenome: not present;CancerHotspot: no;3DHotspot: no	MutationAssessor: impact: medium, score: 3.415;SIFT: impact: deleterious, score: 0;Polyphen-2: impact: probably_damaging, score: 1	Missense_Mutation	SNP			NA	NA	NA	7	55266502	55266502	C	T	7:g.55266502C>T	ENST00000275493.2:c.2794C>T	0.19		186	781			413	23/28
MSK-IMPACT Clinical Sequencing Cohort (MSKCC, Nat Med 2017)	P-0005076-T01-IM5	Bladder Urothelial Carcinoma	E736K	OncoKB: Unknown, level NA;CIViC: NA;MyCancerGenome: not present;CancerHotspot: no;3DHotspot: no	MutationAssessor: impact: neutral, score: -0.19;SIFT: impact: deleterious, score: 0;Polyphen-2: impact: probably_damaging, score: 0.997	Missense_Mutation	SNP			NA	NA	NA	7	55242436	55242436	G	A	7:g.55242436G>A	ENST00000275493.2:c.2206G>A	0.25		106	317			9	19/28
MSK-IMPACT Clinical Sequencing Cohort (MSKCC, Nat Med 2017)	P-0005127-T02-IM5	Cancer of Unknown Primary	P192S	OncoKB: Unknown, level NA;CIViC: NA;MyCancerGenome: not present;CancerHotspot: no;3DHotspot: no	MutationAssessor: impact: neutral, score: 0.47;SIFT: impact: tolerated, score: 0.52;Polyphen-2: impact: benign, score: 0.003	Missense_Mutation	SNP			NA	NA	NA	7	55219001	55219001	C	T	7:g.55219001C>T	ENST00000275493.2:c.574C>T	0.49		434	447			93	2020-05-28
MSK-IMPACT Clinical Sequencing Cohort (MSKCC, Nat Med 2017)	P-0005127-T01-IM5	Cancer of Unknown Primary	P192S	OncoKB: Unknown, level NA;CIViC: NA;MyCancerGenome: not present;CancerHotspot: no;3DHotspot: no	MutationAssessor: impact: neutral, score: 0.47;SIFT: impact: tolerated, score: 0.52;Polyphen-2: impact: benign, score: 0.003	Missense_Mutation	SNP			NA	NA	NA	7	55219001	55219001	C	T	7:g.55219001C>T	ENST00000275493.2:c.574C>T	0.41		285	405			97	2020-05-28
MSK-IMPACT Clinical Sequencing Cohort (MSKCC, Nat Med 2017)	P-0005370-T01-IM5	Cutaneous Melanoma	P192S	OncoKB: Unknown, level NA;CIViC: NA;MyCancerGenome: not present;CancerHotspot: no;3DHotspot: no	MutationAssessor: impact: neutral, score: 0.47;SIFT: impact: tolerated, score: 0.52;Polyphen-2: impact: benign, score: 0.003	Missense_Mutation	SNP			NA	NA	NA	7	55219001	55219001	C	T	7:g.55219001C>T	ENST00000275493.2:c.574C>T	0.21		258	943			14	2020-05-28
MSK-IMPACT Clinical Sequencing Cohort (MSKCC, Nat Med 2017)	P-0005127-T02-IM5	Cancer of Unknown Primary	P385L	OncoKB: Unknown, level NA;CIViC: NA;MyCancerGenome: not present;CancerHotspot: no;3DHotspot: no	MutationAssessor: impact: medium, score: 2.625;SIFT: impact: tolerated, score: 0.07;Polyphen-2: impact: benign, score: 0.021	Missense_Mutation	SNP			NA	NA	NA	7	55224472	55224472	C	T	7:g.55224472C>T	ENST00000275493.2:c.1154C>T	0.49		497	527			93	2020-10-28
MSK-IMPACT Clinical Sequencing Cohort (MSKCC, Nat Med 2017)	P-0005127-T01-IM5	Cancer of Unknown Primary	P385L	OncoKB: Unknown, level NA;CIViC: NA;MyCancerGenome: not present;CancerHotspot: no;3DHotspot: no	MutationAssessor: impact: medium, score: 2.625;SIFT: impact: tolerated, score: 0.07;Polyphen-2: impact: benign, score: 0.021	Missense_Mutation	SNP			NA	NA	NA	7	55224472	55224472	C	T	7:g.55224472C>T	ENST00000275493.2:c.1154C>T	0.4		373	557			97	2020-10-28
MSK-IMPACT Clinical Sequencing Cohort (MSKCC, Nat Med 2017)	P-0005378-T01-IM5	Pancreatic Adenocarcinoma	L25V	OncoKB: Unknown, level NA;CIViC: NA;MyCancerGenome: not present;CancerHotspot: no;3DHotspot: no	MutationAssessor: impact: low, score: 1.095;SIFT: impact: tolerated, score: 0.62;Polyphen-2: impact: benign, score: 0.011	Missense_Mutation	SNP			NA	NA	NA	7	55087043	55087043	C	G	7:g.55087043C>G	ENST00000275493.2:c.73C>G	0.22		181	630			6	2020-01-28
MSK-IMPACT Clinical Sequencing Cohort (MSKCC, Nat Med 2017)	P-0005585-T01-IM5	Adrenocortical Carcinoma	F997L	OncoKB: Unknown, level NA;CIViC: NA;MyCancerGenome: not present;CancerHotspot: no;3DHotspot: no	MutationAssessor: impact: medium, score: 2.27;SIFT: impact: tolerated, score: 0.08;Polyphen-2: impact: possibly_damaging, score: 0.486	Missense_Mutation	SNP			NA	NA	NA	7	55268925	55268925	C	G	7:g.55268925C>G	ENST00000275493.2:c.2991C>G	0.42		398	546			5	25/28
MSK-IMPACT Clinical Sequencing Cohort (MSKCC, Nat Med 2017)	P-0006119-T01-IM5	Glioblastoma Multiforme	D166N	OncoKB: Unknown, level NA;CIViC: NA;MyCancerGenome: not present;CancerHotspot: no;3DHotspot: no	MutationAssessor: impact: medium, score: 2.695;SIFT: impact: deleterious, score: 0;Polyphen-2: impact: probably_damaging, score: 0.998	Missense_Mutation	SNP			NA	NA	NA	7	55214370	55214370	G	A	7:g.55214370G>A	ENST00000275493.2:c.496G>A	0.07		66	926			86	2020-04-28
MSK-IMPACT Clinical Sequencing Cohort (MSKCC, Nat Med 2017)	P-0006119-T01-IM5	Glioblastoma Multiforme	S286N	OncoKB: Unknown, level NA;CIViC: NA;MyCancerGenome: not present;CancerHotspot: no;3DHotspot: no	MutationAssessor: impact: low, score: 1.625;SIFT: impact: tolerated, score: 0.16;Polyphen-2: impact: benign, score: 0.144	Missense_Mutation	SNP			NA	NA	NA	7	55221813	55221813	G	A	7:g.55221813G>A	ENST00000275493.2:c.857G>A	0.06		80	1258			86	2020-07-28
MSK-IMPACT Clinical Sequencing Cohort (MSKCC, Nat Med 2017)	P-0006150-T01-IM5	Lung Squamous Cell Carcinoma	A1118S	OncoKB: Unknown, level NA;CIViC: NA;MyCancerGenome: not present;CancerHotspot: no;3DHotspot: no	MutationAssessor: impact: neutral, score: 0.645;SIFT: impact: tolerated, score: 0.96;Polyphen-2: impact: benign, score: 0.003	Missense_Mutation	SNP		3	NA	NA	NA	7	55273029	55273029	G	T	7:g.55273029G>T	ENST00000275493.2:c.3352G>T	0.12		148	1057			6	28/28
MSK-IMPACT Clinical Sequencing Cohort (MSKCC, Nat Med 2017)	P-0004944-T02-IM5	Pancreatic Adenocarcinoma	A313S	OncoKB: Unknown, level NA;CIViC: NA;MyCancerGenome: not present;CancerHotspot: no;3DHotspot: no	MutationAssessor: impact: neutral, score: -0.785;SIFT: impact: tolerated, score: 1;Polyphen-2: impact: benign, score: 0	Missense_Mutation	SNP			NA	NA	NA	7	55223570	55223570	G	T	7:g.55223570G>T	ENST00000275493.2:c.937G>T	0.2		238	976			7	2020-08-28
MSK-IMPACT Clinical Sequencing Cohort (MSKCC, Nat Med 2017)	P-0006368-T01-IM5	Lung Squamous Cell Carcinoma	D368Y	OncoKB: Unknown, level NA;CIViC: NA;MyCancerGenome: not present;CancerHotspot: no;3DHotspot: no	MutationAssessor: impact: low, score: 1.33;SIFT: impact: deleterious, score: 0.02;Polyphen-2: impact: probably_damaging, score: 0.992	Missense_Mutation	SNP			NA	NA	NA	7	55224321	55224321	G	T	7:g.55224321G>T	ENST00000275493.2:c.1102G>T	0.23		370	1253			63	2020-09-28
MSK-IMPACT Clinical Sequencing Cohort (MSKCC, Nat Med 2017)	P-0006846-T01-IM5	Glioblastoma Multiforme	M318I	OncoKB: Unknown, level NA;CIViC: NA;MyCancerGenome: not present;CancerHotspot: no;3DHotspot: no	MutationAssessor: impact: neutral, score: -0.77;SIFT: impact: tolerated, score: 0.07;Polyphen-2: impact: benign, score: 0	Missense_Mutation	SNP			NA	NA	NA	7	55223587	55223587	G	A	7:g.55223587G>A	ENST00000275493.2:c.954G>A	0.44		11014	14073			5	2020-08-28
MSK-IMPACT Clinical Sequencing Cohort (MSKCC, Nat Med 2017)	P-0007024-T01-IM5	Anaplastic Astrocytoma	P373L	OncoKB: Unknown, level NA;CIViC: NA;MyCancerGenome: not present;CancerHotspot: no;3DHotspot: no	MutationAssessor: impact: neutral, score: 0.23;SIFT: impact: tolerated, score: 0.29;Polyphen-2: impact: benign, score: 0.28	Missense_Mutation	SNP			NA	NA	NA	7	55224337	55224337	C	T	7:g.55224337C>T	ENST00000275493.2:c.1118C>T	0.08		98	1106			8	2020-09-28
MSK-IMPACT Clinical Sequencing Cohort (MSKCC, Nat Med 2017)	P-0007562-T01-IM5	Undifferentiated Pleomorphic Sarcoma/Malignant Fibrous Histiocytoma/High-Grade Spindle Cell Sarcoma	V308I	OncoKB: Unknown, level NA;CIViC: NA;MyCancerGenome: not present;CancerHotspot: no;3DHotspot: no	MutationAssessor: impact: medium, score: 1.975;SIFT: impact: tolerated, score: 0.07;Polyphen-2: impact: probably_damaging, score: 0.97	Missense_Mutation	SNP			NA	NA	NA	7	55223555	55223555	G	A	7:g.55223555G>A	ENST00000275493.2:c.922G>A	0.21		328	1203			15	2020-08-28
MSK-IMPACT Clinical Sequencing Cohort (MSKCC, Nat Med 2017)	P-0002294-T02-IM5	Anaplastic Astrocytoma	G601E	OncoKB: Unknown, level NA;CIViC: NA;MyCancerGenome: not present;CancerHotspot: no;3DHotspot: no	MutationAssessor: impact: medium, score: 1.975;SIFT: impact: tolerated, score: 0.1;Polyphen-2: impact: benign, score: 0.289	Missense_Mutation	SNP			NA	NA	NA	7	55233052	55233052	G	A	7:g.55233052G>A	ENST00000275493.2:c.1802G>A	0.25		110	338			163	15/28
MSK-IMPACT Clinical Sequencing Cohort (MSKCC, Nat Med 2017)	P-0007076-T03-IM5	Neuroendocrine Carcinoma, NOS	S198N	OncoKB: Unknown, level NA;CIViC: NA;MyCancerGenome: not present;CancerHotspot: no;3DHotspot: no	MutationAssessor: impact: medium, score: 2.045;SIFT: impact: tolerated, score: 0.32;Polyphen-2: impact: benign, score: 0.021	Missense_Mutation	SNP		1	NA	NA	NA	7	55219020	55219020	G	A	7:g.55219020G>A	ENST00000275493.2:c.593G>A	0.15		272	1505			168	2020-05-28
MSK-IMPACT Clinical Sequencing Cohort (MSKCC, Nat Med 2017)	P-0008246-T02-IM5	Cutaneous Melanoma	P644S	OncoKB: Unknown, level NA;CIViC: NA;MyCancerGenome: not present;CancerHotspot: no;3DHotspot: no	MutationAssessor: impact: low, score: 1.365;SIFT: impact: tolerated, score: 0.27;Polyphen-2: impact: benign, score: 0.275	Missense_Mutation	SNP			NA	NA	NA	7	55240686	55240686	C	T	7:g.55240686C>T	ENST00000275493.2:c.1930C>T	0.18		265	1209			80	17/28
MSK-IMPACT Clinical Sequencing Cohort (MSKCC, Nat Med 2017)	P-0003264-T02-IM5	Neuroblastoma	T847S	OncoKB: Unknown, level NA;CIViC: NA;MyCancerGenome: not present;CancerHotspot: no;3DHotspot: no	MutationAssessor: impact: neutral, score: -0.58;SIFT: impact: tolerated, score: 1;Polyphen-2: impact: benign, score: 0.022	Missense_Mutation	SNP		7	NA	NA	NA	7	55259481	55259481	A	T	7:g.55259481A>T	ENST00000275493.2:c.2539A>T	0.04		44	1099			8	21/28
MSK-IMPACT Clinical Sequencing Cohort (MSKCC, Nat Med 2017)	P-0009183-T01-IM5	Esophageal Squamous Cell Carcinoma	Q1067L	OncoKB: Unknown, level NA;CIViC: NA;MyCancerGenome: not present;CancerHotspot: no;3DHotspot: no	MutationAssessor: impact: low, score: 1.88;SIFT: impact: tolerated, score: 0.4;Polyphen-2: impact: benign, score: 0	Missense_Mutation	SNP			NA	NA	NA	7	55270247	55270247	A	T	7:g.55270247A>T	ENST00000275493.2:c.3200A>T	0.07		75	933			5	27/28
MSK-IMPACT Clinical Sequencing Cohort (MSKCC, Nat Med 2017)	P-0009239-T01-IM5	Cutaneous Squamous Cell Carcinoma	V536E	OncoKB: Unknown, level NA;CIViC: NA;MyCancerGenome: not present;CancerHotspot: no;3DHotspot: no	MutationAssessor: impact: medium, score: 3.305;SIFT: impact: deleterious, score: 0.01;Polyphen-2: impact: possibly_damaging, score: 0.808	Missense_Mutation	SNP		1	NA	NA	NA	7	55229300	55229300	T	A	7:g.55229300T>A	ENST00000275493.2:c.1607T>A	0.11		125	1042			60	13/28
MSK-IMPACT Clinical Sequencing Cohort (MSKCC, Nat Med 2017)	P-0009258-T01-IM5	Cutaneous Squamous Cell Carcinoma	R962H	OncoKB: Unknown, level NA;CIViC: NA;MyCancerGenome: not present;CancerHotspot: no;3DHotspot: no	MutationAssessor: impact: neutral, score: 0.62;SIFT: impact: deleterious, score: 0;Polyphen-2: impact: possibly_damaging, score: 0.487	Missense_Mutation	SNP			NA	NA	NA	7	55268045	55268045	G	A	7:g.55268045G>A	ENST00000275493.2:c.2885G>A	0.1		124	1099			46	24/28
MSK-IMPACT Clinical Sequencing Cohort (MSKCC, Nat Med 2017)	P-0009258-T01-IM5	Cutaneous Squamous Cell Carcinoma	P1136A	OncoKB: Unknown, level NA;CIViC: NA;MyCancerGenome: not present;CancerHotspot: no;3DHotspot: no	MutationAssessor: impact: medium, score: 1.98;SIFT: impact: tolerated, score: 0.19;Polyphen-2: impact: benign, score: 0.085	Missense_Mutation	SNP			NA	NA	NA	7	55273083	55273083	C	G	7:g.55273083C>G	ENST00000275493.2:c.3406C>G	0.21		226	839			46	28/28
MSK-IMPACT Clinical Sequencing Cohort (MSKCC, Nat Med 2017)	P-0009459-T01-IM5	Mixed Germ Cell Tumor	C31F	OncoKB: Unknown, level NA;CIViC: NA;MyCancerGenome: not present;CancerHotspot: no;3DHotspot: no	MutationAssessor: impact: medium, score: 2.58;SIFT: impact: deleterious, score: 0;Polyphen-2: impact: probably_damaging, score: 1	Missense_Mutation	SNP			NA	NA	NA	7	55209982	55209982	G	T	7:g.55209982G>T	ENST00000275493.2:c.92G>T	0.08		78	846			3	2020-02-28
MSK-IMPACT Clinical Sequencing Cohort (MSKCC, Nat Med 2017)	P-0009752-T01-IM5	Cutaneous Melanoma	D393N	OncoKB: Unknown, level NA;CIViC: NA;MyCancerGenome: not present;CancerHotspot: no;3DHotspot: no	MutationAssessor: impact: neutral, score: 0.28;SIFT: impact: tolerated, score: 1;Polyphen-2: impact: benign, score: 0.001	Missense_Mutation	SNP			NA	NA	NA	7	55224495	55224495	G	A	7:g.55224495G>A	ENST00000275493.2:c.1177G>A	0.11		131	1076			246	2020-10-28
MSK-IMPACT Clinical Sequencing Cohort (MSKCC, Nat Med 2017)	P-0010107-T01-IM5	Yolk Sac Tumor	L619M	OncoKB: Unknown, level NA;CIViC: NA;MyCancerGenome: not present;CancerHotspot: no;3DHotspot: no	MutationAssessor: impact: medium, score: 2.43;SIFT: impact: tolerated, score: 0.12;Polyphen-2: impact: benign, score: 0.045	Missense_Mutation	SNP			NA	NA	NA	7	55233105	55233105	C	A	7:g.55233105C>A	ENST00000275493.2:c.1855C>A	0.26		144	410			6	15/28
MSK-IMPACT Clinical Sequencing Cohort (MSKCC, Nat Med 2017)	P-0010610-T01-IM5	Non-Small Cell Lung Cancer	P622A	OncoKB: Unknown, level NA;CIViC: NA;MyCancerGenome: not present;CancerHotspot: no;3DHotspot: no	MutationAssessor: impact: low, score: 1.335;SIFT: impact: tolerated, score: 0.69;Polyphen-2: impact: benign, score: 0	Missense_Mutation	SNP		1	NA	NA	NA	7	55233114	55233114	C	G	7:g.55233114C>G	ENST00000275493.2:c.1864C>G	0.12		75	561			14	15/28
MSK-IMPACT Clinical Sequencing Cohort (MSKCC, Nat Med 2017)	P-0010634-T01-IM5	Lung Squamous Cell Carcinoma	S1070T	OncoKB: Unknown, level NA;CIViC: NA;MyCancerGenome: not present;CancerHotspot: no;3DHotspot: no	MutationAssessor: impact: medium, score: 2.695;SIFT: impact: tolerated, score: 0.41;Polyphen-2: impact: benign, score: 0.165	Missense_Mutation	SNP			NA	NA	NA	7	55270256	55270256	G	C	7:g.55270256G>C	ENST00000275493.2:c.3209G>C	0.17		143	710			12	27/28
MSK-IMPACT Clinical Sequencing Cohort (MSKCC, Nat Med 2017)	P-0011029-T01-IM5	Mucosal Melanoma of the Vulva/Vagina	D1083G	OncoKB: Unknown, level NA;CIViC: NA;MyCancerGenome: not present;CancerHotspot: no;3DHotspot: no	MutationAssessor: impact: medium, score: 2.375;SIFT: impact: tolerated, score: 0.08;Polyphen-2: impact: benign, score: 0.069	Missense_Mutation	SNP			NA	NA	NA	7	55270295	55270295	A	G	7:g.55270295A>G	ENST00000275493.2:c.3248A>G	0.23		391	1280			5	27/28
MSK-IMPACT Clinical Sequencing Cohort (MSKCC, Nat Med 2017)	P-0011029-T02-IM5	Mucosal Melanoma of the Vulva/Vagina	D1083G	OncoKB: Unknown, level NA;CIViC: NA;MyCancerGenome: not present;CancerHotspot: no;3DHotspot: no	MutationAssessor: impact: medium, score: 2.375;SIFT: impact: tolerated, score: 0.08;Polyphen-2: impact: benign, score: 0.069	Missense_Mutation	SNP			NA	NA	NA	7	55270295	55270295	A	G	7:g.55270295A>G	ENST00000275493.2:c.3248A>G	0.31		543	1183			3	27/28
MSK-IMPACT Clinical Sequencing Cohort (MSKCC, Nat Med 2017)	P-0011293-T01-IM5	Lung Adenocarcinoma	M600I	OncoKB: Unknown, level NA;CIViC: NA;MyCancerGenome: not present;CancerHotspot: no;3DHotspot: no	MutationAssessor: impact: low, score: 1.75;SIFT: impact: tolerated, score: 0.15;Polyphen-2: impact: benign, score: 0.007	Missense_Mutation	SNP			NA	NA	NA	7	55233050	55233050	G	T	7:g.55233050G>T	ENST00000275493.2:c.1800G>T	0.95		7137	410			40	15/28
MSK-IMPACT Clinical Sequencing Cohort (MSKCC, Nat Med 2017)	P-0011333-T01-IM5	Lung Adenocarcinoma	D1009Y	OncoKB: Unknown, level NA;CIViC: NA;MyCancerGenome: not present;CancerHotspot: no;3DHotspot: no	MutationAssessor: impact: medium, score: 2.97;SIFT: impact: deleterious, score: 0.01;Polyphen-2: impact: probably_damaging, score: 0.996	Missense_Mutation	SNP		1	NA	NA	NA	7	55268959	55268959	G	T	7:g.55268959G>T	ENST00000275493.2:c.3025G>T	0.26		243	695			20	25/28
MSK-IMPACT Clinical Sequencing Cohort (MSKCC, Nat Med 2017)	P-0011544-T01-IM5	Glioblastoma Multiforme	E317D	OncoKB: Unknown, level NA;CIViC: NA;MyCancerGenome: not present;CancerHotspot: no;3DHotspot: no	MutationAssessor: impact: medium, score: 1.975;SIFT: impact: deleterious, score: 0;Polyphen-2: impact: probably_damaging, score: 0.99	Missense_Mutation	SNP		1	NA	NA	NA	7	55223584	55223584	G	C	7:g.55223584G>C	ENST00000275493.2:c.951G>C	0.08		846	9955			6	2020-08-28
MSK-IMPACT Clinical Sequencing Cohort (MSKCC, Nat Med 2017)	P-0011553-T01-IM5	Prostate Adenocarcinoma	N1107K	OncoKB: Unknown, level NA;CIViC: NA;MyCancerGenome: not present;CancerHotspot: no;3DHotspot: no	MutationAssessor: impact: medium, score: 2.365;SIFT: impact: tolerated, score: 0.1;Polyphen-2: impact: benign, score: 0.003	Missense_Mutation	SNP			NA	NA	NA	7	55272998	55272998	T	G	7:g.55272998T>G	ENST00000275493.2:c.3321T>G	0.16		130	672			1	28/28
MSK-IMPACT Clinical Sequencing Cohort (MSKCC, Nat Med 2017)	P-0012056-T01-IM5	Lung Adenocarcinoma	G1185S	OncoKB: Unknown, level NA;CIViC: NA;MyCancerGenome: not present;CancerHotspot: no;3DHotspot: no	MutationAssessor: impact: medium, score: 2.015;SIFT: impact: tolerated, score: 0.21;Polyphen-2: impact: possibly_damaging, score: 0.787	Missense_Mutation	SNP		1	NA	NA	NA	7	55273230	55273230	G	A	7:g.55273230G>A	ENST00000275493.2:c.3553G>A	0.31		317	695			6	28/28
MSK-IMPACT Clinical Sequencing Cohort (MSKCC, Nat Med 2017)	P-0012194-T01-IM5	Cutaneous Melanoma	G33N	OncoKB: Unknown, level NA;CIViC: NA;MyCancerGenome: not present;CancerHotspot: no;3DHotspot: no	MutationAssessor: NA;SIFT: impact: deleterious, score: 0;Polyphen-2: impact: probably_damaging, score: 1	Missense_Mutation	DNP			NA	NA	NA	7	55209987	55209988	GG	AA	7:g.55209987_55209988delinsAA	ENST00000275493.2:c.97_98delinsAA	0.17		118	588			35	2020-02-28
MSK-IMPACT Clinical Sequencing Cohort (MSKCC, Nat Med 2017)	P-0000030-T01-IM3	Lung Adenocarcinoma	T302H	OncoKB: Unknown, level NA;CIViC: NA;MyCancerGenome: not present;CancerHotspot: no;3DHotspot: no	MutationAssessor: NA;SIFT: NA;Polyphen-2: NA	Missense_Mutation	ONP			NA	NA	NA	7	55223536	55223539	GACA	ACAC	7:g.55223536_55223539delinsACAC	ENST00000275493.2:c.903_906delinsACAC	0.5		226	225			10	2020-08-28
MSK-IMPACT Clinical Sequencing Cohort (MSKCC, Nat Med 2017)	P-0008349-T01-IM5	Angioimmunoblastic T-Cell Lymphoma	A647T	OncoKB: Unknown, level NA;CIViC: NA;MyCancerGenome: not present;CancerHotspot: no;3DHotspot: no	MutationAssessor: impact: medium, score: 2.885;SIFT: impact: deleterious, score: 0.04;Polyphen-2: impact: possibly_damaging, score: 0.797	Missense_Mutation	SNP			NA	NA	NA	7	55240695	55240695	G	A	7:g.55240695G>A	ENST00000275493.2:c.1939G>A	0.09		70	667			3	17/28
MSK-IMPACT Clinical Sequencing Cohort (MSKCC, Nat Med 2017)	P-0007076-T03-IM5	Neuroendocrine Carcinoma, NOS	W880*	OncoKB: Unknown, level NA;CIViC: NA;MyCancerGenome: not present;CancerHotspot: no;3DHotspot: no	MutationAssessor: NA;SIFT: NA;Polyphen-2: NA	Nonsense_Mutation	SNP		1	NA	NA	NA	7	55260472	55260472	G	A	7:g.55260472G>A	ENST00000275493.2:c.2639G>A	0.14		292	1741			168	22/28
MSK-IMPACT Clinical Sequencing Cohort (MSKCC, Nat Med 2017)	P-0012249-T01-IM5	Colon Adenocarcinoma	Q684*	OncoKB: Unknown, level NA;CIViC: NA;MyCancerGenome: not present;CancerHotspot: no;3DHotspot: no	MutationAssessor: NA;SIFT: NA;Polyphen-2: NA	Nonsense_Mutation	SNP			NA	NA	NA	7	55240806	55240806	C	T	7:g.55240806C>T	ENST00000275493.2:c.2050C>T	0.16		80	422			38	17/28
MSK-IMPACT Clinical Sequencing Cohort (MSKCC, Nat Med 2017)	P-0006754-T01-IM5	Cutaneous Squamous Cell Carcinoma	Q581*	OncoKB: Unknown, level NA;CIViC: NA;MyCancerGenome: not present;CancerHotspot: no;3DHotspot: no	MutationAssessor: NA;SIFT: NA;Polyphen-2: NA	Nonsense_Mutation	SNP			NA	NA	NA	7	55232991	55232991	C	T	7:g.55232991C>T	ENST00000275493.2:c.1741C>T	0.06		71	1069			66	15/28
MSK-IMPACT Clinical Sequencing Cohort (MSKCC, Nat Med 2017)	P-0006952-T01-IM5	Cutaneous Melanoma	E829*	OncoKB: Unknown, level NA;CIViC: NA;MyCancerGenome: not present;CancerHotspot: no;3DHotspot: no	MutationAssessor: NA;SIFT: NA;Polyphen-2: NA	Nonsense_Mutation	SNP			NA	NA	NA	7	55259427	55259427	G	T	7:g.55259427G>T	ENST00000275493.2:c.2485G>T	0.06		57	896			18	21/28
MSK-IMPACT Clinical Sequencing Cohort (MSKCC, Nat Med 2017)	P-0010671-T01-IM5	Uterine Endometrioid Carcinoma	Q820*	OncoKB: Unknown, level NA;CIViC: NA;MyCancerGenome: not present;CancerHotspot: no;3DHotspot: no	MutationAssessor: NA;SIFT: NA;Polyphen-2: NA	Nonsense_Mutation	SNP			NA	NA	NA	7	55249160	55249160	C	T	7:g.55249160C>T	ENST00000275493.2:c.2458C>T	0.34		169	328			26	20/28
MSK-IMPACT Clinical Sequencing Cohort (MSKCC, Nat Med 2017)	P-0000372-T01-IM3	Cutaneous Squamous Cell Carcinoma	E1193*	OncoKB: Unknown, level NA;CIViC: NA;MyCancerGenome: not present;CancerHotspot: no;3DHotspot: no	MutationAssessor: NA;SIFT: NA;Polyphen-2: NA	Nonsense_Mutation	SNP			NA	NA	NA	7	55273254	55273254	G	T	7:g.55273254G>T	ENST00000275493.2:c.3577G>T	0.07		39	514			28	28/28
MSK-IMPACT Clinical Sequencing Cohort (MSKCC, Nat Med 2017)	P-0005212-T01-IM5	Oropharynx Squamous Cell Carcinoma	E1137*	OncoKB: Unknown, level NA;CIViC: NA;MyCancerGenome: not present;CancerHotspot: no;3DHotspot: no	MutationAssessor: NA;SIFT: NA;Polyphen-2: NA	Nonsense_Mutation	SNP			NA	NA	NA	7	55273086	55273086	G	T	7:g.55273086G>T	ENST00000275493.2:c.3409G>T	0.55		188	151			16	28/28
MSK-IMPACT Clinical Sequencing Cohort (MSKCC, Nat Med 2017)	P-0012072-T01-IM5	Peripheral T-Cell lymphoma, NOS	K1188*	OncoKB: Unknown, level NA;CIViC: NA;MyCancerGenome: not present;CancerHotspot: no;3DHotspot: no	MutationAssessor: NA;SIFT: NA;Polyphen-2: NA	Nonsense_Mutation	SNP			NA	NA	NA	7	55273239	55273239	A	T	7:g.55273239A>T	ENST00000275493.2:c.3562A>T	0.1		131	1231			7	28/28
MSK-IMPACT Clinical Sequencing Cohort (MSKCC, Nat Med 2017)	P-0007055-T01-IM5	Colon Adenocarcinoma	X1091_splice	OncoKB: Unknown, level NA;CIViC: NA;MyCancerGenome: not present;CancerHotspot: no;3DHotspot: no	MutationAssessor: impact: , score: undefined;SIFT: NA;Polyphen-2: NA	Splice_Site	SNP			NA	NA	NA	7	55272947	55272947	A	G	7:g.55272947A>G	ENST00000275493.2:c.3272-2A>G	0.2		93	364			55
MSK-IMPACT Clinical Sequencing Cohort (MSKCC, Nat Med 2017)	P-0002160-T01-IM3	Lung Adenocarcinoma	X210_splice	OncoKB: Unknown, level NA;CIViC: NA;MyCancerGenome: not present;CancerHotspot: no;3DHotspot: no	MutationAssessor: NA;SIFT: NA;Polyphen-2: NA	Splice_Site	DNP			NA	NA	NA	7	55220237	55220238	AG	CC	7:g.55220237_55220238delinsCC	ENST00000275493.2:c.629-2_629-1delinsCC	0.14		99	585			12
MSK-IMPACT Clinical Sequencing Cohort (MSKCC, Nat Med 2017)	P-0004099-T01-IM5	Lung Adenocarcinoma	X297_splice	OncoKB: Unknown, level NA;CIViC: NA;MyCancerGenome: not present;CancerHotspot: no;3DHotspot: no	MutationAssessor: impact: , score: undefined;SIFT: NA;Polyphen-2: NA	Splice_Site	SNP			NA	NA	NA	7	55223522	55223522	G	T	7:g.55223522G>T	ENST00000275493.2:c.890-1G>T	0.3		278	638			13
MSK-IMPACT Clinical Sequencing Cohort (MSKCC, Nat Med 2017)	P-0007632-T01-IM5	Colon Adenocarcinoma	X297_splice	OncoKB: Unknown, level NA;CIViC: NA;MyCancerGenome: not present;CancerHotspot: no;3DHotspot: no	MutationAssessor: impact: neutral, score: -0.715;SIFT: NA;Polyphen-2: NA	Splice_Site	SNP			NA	NA	NA	7	55221846	55221846	G	A	7:g.55221846G>A	ENST00000275493.2:c.889+1G>A	0.15		130	715			8
MSK-IMPACT Clinical Sequencing Cohort (MSKCC, Nat Med 2017)	P-0004837-T01-IM5	Glioblastoma Multiforme	X983_splice	OncoKB: Unknown, level NA;CIViC: NA;MyCancerGenome: not present;CancerHotspot: no;3DHotspot: no	MutationAssessor: NA;SIFT: NA;Polyphen-2: NA	Splice_Site	DEL			NA	NA	NA	7	55268870	55268888	CTCTGCACCAGGGGGATGA	-	7:g.55268870_55268888del	ENST00000275493.2:c.2947-11_2954del	0.06		486	7073			4	25/28
MSK-IMPACT Clinical Sequencing Cohort (MSKCC, Nat Med 2017)	P-0002294-T02-IM5	Anaplastic Astrocytoma	X640_splice	OncoKB: Unknown, level NA;CIViC: NA;MyCancerGenome: not present;CancerHotspot: no;3DHotspot: no	MutationAssessor: NA;SIFT: NA;Polyphen-2: NA	Splice_Site	SNP			NA	NA	NA	7	55238907	55238907	G	A	7:g.55238907G>A	ENST00000275493.2:c.1919+1G>A	0.08		48	557			163
MSK-IMPACT Clinical Sequencing Cohort (MSKCC, Nat Med 2017)	P-0003891-T01-IM5	Cutaneous Squamous Cell Carcinoma	X30_splice	OncoKB: Unknown, level NA;CIViC: NA;MyCancerGenome: not present;CancerHotspot: no;3DHotspot: no	MutationAssessor: NA;SIFT: NA;Polyphen-2: NA	Splice_Site	DNP			NA	NA	NA	7	55087058	55087059	GG	TA	7:g.55087058_55087059delinsTA	ENST00000275493.2:c.88_88+1delinsTA	0.07		16	216			67	2020-01-28
MSK-IMPACT Clinical Sequencing Cohort (MSKCC, Nat Med 2017)	P-0010241-T01-IM5	Nasopharyngeal Carcinoma	X983_splice	OncoKB: Unknown, level NA;CIViC: NA;MyCancerGenome: not present;CancerHotspot: no;3DHotspot: no	MutationAssessor: impact: , score: undefined;SIFT: NA;Polyphen-2: NA	Splice_Site	SNP			NA	NA	NA	7	55268880	55268880	G	T	7:g.55268880G>T	ENST00000275493.2:c.2947-1G>T	0.07		90	1220			67
MSK-IMPACT Clinical Sequencing Cohort (MSKCC, Nat Med 2017)	P-0010320-T01-IM5	Anal Squamous Cell Carcinoma	X80_splice	OncoKB: Unknown, level NA;CIViC: NA;MyCancerGenome: not present;CancerHotspot: no;3DHotspot: no	MutationAssessor: impact: , score: undefined;SIFT: NA;Polyphen-2: NA	Splice_Site	SNP	diploid		NA	NA	NA	7	55210131	55210131	G	T	7:g.55210131G>T	ENST00000275493.2:c.240+1G>T	0.26		186	531			7
MSK-IMPACT Clinical Sequencing Cohort (MSKCC, Nat Med 2017)	P-0010858-T01-IM5	Tubular Stomach Adenocarcinoma	X210_splice	OncoKB: Unknown, level NA;CIViC: NA;MyCancerGenome: not present;CancerHotspot: no;3DHotspot: no	MutationAssessor: NA;SIFT: NA;Polyphen-2: NA	Splice_Site	SNP			NA	NA	NA	7	55219056	55219056	G	A	7:g.55219056G>A	ENST00000275493.2:c.628+1G>A	0.1		86	785			26
MSK-IMPACT Clinical Sequencing Cohort (MSKCC, Nat Med 2017)	P-0010904-T01-IM5	Lung Adenocarcinoma	X297_splice	OncoKB: Unknown, level NA;CIViC: NA;MyCancerGenome: not present;CancerHotspot: no;3DHotspot: no	MutationAssessor: impact: medium, score: 2.125;SIFT: NA;Polyphen-2: NA	Splice_Site	SNP			NA	NA	NA	7	55221846	55221846	G	T	7:g.55221846G>T	ENST00000275493.2:c.889+1G>T	0.28		550	1421			42

## Sheet: EGFR fusions only
Study	Sample ID	Cancer Type	Protein Change	Class
MSK-IMPACT Clinical Sequencing Cohort (MSKCC, Nat Med 2017)	P-0000378-T01-IM3	Glioblastoma Multiforme	EGFR-intragenic
MSK-IMPACT Clinical Sequencing Cohort (MSKCC, Nat Med 2017)	P-0000572-T01-IM3	Glioblastoma Multiforme	EGFR-intragenic
MSK-IMPACT Clinical Sequencing Cohort (MSKCC, Nat Med 2017)	P-0000657-T02-IM5	Glioblastoma Multiforme	EGFR-intragenic
MSK-IMPACT Clinical Sequencing Cohort (MSKCC, Nat Med 2017)	P-0000944-T01-IM3	Glioblastoma Multiforme	EGFR-intragenic
MSK-IMPACT Clinical Sequencing Cohort (MSKCC, Nat Med 2017)	P-0001238-T01-IM3	Glioblastoma Multiforme	EGFR-intragenic
MSK-IMPACT Clinical Sequencing Cohort (MSKCC, Nat Med 2017)	P-0001281-T01-IM3	Glioblastoma Multiforme	EGFR-intragenic
MSK-IMPACT Clinical Sequencing Cohort (MSKCC, Nat Med 2017)	P-0001445-T01-IM3	Prostate Adenocarcinoma	EGFR-intragenic
MSK-IMPACT Clinical Sequencing Cohort (MSKCC, Nat Med 2017)	P-0001582-T01-IM3	Glioblastoma Multiforme	EGFR-intragenic
MSK-IMPACT Clinical Sequencing Cohort (MSKCC, Nat Med 2017)	P-0001695-T01-IM3	Cancer of Unknown Primary	EGFR-intragenic
MSK-IMPACT Clinical Sequencing Cohort (MSKCC, Nat Med 2017)	P-0001755-T01-IM3	Glioblastoma Multiforme	EGFR-intragenic
MSK-IMPACT Clinical Sequencing Cohort (MSKCC, Nat Med 2017)	P-0001928-T01-IM3	Glioblastoma Multiforme	EGFR-intragenic
MSK-IMPACT Clinical Sequencing Cohort (MSKCC, Nat Med 2017)	P-0002015-T02-IM5	Glioblastoma Multiforme	EGFR-intragenic
MSK-IMPACT Clinical Sequencing Cohort (MSKCC, Nat Med 2017)	P-0002265-T01-IM3	Glioblastoma Multiforme	EGFR-intragenic
MSK-IMPACT Clinical Sequencing Cohort (MSKCC, Nat Med 2017)	P-0002265-T02-IM5	Glioblastoma Multiforme	EGFR-intragenic
MSK-IMPACT Clinical Sequencing Cohort (MSKCC, Nat Med 2017)	P-0002647-T02-IM5	Glioblastoma Multiforme	EGFR-intragenic
MSK-IMPACT Clinical Sequencing Cohort (MSKCC, Nat Med 2017)	P-0002860-T01-IM3	Glioblastoma Multiforme	EGFR-intragenic
MSK-IMPACT Clinical Sequencing Cohort (MSKCC, Nat Med 2017)	P-0002936-T01-IM3	Glioblastoma Multiforme	EGFR-intragenic
MSK-IMPACT Clinical Sequencing Cohort (MSKCC, Nat Med 2017)	P-0003128-T01-IM5	Glioblastoma Multiforme	EGFR-intragenic
MSK-IMPACT Clinical Sequencing Cohort (MSKCC, Nat Med 2017)	P-0003170-T01-IM5	Glioblastoma Multiforme	EGFR-intragenic
MSK-IMPACT Clinical Sequencing Cohort (MSKCC, Nat Med 2017)	P-0003456-T01-IM5	Glioblastoma Multiforme	EGFR-intragenic
MSK-IMPACT Clinical Sequencing Cohort (MSKCC, Nat Med 2017)	P-0003783-T01-IM5	Glioblastoma Multiforme	EGFR-intragenic
MSK-IMPACT Clinical Sequencing Cohort (MSKCC, Nat Med 2017)	P-0003850-T01-IM5	Glioblastoma Multiforme	EGFR-intragenic
MSK-IMPACT Clinical Sequencing Cohort (MSKCC, Nat Med 2017)	P-0004038-T01-IM3	Glioblastoma Multiforme	EGFR-intragenic
MSK-IMPACT Clinical Sequencing Cohort (MSKCC, Nat Med 2017)	P-0004119-T01-IM5	Glioblastoma Multiforme	EGFR-intragenic
MSK-IMPACT Clinical Sequencing Cohort (MSKCC, Nat Med 2017)	P-0004245-T01-IM5	Glioblastoma Multiforme	EGFR-intragenic
MSK-IMPACT Clinical Sequencing Cohort (MSKCC, Nat Med 2017)	P-0004837-T01-IM5	Glioblastoma Multiforme	EGFR-intragenic
MSK-IMPACT Clinical Sequencing Cohort (MSKCC, Nat Med 2017)	P-0004961-T01-IM5	Lung Adenocarcinoma	EGFR-intragenic
MSK-IMPACT Clinical Sequencing Cohort (MSKCC, Nat Med 2017)	P-0005051-T01-IM5	Glioblastoma Multiforme	EGFR-intragenic
MSK-IMPACT Clinical Sequencing Cohort (MSKCC, Nat Med 2017)	P-0005113-T01-IM5	Glioblastoma Multiforme	EGFR-intragenic
MSK-IMPACT Clinical Sequencing Cohort (MSKCC, Nat Med 2017)	P-0005240-T01-IM5	Colon Adenocarcinoma	EGFR-intragenic
MSK-IMPACT Clinical Sequencing Cohort (MSKCC, Nat Med 2017)	P-0005299-T01-IM5	Glioblastoma Multiforme	EGFR-intragenic
MSK-IMPACT Clinical Sequencing Cohort (MSKCC, Nat Med 2017)	P-0005334-T01-IM5	Glioblastoma Multiforme	EGFR-intragenic
[truncated: 56 more rows]

## Sheet: EGFR co-mutations
Gene	MutSig(Q-value)	# Mut	#	Profiled Samples	Freq	Is Cancer Gene (source: OncoKB)
[truncated: 229 more rows]

## Sheet: ERBB2 mutations
Study	Sample ID	Cancer Type	Protein Change	Annotation	Functional Impact	Mutation Type	Variant Type	Copy #	COSMIC	MS	VS	Center	Chromosome	Start Pos	End Pos	Ref	Var	HGVSg	HGVSc	Allele Freq (T)	Allele Freq (N)	Variant Reads	Ref Reads	Variant Reads (Normal)	Ref Reads (Normal)	# Mut in Sample	Exon	gnomAD	ClinVar ID	dbSNP
[truncated: 373 more rows]

[truncated: 4 more sheets: ERBB2 fusions only, ERBB2 co mutations, ERBB4 fusions only, ERBB4 co mutations]
